# Supplementary material for: UV radiation promotes anthocyanins biosynthesis in the fruit peel of blood oranges (Citrus sinensis)
Source: Front Plant Sci. 2025 Sep 25;16:1679102. doi: 10.3389/fpls.2025.1679102 (PMC12507625; doi:10.3389/fpls.2025.1679102)
Supplement: Supplementary file 2 [file Table1.xlsx]

## Sheet: Table S1
Table S1 Data qualities statistics of RNA-seq in fruit peel of blood oranges
Sample	Raw Reads	Clean Reads	Clean Base(G)	Error Rate(%)	Q20(%)	Q30(%)	GC Content(%)
CK1-1	53899366	49030884	7.35	0.01	98.49	95.08	44.44
CK1-2	56062276	51238226	7.69	0.01	98.51	95.16	44.28
CK1-3	59013204	54335750	8.15	0.01	98.66	95.64	44.22
UV1-1	44216252	38772016	5.82	0.01	98.47	95.1	44.48
UV1-2	51864732	47594984	7.14	0.01	98.52	95.16	44.17
UV1-3	53442908	48796740	7.32	0.01	98.53	95.2	44.34
VL1-1	53093914	48790726	7.32	0.01	98.68	95.66	43.97
VL1-2	49500304	45845126	6.88	0.01	98.55	95.25	44.22
VL1-3	59641760	55762556	8.36	0.01	98.57	95.31	44.22
CK2-1	49858712	46523240	6.98	0.01	98.39	94.77	44.18
CK2-2	48698038	45154670	6.77	0.01	98.48	95.04	44.16
CK2-3	59266454	55584282	8.34	0.01	98.54	95.23	44.26
UV2-1	51879750	48291238	7.24	0.01	98.38	94.73	44.08
UV2-2	48111212	43806176	6.57	0.01	98.45	94.94	44.47
UV2-3	51450482	48291238	7.24	0.01	98.63	95.48	44.39
VL2-1	43723878	40129494	6.02	0.01	98.43	94.99	44.45
VL2-2	47053492	43052430	6.46	0.01	98.52	95.16	44.44
VL2-3	49250744	45016138	6.75	0.01	98.5	95.13	44.21
CK3-1	48254962	44600514	6.69	0.01	98.6	95.42	44.45
CK3-2	46879262	43358384	6.5	0.01	98.48	95.03	44.51
CK3-3	51113356	48063872	7.21	0.01	98.48	95.04	44.68
UV3-1	43932986	41598660	6.24	0.01	98.33	94.53	44.3
UV3-2	43883170	40981030	6.15	0.01	98.48	95.01	44.3
UV3-3	57410598	53519306	8.03	0.01	98.54	95.2	44.22
VL3-1	50924090	47549186	7.13	0.01	98.48	95.05	44.26
VL3-2	53183444	49098694	7.36	0.01	98.51	95.12	43.92
VL3-3	52747468	49270176	7.39	0.01	98.68	95.66	44.41
CK4-1	45904874	40153820	6.02	0.01	98.41	95.05	43.69
CK4-2	51850222	47461590	7.12	0.01	98.51	95.11	44.68
CK4-3	51052200	47657982	7.15	0.01	98.48	95.08	43.43
UV4-1	52245444	48658166	7.3	0.01	98.64	95.54	44.96
UV4-2	46605132	42832986	6.42	0.01	98.57	95.34	43.97
UV4-3	56711670	52053018	7.81	0.01	98.54	95.24	44.07
VL4-1	48616116	45672702	6.85	0.01	98.42	94.82	44.01
VL4-2	42504818	39782074	5.97	0.01	98.51	95.1	44.23
VL4-3	57110710	53833490	8.08	0.01	98.63	95.48	44.32

## Sheet: Table S2
Table S2 All DEGs between CK, VL and UV
ID	CK1-1_fpkm	CK1-2_fpkm	CK1-3_fpkm	UV1-1_fpkm	UV1-2_fpkm	UV1-3_fpkm	VL1-1_fpkm	VL1-2_fpkm	VL1-3_fpkm	CK2-1_fpkm	CK2-2_fpkm	CK2-3_fpkm	UV2-1_fpkm	UV2-2_fpkm	UV2-3_fpkm	VL2-1_fpkm	VL2-2_fpkm	VL2-3_fpkm	CK3-1_fpkm	CK3-2_fpkm	CK3-3_fpkm	UV3-1_fpkm	UV3-2_fpkm	UV3-3_fpkm	VL3-1_fpkm	VL3-2_fpkm	VL3-3_fpkm	CK4-1_fpkm	CK4-2_fpkm	CK4-3_fpkm	UV4-1_fpkm	UV4-2_fpkm	UV4-3_fpkm	VL4-1_fpkm	VL4-2_fpkm	VL4-3_fpkm	CK1-1_count	CK1-2_count	CK1-3_count	UV1-1_count	UV1-2_count	UV1-3_count	VL1-1_count	VL1-2_count	VL1-3_count	CK2-1_count	CK2-2_count	CK2-3_count	UV2-1_count
Cs_ont_1g000270	37.0288	29.8153	31.8656	42.7955	41.5688	38.9302	29.6456	31.0641	25.1443	21.8236	20.7895	18.9331	24.0909	24.6891	23.7831	23.0145	22.5839	26.8359	23.1183	23.0972	20.1257	20.637	21.2145	22.8077	20.7226	18.8848	24.732	29.8089	29.0094	29.4357	31.4016	35.1104	29.132	25.8276	29.4771	28.6267	647	558	630	596	726	686	533	528	522	374	347	379	430
Cs_ont_1g000300	0.241	0.3	0.2485	0.4283	0.3214	0.5974	0.5855	0.3716	0.5408	0.4914	0.1261	0.4382	0.1966	0.3938	0.2379	0.4736	0.332	0.2297	0.3262	0.2015	0.1228	0.4299	0.4148	0.282	0.2908	0.5409	0.4578	0.6552	0.2908	0.2723	0.7076	0.6073	0.4986	0.6229	0.4892	0.3637	12	16	14	17	16	30	30	18	32	24	6	25	10
Cs_ont_1g000360	267.526	251.957	267.919	324.449	340.668	339.597	221.256	240.025	219.53	570.204	541.942	507.662	821.871	783.748	813.968	532.987	556.789	544.69	477.336	445.605	440.907	767.877	814.717	787.684	394.407	403.583	408.493	395.669	364.215	395.539	506.147	516.256	498.695	340.804	329.946	337.101	7074	7136	8016	6838	9004	9056	6020	6174	6897	14788	13689	15379	22200
Cs_ont_1g000400	2.5763	3.0271	2.8964	2.0229	2.069	2.5546	2.8614	3.1349	3.2747	3.5917	3.6693	3.442	2.9338	2.6538	2.5257	3.2241	3.3227	3.1523	3.8339	5.3145	4.5553	4.562	3.6203	4.1998	5.0948	4.8389	5.0201	6.1468	6.8711	6.7223	6.8988	6.7766	6.0302	8.0669	7.1766	7.406	147	185	187	92	118	147	168	174	222	201	200	225	171
Cs_ont_1g000580	38.7667	41.4927	43.191	16.7544	18.049	19.0566	29.9846	29.901	26.1461	45.3608	46.0313	43.8908	27.6438	25.0667	24.875	21.636	20.1452	21.1812	51.4453	55.4547	53.6781	35.3238	37.4887	39.7763	48.9983	46.6519	46.5236	34.249	35.0588	37.2529	32.484	35.7402	36.5294	32.1688	34.0692	32.3761	1646	1887	2075	567	766	816	1310	1235	1319	1889	1867	2135	1199
Cs_ont_1g000640	2.0679	1.6088	1.4676	2.2799	1.63	1.1495	1.8269	1.9325	1.6877	1.2778	1.5087	1.3127	1.2268	0.9557	0.9278	1.3671	2.3138	2.1174	1.1197	1.3273	1.5968	2.4007	1.5102	1.6501	2.2689	1.5673	2.4222	2.1539	1.9122	2.4278	2.1449	2.0981	2.4728	2.32	1.9263	2.2156	66	55	53	58	52	37	60	60	64	40	46	48	40
Cs_ont_1g000700	0.3801	0.5545	0.6089	0.2385	0.2377	0.212	0.4387	0.5617	0.3999	1.3323	1.2684	0.9539	0.2326	0.3623	0.3518	1.541	1.8855	2.0749	0.7204	0.8211	0.7265	0.2142	0.1091	0.1251	0.7128	1.1199	1.1068	0.2768	0.4424	0.7364	0.0957	0.2053	0.0843	0.2853	0.1929	0.2459	16	25	29	8	10	9	19	23	20	55	51	46	10
Cs_ont_1g000720	21.4618	26.2873	24.7101	16.2054	16.1528	13.9791	20.7811	22.5888	20.0852	27.3826	27.4964	29.6982	28.334	26.1253	27.015	26.8881	25.1321	24.9749	27.4642	28.712	27.6156	23.1633	27.6126	26.5128	27.1322	30.3828	28.5315	40.9756	34.9107	41.3089	35.6014	35.0894	38.7629	38.892	36.7276	38.3757	545	715	710	328	410	358	543	558	606	682	667	864	735
Cs_ont_1g000730	2.3237	1.9284	1.9395	2.9154	3.3579	7.0404	1.631	2.6541	3.0423	0.6581	0.2703	0.338	2.7802	2.672	1.6565	2.1313	1.4229	2.1475	1.8174	1.2953	0.3948	3.9276	3.2593	6.1191	1.7362	2.1112	2.1752	1.0529	1.0683	3.001	3.2491	2.2309	2.633	1.2917	1.198	3.5626	18	16	17	18	26	55	13	20	28	5	2	3	22
Cs_ont_1g000760	7.5116	12.0223	9.2467	6.7317	7.2466	8.5124	5.4751	8.5492	8.8059	13.9498	10.1102	8.1958	8.6664	8.4752	7.4146	6.96	14.7852	6.973	16.8506	13.7578	9.8441	12.6966	8.9283	11.0679	16.9296	16.2593	19.1446	7.1897	7.7704	4.9371	11.8836	3.7668	7.375	7.2479	7.7801	8.0975	28	48	39	20	27	32	21	31	39	51	36	35	33
Cs_ont_1g000770	5.5072	12.4004	8.4459	6.2998	7.1301	6.2639	8.0282	13.4873	7.3617	21.4691	21.8736	19.2281	19.5032	18.7038	19.026	14.899	15.5328	14.9881	11.051	10.1124	16.8402	18.0695	21.3769	20.9006	19.773	20.8804	15.7331	13.589	7.7075	12.3943	15.0023	20.2937	24.706	16.694	16.3469	14.1085	34	82	59	31	44	39	51	81	54	130	129	136	123
Cs_ont_1g000790	115.526	119.925	116.862	108.692	117.664	117.01	134.418	141.906	131.44	133.818	139.347	143.422	155.254	152.41	142.238	145.723	136.098	142.221	81.7064	90.4018	92.8782	92.8111	91.4823	87.7142	85.8676	86.4801	85.5733	67.7918	76.1941	78.4953	72.4748	66.8916	71.322	87.791	92.9552	87.6568	4710	5237	5391	3532	4795	4811	5639	5628	6367	5351	5427	6699	6466
Cs_ont_1g000870	18.8696	16.3433	16.25	56.2235	59.2381	63.4374	33.3314	31.6536	34.8726	10.422	11.4258	10.8277	56.3405	50.601	55.6286	49.1332	59.3433	56.8262	4.0461	3.3696	3.7012	16.4853	15.6812	18.0191	8.9462	7.9962	6.4699	7.7529	8.5547	8.7421	2.8527	5.0555	4.672	6.2798	5.454	6.0458	899	834	876	2135	2821	3048	1634	1467	1974	487	520	591	2742
Cs_ont_1g000950	0.3896	0.4445	0.5356	1.249	0.3897	0.515	0.5889	1.2014	0.51	1.015	1.9031	0.8312	1.3559	1.556	1.9226	4.1856	3.6737	3.5552	0.375	0.5308	0.2206	1.8047	1.2915	1.6718	2.015	1.4574	2.5741	2.9252	3.179	2.4317	2.3967	2.5245	2.7637	2.8586	2.9122	2.613	9	11	14	23	9	12	14	27	14	23	42	22	32
Cs_ont_1g001050	1.2324	1.1896	0.8307	1.2317	1.5673	1.6776	2.4765	1.5675	1.8986	1.9593	2.5583	2.6619	1.922	1.6838	1.9174	2.5863	1.9109	1.7808	2.9859	2.5615	2.5974	2.236	1.8937	2.3468	2.3985	2.773	2.6913	1.3143	2.7009	1.5578	2.6706	1.8273	1.3707	2.7171	3.2468	2.5759	59	61	45	47	75	81	122	73	108	92	117	146	94
Cs_ont_1g001120	6.5792	8.0605	6.3333	5.8303	6.4598	6.3055	4.5875	5.6068	5.6197	3.2667	3.1236	3.3517	2.7773	3.1706	3.5006	2.3651	2.8576	2.67	4.079	3.6538	3.3655	4.8781	4.5471	5.3028	4.5544	3.8588	4.3877	4.7878	3.3902	4.5959	9.1844	9.6419	7.8949	3.9157	5.5325	6.3066	269	353	293	190	264	260	193	223	273	131	122	157	116
Cs_ont_1g001220	1.4415	1.2561	1.6137	1.0851	1.2498	0.8576	1.6811	1.877	1.2132	1.4697	1.4084	1.2582	0.8467	0.5234	0.2846	2.0398	1.5889	1.2989	2.2895	0.9642	0.5877	0.5414	0.9925	1.0966	1.6901	2.0339	1.3335	2.6874	1.3917	2.2339	1.0642	2.1796	1.96	1.2501	1.8951	1.8232	15	14	19	9	13	9	18	19	15	15	14	15	9
Cs_ont_1g001300	0	0.0343	0.0325	0.0461	0.0735	0.1093	0	0	0.0309	0	0.0769	0.0962	0.1439	0.04	0.0725	0	0.081	0.0382	0.1989	0.4915	0.4494	4.3883	4.0476	3.2572	0.038	0	0	0.1284	0	0.0356	0.6658	1.3095	1.4009	0.1103	0.0426	0.0317	0	1	1	1	2	3	0	0	1	0	2	3	4
Cs_ont_1g001310	0.1788	0	0	0	0	0.0887	0	0	0	0.1823	0	0.0781	0.1751	0.0974	0	0	0	0	0.3874	0.2991	0.0911	5.4414	4.2076	5.0237	0.185	0.2581	0.0886	0	0.0925	0.1732	1.2604	0.8693	0.793	0.179	0	0.0771	2	0	0	0	0	1	0	0	0	2	0	1	2
Cs_ont_1g001430	0.2348	0.0822	0.1038	0.1841	0.2936	0.4947	0.1141	0	0.0741	0.3591	0.2458	0.1793	0.3735	0.1599	0.0869	0.3807	0.4206	0.3662	0.2543	0.2618	0.2992	0.3638	0.64	0.7214	0.7591	0.96	0.7563	0	0.0607	0.0853	0.1477	0.1902	0.1562	0.1468	0.2724	0.0759	8	3	4	5	10	17	4	0	3	12	8	7	13
Cs_ont_1g001470	1.346	2.1455	2.5532	2.2242	1.7079	2.2136	2.4247	1.4849	2.2933	2.8451	2.9211	2.4357	3.9207	3.1113	3.7589	4.1424	4.3423	4.9832	3.6263	3.9893	3.0116	4.2911	4.7093	4.5242	7.3698	6.3164	5.6942	1.3771	1.7659	1.8761	2.7762	2.482	3.872	2.7922	1.6375	1.2457	41	70	88	54	52	68	76	44	83	85	85	85	122
Cs_ont_1g001480	99.1086	118.258	138.604	60.4122	66.4696	65.0853	109.807	98.4832	85.2707	147.18	136.166	144.589	76.272	70.5215	78.9842	91.5857	86.4331	83.0902	130.012	118.088	117.057	61.7114	65.8393	65.2693	90.9708	98.0436	109.007	85.6483	65.8776	91.1434	41.061	48.3268	40.5231	38.4048	37.2571	38.3712	1978	2528	3130	961	1326	1310	2255	1912	2022	2881	2596	3306	1555
Cs_ont_1g001550	0.3178	0.1874	0.2218	0.3148	0.1674	0.2156	0.3739	0.2924	0.2816	0.4946	0.3853	0.5987	0.6714	0.4009	0.5779	0.6116	0.5716	0.5914	0.3805	0.1492	0.4604	0.3959	0.2688	0.279	0.4673	0.4828	0.3814	0.117	0.2596	0.0972	0.2021	0.1084	0.1929	0.1507	0.1747	0.101	19	12	15	15	10	13	23	17	20	29	22	41	41
Cs_ont_1g001580	0.5322	0.6809	0.5749	1.4592	0.7494	0.7037	0.5172	0.8714	0.73	0.6029	0.3714	0.4818	0.5982	0.3865	0.681	0.3719	0.3476	0.5739	0.5123	0.2417	0.5023	1.5771	1.0406	0.969	0.469	0.1138	0.1954	0.1608	0.2243	0.2291	0.3175	0.149	0.4021	0.1578	0.1372	0.119	27	37	33	59	38	36	27	43	44	30	18	28	31
Cs_ont_1g001770	1.8236	1.9274	2.8889	2.7196	3.3046	2.013	3.7786	4.4214	2.0851	2.2803	2.2692	2.4627	4.2103	3.5983	4.619	5.64	4.1719	5.5091	1.565	2.4166	2.2095	4.3424	4.6989	3.9868	4.2715	3.0453	2.7964	2.3253	2.0288	2.4662	3.1869	3.9021	3.1428	2.4101	3.2729	2.4035	53	60	95	63	96	59	113	125	72	65	63	82	125
Cs_ont_1g001820	0.2884	0.5116	0.5607	0.5066	0.6348	0.6005	0.5045	0.4151	0.2913	0.8527	0.6944	1.0069	0.5929	0.5655	0.5978	0.6122	1.049	0.8995	0.3748	0.2894	0.4409	0.455	0.6619	0.4557	0.4774	0.7491	0.8575	0.168	0.3878	0.2514	0.4646	0.1869	0.3836	0.1731	0.3011	0.0497	10	19	22	14	22	21	18	14	12	29	23	40	21
Cs_ont_1g001840	4.8688	5.8483	4.1718	3.315	2.7325	3.8858	3.6642	3.4791	4.6226	8.6569	6.9926	7.3594	10.8402	8.7967	8.2931	11.9033	10.4715	11.76	9.613	8.2413	9.9254	4.6166	5.9282	5.7331	10.5652	12.5951	11.0638	5.5348	4.3302	5.176	7.9502	7.8559	8.0297	5.0798	4.7181	4.8389	164	211	159	89	92	132	127	114	185	286	225	284	373
Cs_ont_1g002030	0.4906	0.5829	0.3547	0.3357	0.1338	0.2211	0.26	0.596	0.2252	1.4095	0.7003	1.2067	0.8731	0.583	1.1005	0.9466	1.4747	0.6955	0.483	0.2486	0.9091	0.3518	0.9724	0.6263	0.6459	0.4719	0.3978	0.9873	0.7842	0.6911	1.4816	2.0712	1.0678	1.428	1.1898	0.923	11	14	9	6	3	5	6	13	6	31	15	31	20
Cs_ont_1g002080	28.17	30.1867	28.3465	18.3751	19.1193	18.3295	24.0229	26.7633	26.7048	41.5208	41.5246	42.3616	36.4447	38.6295	38.4727	33.9067	34.4503	33.1005	29.4557	30.9965	31.9452	33.2256	33.8877	32.2629	27.1342	25.4608	25.4406	24.9321	26.5744	24.3188	27.9692	23.7161	26.9703	28.8352	31.777	29.0929	1306	1499	1487	679	886	857	1146	1207	1471	1888	1839	2250	1726
Cs_ont_1g002100	4.1391	4.2078	5.3651	7.2702	7.2696	8.1172	4.827	4.1604	4.8771	17.1617	15.406	18.5459	23.6807	23.5468	20.4279	23.1037	21.1893	20.4648	10.957	8.8187	6.9377	12.852	16.3613	15.0173	8.4688	12.565	10.7574	18.3269	15.509	19.1546	15.279	15.597	12.6428	10.1241	10.5631	10.9465	45	49	66	63	79	89	54	44	63	183	160	231	263
Cs_ont_1g002170	52.1674	52.6521	53.5541	24.9058	24.8318	27.0891	44.7749	51.2002	48.1589	68.8092	71.8276	73.7666	37.6559	39.302	40.6254	54.3311	52.5988	48.7	96.9037	104.288	107.634	53.215	50.0369	50.9736	77.0611	71.1848	73.9931	55.507	63.8198	58.1619	51.5795	42.8514	47.2357	71.2394	70.5799	71.935	1900	2054	2207	723	904	995	1678	1814	2084	2458	2499	3078	1401
Cs_ont_1g002390	0.3228	0.2847	0.5706	0.405	0.4665	0.3912	0.6275	0.4794	0.4528	0.3657	0.2065	0.5479	0.3336	0.3126	0.2478	0.5076	0.6128	0.6153	0.505	0.5998	0.3839	0.2223	0.2264	0.0945	0.3525	0.5694	0.2489	0.5851	0.4453	0.8859	0.2167	0.3099	0.2068	0.4845	0.3745	0.5104	18	17	36	18	26	22	36	26	30	20	11	35	19
Cs_ont_1g002430	0.0972	0.0706	0.0573	0.0271	0.0324	0	0.147	0.0778	0.0546	0.2644	0.2262	0.1792	0.0952	0.0942	0.1173	0.1402	0.3216	0.2022	0.1287	0.1566	0.1101	0.0365	0.0124	0.019	0.1789	0.1247	0.1606	0.1259	0.1677	0.3244	0.0326	0.0233	0.0575	0.1406	0.1253	0.0745	9	7	6	2	3	0	14	7	6	24	20	19	9
Cs_ont_1g002510	5.3038	4.6479	4.5724	5.552	6.6734	6.098	5.4707	5.285	7.8598	9.455	5.2797	4.175	8.1543	5.1043	5.4279	9.8231	8.8947	11.5698	14.2008	11.1003	11.4754	12.3929	10.2316	12.6244	26.2562	22.3188	18.3827	5.9146	6.4962	5.3263	12.3498	14.5144	12.4653	9.4421	10.6442	11.1122	163	153	159	136	205	189	173	158	287	285	155	147	256
Cs_ont_1g002560	2.7885	2.8736	2.8015	1.1222	1.7765	1.3956	2.4671	2.488	2.0813	4.2378	4.0207	4.0413	1.7769	1.7624	1.7657	4.4672	4.6829	4.6907	4.2876	3.6367	3.5797	2.1343	1.9171	1.8473	4.4496	4.9982	4.7193	4.8125	5.7691	6.4721	1.9069	2.2446	2.0762	6.028	6.8356	5.8532	212	234	241	68	135	107	193	184	188	316	292	352	138
Cs_ont_1g002760	15.456	14.3972	16.1179	26.9893	27.7559	21.0862	19.6401	17.0107	21.6317	0.7538	0.8846	0.5839	14.9235	11.928	12.0243	4.9407	7.1794	5.5273	1.7539	0.8243	0.5024	1.3886	1.2929	1.2362	1.8576	2.7774	1.6052	0.3282	0.8377	0.5115	0.2836	0.1901	0.4371	0.7398	1.1844	1.427	439	438	518	611	788	604	574	470	730	21	24	19	433
Cs_ont_1g002780	1.6159	2.8288	1.9637	3.6747	2.8292	5.1075	4.6132	2.1803	3.5702	3.7071	3.489	3.5263	1.9774	4.4009	2.3926	3.8113	3.8963	4.9353	3.5	3.4905	3.3972	3.528	3.9408	2.7483	2.5076	2.1375	2.3024	3.0597	2.0895	2.8369	1.6269	1.4181	1.7913	2.5265	1.7574	2.4388	16	30	22	29	28	51	47	21	42	36	33	40	20
Cs_ont_1g002790	2.8289	2.6208	2.5002	2.7848	2.2642	2.8267	3.2146	2.9529	3.6997	6.8558	7.3808	8.3575	8.3293	6.8273	8.463	5.7996	5.9965	7.2399	3.8413	4.6822	4.2365	4.6345	4.695	5.7114	5.6506	5.5895	5.3274	2.637	3.9844	2.972	3.7024	3.2905	4.6507	5.4001	5.604	4.9919	130	129	130	102	104	131	152	132	202	309	324	440	391
Cs_ont_1g002800	0.3452	0.2302	0.2528	0.4331	0.3256	0.3423	0.3067	0.3143	0.2573	0.191	0.2065	0.1549	0.2607	0.1182	0.2628	0.1744	0.2283	0.2358	0.2243	0.2089	0.201	0.2889	0.2264	0.1645	0.3163	0.3415	0.4008	0.1149	0.2142	0.1337	0.0993	0.2237	0.07	0.227	0.2059	0.2892	35	25	29	35	33	35	32	31	31	19	20	18	27
Cs_ont_1g003160	2.6989	2.3455	2.6897	2.7557	3.7198	3.4875	5.1063	4.5453	4.2047	9.4261	9.2423	9.21	6.3099	6.0209	5.8806	9.0571	9.3834	9.5673	8.4418	8.3223	8.5893	5.2088	6.0463	5.2547	11.9999	9.3911	9.6043	8.6481	10.3358	10.0116	6.4169	5.985	6.9636	10.4719	12.1567	10.0776	188	175	212	153	259	245	366	308	348	644	615	735	449
Cs_ont_1g003210	5.6617	6.7872	6.2029	4.9598	5.7983	5.6473	5.9744	6.1129	5.4983	3.04	3.8227	4.0354	2.9844	2.4452	2.8935	3.042	2.8618	3.0651	4.4262	4.015	4.3026	4.3224	4.7482	4.7934	4.6268	5.1727	3.9016	8.2366	8.04	8.3395	7.049	7.4177	7.1301	7.928	6.8786	7.0351	338	434	419	236	346	340	367	355	390	178	218	276	182
Cs_ont_1g003310	0.0299	0.1115	0.0264	0.2622	0.2987	0.2073	0	0.0921	0	0	0	0.0261	0.3215	0.1301	0.1768	0	0.0329	0	0.0647	0.0333	0.0913	0.7066	0.2741	0.3407	0	0.0575	0	0.174	0.0309	0.0578	0.3006	0.6128	0.662	0.0896	0	0.103	1	4	1	7	10	7	0	3	0	0	0	1	11
Cs_ont_1g003600	10.1572	10.5931	10.0178	13.4407	11.885	12.5951	10.7677	11.2069	12.7859	24.4172	22.7434	25.4044	25.652	24.3695	23.8253	42.0411	40.9124	48.7464	11.7219	12.5627	13.6154	14.7389	12.8553	13.0227	16.8885	15.7155	15.6957	17.0019	17.5769	17.5561	9.0398	8.966	8.4259	22.6957	24.0292	21.688	914	1021	1020	964	1069	1143	997	981	1367	2155	1955	2619	2358
Cs_ont_1g003610	0.7436	1.7671	1.613	2.5443	1.4202	1.6086	0.7883	1.2508	1.8206	0.2068	0.283	0.177	0.5294	1.62	0.9341	1.4349	0.8941	0.9839	0.1464	0.3014	0.1378	0	0.4654	0.712	0.2797	0.3902	0.536	0.1575	0.0699	0.2619	0.3403	0.219	0.1798	0.2029	0.2352	0.1166	11	28	27	30	21	24	12	18	32	3	4	3	8
Cs_ont_1g003730	1.7347	1.0744	1.5027	2.2626	1.8042	2.0096	1.8862	1.7303	1.5757	1.6636	1.5103	1.3792	1.6645	1.6465	1.6784	1.2152	1.1359	1.5535	1.8786	2.0105	1.8382	2.3998	2.9566	2.4122	2.1499	2.5941	2.4173	1.0407	0.9594	1.0813	1.3141	1.0017	1.4165	1.5811	1.1556	1.496	101	67	99	105	105	118	113	98	109	95	84	92	99
Cs_ont_1g003800	0.615	0.5742	0.6341	0.7716	0.8717	1.2197	1.0958	0.8957	0.8627	0.4703	0.5902	0.671	0.6021	0.5025	0.7083	0.7857	0.5649	0.6927	0.222	0.4571	0.6269	0.9818	0.647	0.4499	1.5376	0.7396	0.4064	0.9555	0.7422	1.2907	1.1352	1.3839	0.9999	1.436	1.3674	1.5912	12	12	14	12	17	24	22	17	20	9	11	15	12
Cs_ont_1g003970	0.2854	0.3108	0.4203	1.1338	0.8565	1.2262	1.3404	0.7334	0.4804	0.5334	0.2489	0.2906	1.4433	1.3989	1.9248	1.1217	1.2058	1.1868	0.5666	0.3712	0.6787	0.9111	1.9103	1.3777	1.4761	1.3269	1.7913	2.8818	2.0664	4.0539	3.3517	4.3664	3.0367	2.5223	2.0413	2.625	6	7	10	19	18	26	29	15	12	11	5	7	31
Cs_ont_1g004000	378.736	385.053	367.74	645.785	632.612	624.965	304.149	301.128	340.203	290.568	273.571	268.351	623.894	603.879	613.732	326.429	397.693	359.994	140.894	133.495	128.831	345.615	302.959	327.108	151.312	154.86	133.143	173.244	180.986	173.877	193.181	186.356	184.854	154.622	154.567	154.221	9397	10233	10324	12771	15689	15638	7765	7268	10029	7071	6484	7628	15813
Cs_ont_1g004040	21.086	21.2151	24.3733	17.6608	18.1064	18.2877	19.6269	19.4023	19.8023	29.1434	28.6295	26.705	43.3361	39.8695	39.7837	23.3076	29.5434	23.3267	17.3908	17.2304	18.2424	22.0771	19.9786	21.8124	19.2878	18.7927	18.2797	19.013	20.475	19.2831	15.5307	16.1654	16.5335	19.0008	19.6615	18.7543	734	791	960	490	630	642	703	657	819	995	952	1065	1541
Cs_ont_1g004050	8.6527	7.3983	8.4196	4.3862	5.4796	4.7377	6.3705	5.6604	6.032	6.6834	8.082	7.5272	6.6736	6.6966	5.5501	6.94	8.8631	7.6634	5.616	5.3267	5.6422	5.9092	7.1884	6.649	6.48	4.8207	4.5624	3.2589	3.948	4.2893	3.9889	4.4368	3.927	2.9735	2.7375	2.3869	297	272	327	120	188	164	225	189	246	225	265	296	234
Cs_ont_1g004200	2.9085	2.9782	2.3355	5.454	5.6631	5.2408	2.1427	1.5271	1.6451	1.2755	1.3423	1.5287	0.9491	1.1243	0.9261	1.7334	1.0686	2.0322	1.6934	1.7782	1.6257	1.7444	1.5612	1.153	2.2001	2.1512	2.0303	2.6055	2.7337	2.2568	1.8891	1.5369	2.08	2.9729	2.9023	2.5352	186	204	169	278	362	338	141	95	125	80	82	112	62
Cs_ont_1g004230	6.0176	7.161	4.7947	6.6111	6.457	6.3689	6.8179	6.0579	4.2775	13.3199	10.6732	12.3286	15.9327	13.892	12.6183	13.5309	12.716	14.4256	9.9272	9.5591	9.8838	8.3619	10.0189	8.2928	10.0961	10.9182	11.0943	4.6503	4.5155	4.6811	3.2959	4.681	4.8664	4.711	5.0998	4.3291	193	246	174	169	207	206	225	189	163	419	327	453	522
Cs_ont_1g004240	0.7711	1.1878	0.92	0.4837	0.1157	0.2676	0.8243	1.0305	0.3245	1.4937	1.3319	1.7499	0.4529	0.21	0.4567	0.3637	0.2975	0.2806	1.6283	2.1061	2.7901	0.5213	0.7964	0.5753	1.1168	1.4094	1.6431	0.2695	0.1196	0.3734	0.3493	0.2498	0.1026	0.3472	0.0894	0.133	20	33	27	10	3	7	22	26	10	38	33	52	12
Cs_ont_1g004250	0.4479	0.4182	0.4191	0.0992	0.2636	0.1045	0.4609	0.2708	0.3326	1.2626	1.0205	1.4028	0.5158	0.3731	0.3121	0.4039	0.2614	0.4931	0.6277	0.8812	0.9936	0.3563	0.3024	0.2081	0.9812	1.242	0.914	0.5833	0.5178	0.3828	0.1061	0.0569	0.1869	0.29	0.489	0.3408	17	17	18	3	10	4	18	10	15	47	37	61	20
Cs_ont_1g004310	0.7946	0.5193	0.7373	0.4486	0.477	0.6894	0.7915	0.6943	0.6353	1.1139	1.1437	1.0577	1.3612	0.9521	1.1176	0.8433	1.1605	1.0533	0.9465	0.753	0.6074	0.4477	0.9575	1.1334	1.1508	1.0893	0.8466	0.6481	0.4315	0.4425	0.36	0.6651	0.2114	0.5566	0.3456	0.4283	40	28	42	18	24	35	41	34	38	55	55	61	70
Cs_ont_1g004400	1.0223	1.1083	0.7869	2.1514	1.9465	2.5178	1.2819	1.2543	1.7485	0.6724	0.7249	0.5757	0.8716	1.1855	0.8137	1.4777	1.4176	1.68	0.9642	0.9558	1.0084	1.635	1.5894	1.1868	1.1599	1.2372	1.0132	0.8069	0.5458	0.4791	0.7304	0.9616	0.7603	0.7259	0.4973	0.7963	31	36	27	52	59	77	40	37	63	20	21	20	27
Cs_ont_1g004410	0.2274	0.3539	0.335	1.3315	0.948	0.8644	0.6999	0.5065	0.638	0.0773	0.0397	0.1985	0.6307	0.6606	0.2245	0.4023	0.5849	0.197	0.4105	0.4648	0.2704	0.4698	0.087	0.499	0.5097	0.5105	0.3005	0.1325	0.2352	0.1101	0.496	0.1228	0.3697	0.1138	0.2638	0.0654	6	10	10	28	25	23	19	13	20	2	1	6	17
Cs_ont_1g004450	17.7036	16.2292	15.6688	15.585	16.8394	17.2367	16.7816	15.4581	15.8606	8.4957	8.5619	8.7391	7.4417	7.8623	7.5163	8.36	9.0999	9.3697	9.8291	9.8041	10.3357	11.1085	11.1515	11.5115	10.2382	9.3727	10.2282	15.9978	15.9529	16.9863	19.3072	19.0796	19.0076	15.4058	17.2947	17.6887	1381	1356	1383	969	1313	1356	1347	1173	1470	650	638	781	593
Cs_ont_1g004490	3.4019	3.4376	3.0596	2.9124	2.9229	3.0161	2.1392	1.7485	1.9032	1.3874	1.5921	1.4498	0.8815	1.1772	1.1456	0.59	0.9485	0.7698	1.9287	1.517	1.2238	1.3755	1.8602	1.335	1.3249	1.3476	1.666	2.0985	2.07	2.0546	1.4908	2.2478	1.6858	1.702	1.8106	1.743	170	184	173	116	146	152	110	85	113	68	76	83	45
Cs_ont_1g004530	0.2809	0.3387	0.2896	0.3524	0.6674	0.5222	0.3981	0.1083	0.3152	0.2625	0.4043	0.2963	0.4239	0.5355	0.6007	0.1656	0.2064	0.3529	0.4183	0.4045	0.5368	0.6198	0.6581	0.6472	0.6659	0.608	0.4524	0.2591	0.1937	0.4875	0.5656	0.3413	0.3217	0.5856	0.4888	0.2221	24	31	28	24	57	45	35	9	32	22	33	29	37
Cs_ont_1g004560	4.1306	5.5291	5.4099	10.4273	8.6135	7.5008	3.5307	3.5812	3.6022	0.203	0	0.0869	1.0231	0.1626	0.4421	0.8216	0.4388	0.207	0.3773	0.2219	0.4058	2.1871	1.4849	1.529	0.3089	0.5745	0.4439	0.3479	0.103	0.5784	1.1524	1.1825	1.1033	0.1494	0.2887	0.3863	83	119	123	167	173	152	73	70	86	4	0	2	21
Cs_ont_1g004700	0.6586	0.534	0.3829	0.6523	0.6762	0.6187	0.6906	0.4632	0.7877	0.4594	0.4354	0.4085	0.6108	0.5475	0.4619	0.838	0.8979	0.7208	0.9572	0.6763	1.0423	0.6249	1.0541	0.7759	0.753	0.917	1.0994	0.6462	0.6275	0.5875	0.4885	0.599	0.6762	0.4162	0.5428	0.4633	38	33	25	30	39	36	41	26	54	26	24	27	36
Cs_ont_1g004750	2.1055	2.4218	2.3371	2.9375	3.4377	3.1066	2.6519	2.4068	2.8779	2.9539	2.4157	2.9846	3.5451	3.2111	3.0758	3.0192	3.5833	4.1504	2.116	1.8966	1.9401	2.4674	2.9382	2.3361	2.8926	3.1112	3.3556	4.5926	4.6174	4.3887	4.4768	4.4208	4.7052	4.8372	4.0055	4.6193	125	154	157	139	204	186	162	139	203	172	137	203	215
Cs_ont_1g004950	385.124	368.841	416.64	268.8	279.784	276.374	314.842	315.627	278.546	260.454	268.097	264.288	238.01	233	231.387	184.605	187.477	174.44	311.517	299.488	297.975	289.639	311.68	294.805	186.913	186.427	211.706	184.755	148.819	177.794	237.957	255.288	232.667	137.322	123.262	124.005	5346	5484	6544	2974	3882	3869	4497	4262	4594	3546	3555	4203	3375
Cs_ont_1g005020	4.6603	3.206	2.3845	2.6157	2.822	3.6482	4.6483	3.6561	3.8191	6.7521	7.3178	5.4594	4.5621	5.6111	4.7211	6.5081	10.8143	11.6031	7.3047	5.3322	6.0002	3.8694	3.3778	3.9831	6.5974	4.4833	8.5087	12.861	8.1193	12.1164	5.556	6.8878	5.5465	9.5718	8.109	7.2977	38	28	22	17	23	30	39	29	37	54	57	51	38
Cs_ont_1g005060	0.238	0.3761	0.2751	0.3216	0.3847	0.1089	0.3203	0.3576	0.4469	0.4854	0.3259	0.5754	0.5557	0.2992	0.4338	0.2159	0.2422	0.2475	0.3768	0.5512	0.4106	0.3095	0.4623	0.3375	0.5115	0.7927	0.6896	0.2347	0.1515	0.3192	0.2396	0.1978	0.2111	0.2748	0.085	0.3158	13	22	17	14	21	6	18	19	29	26	17	36	31
Cs_ont_1g005260	1.4591	1.9324	1.7093	3.1077	3.0552	2.3889	5.4411	4.5695	5.3691	1.6952	1.9892	1.9844	4.6503	2.8832	3.3493	5.3619	4.2638	5.2918	0.8819	0.2648	0.5534	1.0706	1.8691	1.3999	1.5796	1.9259	1.278	1.7397	1.1934	1.4133	0.4782	0.6597	0.6319	1.7656	1.2202	1.1412	43	61	57	73	90	71	165	131	188	49	56	67	140
Cs_ont_1g005280	5.8396	7.1645	7.9068	9.1112	11.8343	10.4673	9.1313	6.157	6.7423	6.9463	6.1523	6.7636	8.5748	9.583	7.9811	8.8729	8.2935	9.7687	6.4862	5.5504	5.1128	6.1585	5.8424	4.7316	9.4491	8.4267	7.7914	14.3066	11.3845	15.5547	5.879	6.8328	6.2076	11.5367	10.6822	10.7501	156	205	239	194	316	282	251	160	214	182	157	207	234
Cs_ont_1g005340	2.7008	8.285	5.9673	4.1146	2.702	3.0607	3.7497	4.5613	4.7087	6.2941	13.7327	8.251	4.3435	4.4133	6.8552	4.3225	9.3562	5.0143	9.1924	5.8069	8.2587	5.2172	3.0995	6.4349	5.9873	12.2488	10.3252	8.5419	8.5811	8.9692	6.7976	6.2509	6.1587	6.5632	7.1611	10.1485	14	46	35	17	14	16	20	23	29	32	68	49	23
Cs_ont_1g005360	15.5633	14.4009	12.6287	9.6241	12.0794	10.6543	12.5146	13.3514	13.5184	9.5151	9.4507	9.427	8.7833	9.4726	9.1025	7.8703	7.7532	7.6874	10.1966	10.0646	7.847	8.2693	7.6909	8.2405	7.0476	7.9656	7.7402	5.5823	6.3022	6.1425	6.942	6.7298	6.6551	6.2902	6.4248	6.3288	562	557	516	277	436	388	465	469	580	337	326	390	324
Cs_ont_1g005420	1.0792	1.4656	1.3006	1.354	0.6871	0.9728	1.5256	1.412	1.4038	1.0003	1.0271	1.3702	0.5763	0.3206	0.6779	2.1983	0.9733	2.0401	0.9563	1.4219	1.3	0.6633	0.7882	1.1196	0.7105	1.6045	2.1393	0.6859	1.0149	1.2354	0.3951	0.4239	1.5661	0.8836	1.4795	1.0153	11	16	15	11	7	10	16	14	17	10	10	16	6
Cs_ont_1g005460	381.544	336.625	363.976	562.086	573.947	570.447	377.625	362.101	313.806	382.789	374.731	372.067	626.663	632.522	621.41	499.704	511.902	549.888	422.864	379.254	414.57	783.087	828.264	776.6	459.765	468.358	449.865	671.046	630.155	748.736	863.727	950.535	912.871	661.859	662.039	648.739	5000	4725	5397	5871	7518	7539	5092	4616	4886	4920	4691	5586	8389
Cs_ont_1g005510	1.7563	1.6115	1.4987	1.2537	1.6359	2.0418	2.2072	1.8989	1.8605	1.7907	2.1556	2.511	2.075	2.3751	2.8395	2.6782	3.004	2.9279	2.5251	2.7345	1.9136	2.9345	1.7723	2.7378	1.8796	2.6801	2.341	1.5172	1.9421	2.0825	1.3414	1.2428	1.1815	1.7877	1.8617	0.9923	58	57	56	33	54	68	75	61	73	58	68	95	70
Cs_ont_1g005590	0.2133	0.0996	0.2356	0.2676	0.2667	0.3701	0.285	0.2741	0.2244	0.6524	0.5303	0.6981	0.4698	0.1452	0.3947	0.5974	0.2939	0.4989	0.5197	0.5053	0.5163	0.6309	0.3672	0.4212	0.6068	0.6925	0.4492	0.3107	0.3309	0.3099	0.2952	0.5183	0.3074	0.4535	0.1856	0.4368	8	4	10	8	10	14	11	10	10	24	19	30	18
Cs_ont_1g005650	3.2547	3.0387	1.9528	2.7723	3.0172	3.553	4.0917	4.7885	4.2724	11.2036	11.2531	11.2856	8.4769	6.9285	7.2211	9.0497	10.1043	10.4622	10.9299	10.6859	13.6048	12.3485	12.0622	11.8997	14.2715	15.9141	15.4784	11.1686	8.8959	10.0939	4.7497	3.7411	5.1635	6.8721	7.2394	6.721	109	109	74	74	101	120	141	156	170	368	360	433	290
Cs_ont_1g005660	1.2127	1.7579	2.0871	1.2813	1.309	1.9936	1.6748	1.5419	1.2624	3.1887	2.9399	3.3706	3.2803	2.6422	3.1501	2.4839	2.4624	2.2563	2.5575	2.9175	2.277	2.6611	2.3073	2.157	3.3676	3.8684	2.8151	2.1196	1.9478	2.8439	1.6707	1.62	2.6603	2.2034	1.888	2.8348	38	59	74	32	41	63	54	47	47	98	88	121	105
Cs_ont_1g005680	0.2503	0.0935	0.2876	0.4082	0.2003	0.1985	0.6081	0.5403	0.632	1.3525	1.6506	2.6653	1.1515	0.7089	1.1117	1.6528	1.9587	1.7955	1.8702	1.9253	1.3521	1.0999	1.0053	0.9447	2.4339	2.3837	2.0342	0.7874	0.7249	1.4303	0.5543	0.6488	0.1776	0.6011	0.9	0.6259	10	4	13	13	8	8	25	21	30	53	63	122	47
Cs_ont_1g005710	1.9893	1.6287	2.1639	4.915	4.0111	3.7024	3.5097	3.1462	2.6532	9.7045	10.0601	10.2315	10.1864	9.9687	10.2712	13.0651	14.2022	13.8098	3.7784	3.5144	2.714	6.5525	7.2353	7.2804	10.6383	11.1882	9.0396	8.0238	7.4716	8.7154	5.9466	6.545	5.5638	6.278	6.781	6.097	65	57	80	128	131	122	118	100	103	311	314	383	340
Cs_ont_1g005720	4.1576	4.0602	4.1817	5.0852	4.8381	4.3813	6.0692	5.9906	5.3733	8.4424	9.3966	9.1256	6.6583	6.6326	6.336	9.498	9.1653	8.9345	7.121	7.3113	7.6066	7.0763	6.3883	6.9019	9.268	11.5136	10.0691	7.0741	7.6478	8.6269	6.0069	5.7681	6.2014	7.9026	7.5269	7.516	239	250	272	233	278	254	359	335	367	476	516	601	391
Cs_ont_1g005730	11.1224	12.1987	12.7882	12.7351	12.7478	14.9905	10.3894	14.3199	10.6336	8.1472	7.5738	8.106	8.2453	6.2346	6.6085	5.9851	9.165	9.543	5.7302	5.8989	6.2738	5.5973	5.7005	6.5403	6.8144	12.4659	6.5287	5.9137	4.3564	4.0791	3.1527	3.9654	3.2558	3.6738	3.7579	4.5631	103	121	134	94	118	140	99	129	117	74	67	86	78
Cs_ont_1g005740	2.9808	2.7829	1.3172	3.2162	3.6382	3.7833	4.2295	3.432	3.0106	4.3156	4.0566	5.9842	5.4858	8.118	6.4142	8.0146	7.9512	7.4999	1.8723	3.5225	2.9168	5.7101	5.3365	4.5004	5.674	4.9896	6.1452	3.6122	4.6252	3.5224	3.421	2.0605	3.595	3.2809	4.426	4.4215	50	50	25	43	61	64	73	56	60	71	65	115	94
Cs_ont_1g006200	5.7232	6.4681	5.5904	1.8896	1.5068	4.7789	2.6346	1.8579	2.7887	3.9925	3.7839	0.7888	4.7179	6.2346	2.3786	5.3282	3.3202	3.1317	3.2621	3.6939	4.6054	3.7337	4.4939	4.2305	4.9859	7.824	3.8812	6.6687	4.9855	11.9622	2.7293	4.8801	3.4726	0.9042	1.7471	3.377	19	23	21	5	5	16	9	6	11	13	12	3	16
Cs_ont_1g006210	71.9256	79.9824	76.903	55.5056	55.7317	56.4943	70.8052	71.3942	71.9871	121.974	122.188	123.609	102.145	108.016	105.575	95.6319	92.7699	94.6697	124.773	127.212	132.516	111.285	109.496	108.175	106.737	105.639	100.142	70.3094	70.1421	72.3143	51.7163	49.7293	54.5635	55.8407	59.1765	57.9979	3632	4326	4394	2234	2813	2877	3679	3507	4319	6041	5894	7151	5269
Cs_ont_1g006350	4.6981	4.964	4.9221	6.773	6.3783	6.6205	6.9952	6.2191	6.202	4.4995	4.7818	4.9892	6.8548	6.1203	6.5904	5.1274	5.9683	5.8497	4.7528	4.7384	4.9049	7.441	7.41	8.2479	6.6208	6.3213	6.0042	4.535	4.1103	4.3692	8.7055	9.2868	9.0546	6.0861	6.0355	6.6287	577	653	684	663	783	820	884	743	905	542	561	702	860
Cs_ont_1g006380	14.3074	14.0816	13.7645	32.7213	31.9009	33.2684	14.0424	13.24	13.3869	11.1069	9.8695	10.9366	29.6965	29.091	27.5728	22.3252	23.4939	24.6872	4.1065	4.4383	4.2025	17.454	15.7031	18.1618	6.4957	6.9866	6.8045	8.9801	9.5766	9.4342	20.9251	21.9589	20.5536	14.2217	15.105	13.3825	1513	1595	1647	2758	3372	3548	1528	1362	1682	1152	997	1325	3208
Cs_ont_1g006480	0.9329	0.7567	0.9056	0.7291	0.9486	1.0464	1.3228	1.635	0.9911	4.0541	3.4901	4.4586	1.8415	1.766	2.2644	7.3403	7.7038	7.0916	1.6397	1.4833	2.3383	1.551	1.0706	1.1411	4.4142	4.5462	4.1381	2.477	2.7844	2.3257	0.9392	0.5781	1.2342	3.887	4.0094	3.6666	61	53	67	38	62	69	89	104	77	260	218	334	123
Cs_ont_1g006540	135.14	132.933	130.516	331.161	282.348	295.83	235.668	249.324	276.396	274.15	256.437	250.406	436.661	497.502	466.503	477.158	500.096	451.847	149.713	153.057	143.954	290.387	277.56	292.7	180.573	180.899	188.428	300.6	282.184	238.66	142.984	133.836	132.373	177.087	184.886	186.539	3395	3577	3710	6631	7090	7495	6092	6093	8250	6755	6154	7207	11206
Cs_ont_1g006550	0.5893	0.5869	0.4861	0.6901	0.8648	0.974	0.8018	0.6866	0.8928	2.4035	2.0154	1.8862	1.3846	0.8988	1.4349	0.7877	1.0827	1.5114	1.1914	1.2264	1.8021	1.2839	1.7134	1.3105	1.0161	0.8693	1.1682	0.5494	0.7316	0.4947	0.712	0.7214	0.662	1.1794	0.866	0.881	15	16	14	14	22	25	21	17	27	60	49	55	36
Cs_ont_1g006680	122.235	122.841	127.893	84.4876	86.2311	86.1724	121.393	120.712	122.977	210.903	216.61	211.412	179.014	184.477	180.866	190.925	186.992	194.791	137.982	134.879	140.862	104.854	111.688	103.453	140.312	139.443	135.669	76.8321	70.8203	73.6875	50.6181	51.0199	53.0416	67.0806	65.5057	64.7522	5667	6100	6709	3122	3996	4029	5791	5444	6774	9590	9593	11229	8478
Cs_ont_1g006750	0.3684	0.4012	0.4883	3.2351	1.4127	2.6785	0.6563	1.5147	0.7751	0.2504	0.2571	0	1.803	0.6688	0.606	0.7964	0.8797	1.1489	1.1967	1.0267	2.1276	4.9117	6.9046	7.2212	8.1931	8.2685	8.8231	0.8584	0.5716	0.8325	5.6244	5.8351	4.9543	2.2115	2.4214	2.3825	6	7	9	42	23	44	11	24	15	4	4	0	30
Cs_ont_1g006760	68.3279	68.6742	67.3554	99.7256	105.864	103.986	100.117	103.255	110.772	76.5292	77.4548	79.012	112.111	114.062	117.007	99.7315	100.162	98.8651	65.9477	66.5356	67.3165	113.809	111.372	117.28	96.6911	95.6778	91.1472	81.4633	84.0553	76.1527	220.647	216.594	218.328	134.764	132.875	144.713	3319	3573	3702	3861	5140	5094	5004	4879	6393	3646	3594	4397	5563
Cs_ont_1g006860	1.2683	1.5279	1.4825	1.9505	1.8419	2.3935	2.7832	3.4487	2.1349	5.5895	6.8954	5.4994	4.5657	4.3231	3.0691	7.1887	5.9526	6.8058	3.1014	3.1471	3.5446	2.0746	3.3805	2.2266	3.3436	4.29	4.2983	6.0066	5.4595	4.5175	4.9014	5.3467	5.0067	7.5326	6.929	8.362	31	40	41	38	45	59	70	82	62	134	161	154	114
Cs_ont_1g006920	53.189	50.8768	48.6666	63.0314	69.3824	66.8526	62.8117	60.0078	61.4094	38.6265	40.1647	38.5615	41.9345	40.9199	41.5777	30.993	31.0185	32.4551	36.6519	39.844	40.6201	52.1386	55.8904	56.3246	52.4173	52.4243	52.9129	58.6639	51.5071	57.5453	80.9967	83.6324	80.5102	79.7888	82.4814	83.3215	2975	3048	3080	2810	3879	3771	3615	3265	4081	2119	2146	2471	2396
Cs_ont_1g006950	50.114	48.0005	47.2214	49.0777	50.6332	51.8183	54.4625	51.6471	52.2699	34.6916	36.9131	35.0568	39.2132	34.5231	37.2874	27.9667	29.6568	31.7846	48.4712	45.2467	47.7426	48.1735	49.9952	48.7278	50.2595	53.3934	50.8638	68.9296	66.7344	70.0481	69.7545	75.4965	72.4037	74.14	72.6421	72.1062	4744	4867	5058	3703	4791	4947	5305	4756	5879	3221	3338	3802	3792
Cs_ont_1g007210	16.2086	18.5603	22.3886	13.1022	13.4678	13.4967	13.1357	12.6085	11.0326	10.2455	9.9927	10.326	9.1315	9.7173	9.9591	10.423	10.7765	10.4759	15.1087	15.493	13.3888	13.4071	13.3735	14.2874	18.1608	17.7906	18.9761	18.823	17.1748	18.6367	19.2475	22.2942	21.4761	21.8245	21.4365	21.1315	1192	1462	1863	768	990	1001	994	902	964	739	702	870	686
Cs_ont_1g007270	7.7819	6.926	7.1587	6.7988	6.0579	6.8265	6.9446	6.1896	7.525	4.2741	4.2813	4.0755	4.5263	3.9726	3.8799	4.421	4.4203	4.7127	6.1268	5.522	6.4151	6.6823	7.4704	6.791	6.4052	7.2022	6.1254	8.0483	8.5435	7.7687	10.0532	9.2394	9.8931	9.3328	8.9349	9.0331	685	653	713	477	533	606	629	530	787	369	360	411	407
Cs_ont_1g007560	45.397	43.0542	44.371	37.2073	34.4924	34.8022	31.3175	32.2507	31.0771	40.4023	39.8895	40.1036	35.7882	33.4733	35.1128	33.6227	29.2531	31.314	33.685	37.0385	36.8543	36.4765	36.2829	37.3698	30.6042	30.3098	28.0661	71.1818	76.2781	75.7269	59.2341	57.3157	59.7444	61.7611	61.9256	55.7699	3729	3788	4124	2436	2832	2883	2647	2577	3033	3255	3130	3774	3003
Cs_ont_1g007600	1.2107	1.6441	4.0853	2.7617	1.7618	2.0735	2.3532	1.584	1.6674	2.0199	2.1891	2.0174	2.909	1.199	0.9777	1.0383	0.7279	1.2587	1.1919	1.1043	0.3366	0.8681	2.1472	1.5458	3.6435	3.2823	3.2726	0.8977	2.0493	2.7717	3.2133	2.1397	3.2208	0.7709	1.9151	1.8983	11	16	42	20	16	19	22	14	18	18	19	21	27
Cs_ont_1g007630	2.4137	2.296	2.8577	3.0284	2.6882	2.6192	1.4606	1.5918	2.3382	2.8325	2.6698	3.1007	4.5474	3.076	3.4165	1.3964	0.9036	1.5625	1.9728	2.0817	2.0425	1.7448	2.5087	2.5985	2.0259	2.2783	2.3021	1.6451	1.5547	1.2793	2.0174	2.5578	2.0597	1.4583	1.8491	1.571	53	54	71	53	59	58	33	34	61	61	56	78	102
Cs_ont_1g007770	1.6436	2.4609	1.9459	3.6961	3.847	2.3677	3.5261	2.8691	2.8188	2.15	2.3698	2.0301	3.4303	3.8173	2.9691	3.9495	2.9054	2.9662	2.4851	2.6966	2.5287	3.2148	3.7012	2.8582	3.3685	3.6396	3.1658	2.168	2.0851	1.8022	4.7142	5.158	4.3175	3.7236	4.1728	3.3697	53	85	71	95	124	77	117	90	108	68	73	75	113
Cs_ont_1g007850	40.6088	37.8252	36.3679	42.1179	41.9459	41.644	40.0603	37.9218	39.0131	24.5542	25.2601	23.7539	30.4427	29.0303	33.4149	17.2676	17.2298	16.154	29.0889	29.0532	26.8268	44.6983	45.8196	46.1021	28.4942	31.2531	31.7327	39.5274	35.1889	37.6919	83.3533	90.0852	82.2527	45.2277	43.8846	43.8928	1725	1721	1748	1426	1781	1784	1751	1567	1969	1023	1025	1156	1321
Cs_ont_1g007990	5.7091	5.7687	5.2212	4.1934	4.9887	3.9054	6.9881	6.9647	6.9187	7.4787	7.8111	6.7495	4.9698	3.9166	4.815	7.9896	8.4436	8.0395	5.4001	4.3103	5.0642	3.2166	3.2345	3.1083	6.3361	6.4482	6.0525	8.2943	7.0645	9.0997	3.2194	4.0588	3.6689	5.1523	5.1556	6.0609	316	342	327	185	276	218	398	375	455	406	413	428	281
Cs_ont_1g008000	215.292	203.969	185.815	268.327	259.696	276.799	227.191	226.989	246.333	90.2385	90.7388	87.1747	198.321	188.333	199.92	167.123	181.402	187.307	80.5329	81.7489	83.301	154.744	146.166	158.016	108.79	106.506	98.8136	124.171	132.389	123.451	107.921	107.508	107.214	114.929	116.995	116.233	12255	12436	11968	12174	14776	15890	13307	12569	16660	5038	4934	5685	11532
Cs_ont_1g008200	1.0949	0.8828	1.5394	0.4371	0.2489	0.2961	0.6288	0.7162	1.0053	1.7759	2.0318	1.4769	0.5846	1.1927	0.5404	1.3498	1.5908	0.8279	0.9701	0.7213	1.116	0.2804	0.3427	0.3495	0.9267	0.6703	1.5784	0.5799	0.2059	0.3374	0.7515	0.2688	0.5296	0.3486	0.5196	0.6009	22	19	35	7	5	6	13	14	24	35	39	34	12
Cs_ont_1g008300	0.2742	0.304	0.4543	0.9029	0.4971	0.4588	0.9659	0.9688	0.8509	0.2271	0.3946	0.4487	1.2413	1.6613	1.3869	1.2528	0.6611	1.0689	0.2969	0.3057	0.4017	1.6605	0.9636	1.0228	0.78	0.478	0.5265	0.4393	0.3545	0.3817	2.5359	2.1838	2.0362	1.8175	2.0076	1.1231	16	19	30	42	29	27	58	55	59	13	22	30	74
Cs_ont_1g008430	3.8697	4.0337	4.3829	4.148	3.6459	2.9058	2.994	3.5918	3.3202	4.4817	3.933	4.4271	6.7304	7.899	7.454	3.5001	3.0645	3.0468	4.7196	4.4817	3.5997	7.0276	6.7692	4.8149	4.3531	4.4817	3.6492	5.1657	3.6532	3.9665	5.0305	5.8027	7.7628	2.3684	2.7892	3.5964	103	115	132	88	97	78	82	93	105	117	100	135	183
Cs_ont_1g008440	16.5655	18.1509	16.1145	12.8454	14.6164	17.1389	14.6178	14.1023	15.2979	20.4672	20.623	19.1537	29.7019	28.8547	26.7981	13.2608	13.219	15.9971	23.7951	21.2895	22.7772	29.8147	28.4502	28.3247	15.8878	16.4067	17.7015	14.7783	15.0536	14.5411	16.5615	16.929	16.45	14.3313	14.5791	13.9636	576	676	634	356	508	601	523	477	632	698	685	763	1055
Cs_ont_1g008620	0.8805	2.0551	2.7236	3.8664	6.8268	2.8375	6.2038	5.2045	4.8169	5.1619	2.7652	2.4978	4.3096	4.7959	3.0419	2.5958	1.4558	4.5772	5.006	7.3621	3.1411	4.4647	3.7892	4.4441	7.0593	5.5058	3.0544	4.3603	2.7324	4.051	4.8753	2.853	4.2945	3.3039	3.8302	2.278	4	10	14	14	31	13	29	23	26	23	12	13	20
Cs_ont_1g008710	0.9898	1.244	1.1439	4.2987	3.8849	4.1524	1.7759	0.9784	1.8264	0.1941	0.1594	0.3988	1.3416	1.3271	0.977	0.6285	1.4267	0.5541	1.1132	1.0186	0.4268	2.9171	1.7039	1.3701	2.5993	2.3439	2.7922	0.6654	0.5513	0.2212	0.6516	1.0691	0.4051	0.6857	0.4416	0.2955	26	35	34	90	102	110	48	25	57	5	4	12	36
Cs_ont_1g008720	0.4465	0.6821	1.1838	4.6851	2.6801	3.1796	0.8678	0.6676	1.5032	0.3311	0.2974	0.248	1.192	1.9898	1.5225	1.0052	1.6554	1.0972	1.1429	0.3168	0.2896	2.4698	2.1893	2.7435	2.0576	2.3038	1.8908	0.2365	0.168	0.0786	0.8173	0.8768	0.7919	0.3655	0.1883	0.28	11	18	33	92	66	79	22	16	44	8	7	7	30
Cs_ont_1g008730	1.0242	1.1475	1.4647	1.0514	0.9688	1.0156	1.3211	1.4549	1.2852	4.1201	3.7429	3.6247	2.8438	3.2052	2.9226	4.0407	3.6126	4.3175	3.2469	2.7404	3.3786	2.5391	2.2226	2.3375	3.0824	4.3891	3.9683	2.5821	2.3501	2.1645	1.6685	2.3331	1.4202	2.1801	1.7282	1.7987	55	66	89	45	52	55	73	76	82	217	192	223	156
Cs_ont_1g009100	3.7776	4.7184	4.0605	4.9317	3.6772	3.3409	5.0604	3.0962	4.5543	1.9258	2.3514	1.3368	2.2988	1.5015	1.7636	1.3846	0.9566	1.0615	1.3268	0.9106	1.8732	2.5886	2.3434	1.7924	0.7394	0.7367	1.0119	1.1897	1.0033	1.2362	7.1951	9.0975	6.5641	1.6857	1.895	1.6289	74	99	90	77	72	66	102	59	106	37	44	30	46
Cs_ont_1g009110	3.7834	3.6117	4.3456	3.3423	3.7568	3.1474	4.572	4.5594	4.8063	8.2784	8.0696	8.7817	6.5057	5.835	5.5948	9.4748	8.8716	7.9261	9.0846	9.6681	10.4715	7.856	6.3909	6.0575	10.6866	10.8919	10.2104	7.0998	8.3845	7.1097	3.8945	4.3465	4.5238	7.5574	8.1366	7.1244	267	273	347	188	265	224	332	313	403	573	544	710	469
Cs_ont_1g009120	26.6272	27.2234	28.0656	28.6701	24.4338	25.9485	34.5105	35.0234	32.4958	61.9964	63.9512	63.3628	48.7777	52.878	49.6362	64.9888	59.4937	65.6703	64.2431	60.8062	65.6495	49.8271	52.5994	47.8382	71.0338	65.8874	63.2312	60.1197	55.8338	60.7572	44.2313	45.284	44.8451	66.0201	63.1435	62.7348	1220	1336	1455	1047	1119	1199	1627	1561	1769	2786	2799	3326	2283
Cs_ont_1g009160	2.5852	2.1387	2.3426	4.4342	3.6341	2.6933	1.7174	3.2631	2.1759	2.5024	3.0146	2.9707	3.8762	3.9927	3.5532	3.0873	2.8857	2.6878	1.1695	1.3863	1.8346	2.2125	2.9293	2.614	2.3021	2.2037	2.0758	1.2964	0.9478	0.7924	2.8333	2.5802	2.3796	1.3753	1.8601	1.3829	79	70	81	108	111	83	54	97	79	75	88	104	121
Cs_ont_1g009170	32.0542	34.4122	34.1788	47.7198	41.9849	39.9135	37.2906	37.7525	43.324	42.4793	40.2033	36.0734	46.9364	48.7178	47.3603	58.2458	53.5161	53.0638	42.6092	44.6506	43.8029	53.1573	57.7235	53.2357	49.8106	52.2672	58.9115	78.6537	66.8378	62.2906	90.1135	89.2372	86.5278	79.0425	81.8115	82.6114	954	1097	1151	1132	1249	1198	1142	1093	1532	1240	1143	1230	1427
Cs_ont_1g009220	11.7263	11.4961	12.9585	15.0924	14.5933	15.0275	11.1016	13.6903	10.9377	16.205	15.9244	17.2464	19.2308	24.1244	20.9803	28.5727	26.3308	24.9743	12.8631	13.8333	13.6709	16.7571	18.0009	19.1895	17.2461	14.944	16.0536	15.8488	16.7157	15.0829	22.4855	21.4428	20.6632	25.0406	29.4689	28.6717	619	650	774	635	770	800	603	703	686	839	803	1043	1037
Cs_ont_1g009250	3.05	2.4302	2.6955	6.3997	5.6819	5.449	5.8261	5.1896	4.3153	4.3697	3.2204	4.1081	7.9791	7.1894	5.554	7.9377	8.4337	7.627	3.0468	4.309	3.5108	5.9256	7.5738	6.1623	5.7122	6.1972	6.2024	2.7573	3.1007	2.4958	4.8706	4.4586	5.083	3.8412	4.1786	3.8548	116	99	116	194	216	209	228	192	195	163	117	179	310
Cs_ont_1g009260	1.7169	2.1373	0.843	3.8296	3.6263	5.1075	4.635	2.9417	1.2845	7.1967	10.1851	11.6562	11.0183	8.3128	11.1101	13.2733	10.3036	11.5039	1.033	5.317	4.4724	5.1592	7.2248	5.1912	8.0917	10.2775	10.7777	6.6687	2.7628	6.6521	3.4571	6.7995	2.0301	9.7355	4.426	4.4421	9	12	5	16	19	27	25	15	8	37	51	70	59
Cs_ont_1g009330	29.2582	23.7175	25.5482	18.3761	20.1218	18.0672	26.0167	25.6826	26.0703	36.8332	41.3761	35.0503	29.0875	28.4375	31.5086	24.1728	27.0358	27.5779	42.0068	40.6656	40.43	20.7686	20.1864	20.8228	35.8869	40.4843	40.1472	22.864	20.1169	20.8049	14.1104	14.3055	13.0818	16.1284	13.8606	15.4113	835	725	825	418	574	520	764	713	884	1031	1128	1146	848
Cs_ont_1g009530	3.7441	3.0275	3.2813	2.673	2.7114	3.3708	3.1972	3.3013	3.3754	6.6125	6.0514	6.1259	5.9348	5.9559	5.3966	5.5976	5.8882	5.8146	4.8011	4.96	4.6785	4.8368	4.8361	5.2804	3.9706	4.9733	4.5183	3.3404	2.2687	2.4126	2.5234	3.0117	2.3617	3.1664	2.5987	2.9046	239	207	237	136	173	217	210	205	256	414	369	448	387
Cs_ont_1g009640	0.5471	0.7151	0.6769	1.2355	2.2988	1.5189	2.047	1.9684	1.3123	3.7372	3.0927	3.677	6.2125	7.0922	6.1292	7.1936	7.1459	7.6788	1.7182	2.1652	1.8402	2.4659	1.9777	1.9689	3.3676	2.9736	3.389	3.2511	3.1692	4.2128	3.2496	3.7226	2.5228	2.7098	3.6809	3.397	20	28	28	36	84	56	77	70	57	134	108	154	232
Cs_ont_1g009730	2.2804	2.3046	2.1816	7.3148	5.7388	6.1308	5.8946	6.356	5.2632	19.3912	14.3478	15.226	20.4591	24.1758	18.6338	27.5848	24.5136	26.862	12.7806	12.8162	13.1075	16.8747	21.5834	19.0264	18.9458	20.1058	20.8543	13.8334	13.7401	15.0971	9.3724	9.471	7.9638	13.6203	17.0444	15.6719	97	105	105	248	244	263	258	263	266	809	583	742	889
Cs_ont_1g009750	16.0989	14.9171	17.1913	17.892	16.874	15.2423	17.3535	15.3659	15.5558	32.3956	31.1262	34.3634	28.9684	31.7525	31.0838	33.5868	33.4194	34.1478	19.2938	21.5734	21.0625	18.3457	18.3594	21.6316	20.3952	19.7236	20.4009	31.3506	35.1665	32.4977	25.3382	25.002	26.7795	33.9764	34.1165	33.7075	797	791	963	706	835	761	884	740	915	1573	1472	1949	1465
Cs_ont_1g009760	0.2476	0.2119	0.3283	0.1036	0.1032	0.4706	0.1203	0.1273	0.3474	0.3577	0.1728	0.1981	0.2828	0.2922	0.1833	0.2434	0.2957	0.1931	0.1788	0.115	0.1683	0.279	0.45	0.3804	0.4056	0.2382	0.2454	0.5531	0.5764	0.5597	0.3532	0.4904	0.366	0.3304	0.2873	0.3915	12	11	18	4	5	23	6	6	20	17	8	11	14
Cs_ont_1g009780	13.9084	13.8959	12.5137	24.0242	21.0253	20.3967	15.0608	15.5584	15.2718	11.1399	10.329	9.6342	17.8717	18.1573	17.6904	17.2563	16.6209	17.1555	9.3573	8.4831	8.6083	12.7515	11.4513	11.1321	8.5639	8.3927	8.8402	10.1654	8.7651	8.5852	10.2982	10.0548	10.6778	10.5424	10.1201	10.9369	499	534	508	687	754	738	556	543	651	392	354	396	655
Cs_ont_1g009790	0.6144	0.4015	0.5792	0.4111	0.6352	0.4671	0.4379	0.6106	0.5171	0.5847	0.879	0.8402	0.4411	0.5578	0.4447	0.7246	0.745	1.086	0.8872	0.5936	0.334	0.3462	0.7991	0.4135	0.9111	0.8866	0.812	0.4296	0.5296	0.2976	0.2887	0.2433	0.3814	0.2869	0.3801	0.3356	30	21	32	16	31	23	22	29	30	28	41	47	22
Cs_ont_1g009820	1.9707	2.0529	2.09	3.8259	3.5281	4.0522	3.1249	3.2841	3.7014	0.4653	0.4343	0.67	1.6449	1.4237	2.191	1.1987	1.6692	1.2941	1.3479	0.9251	1.2052	7.7373	5.8326	7.4294	2.2319	2.1553	1.9533	0.7493	0.6223	0.4621	5.054	6.0495	5.8683	0.7888	0.8422	1.2344	95	106	114	147	170	197	155	154	212	22	20	37	81
Cs_ont_1g009980	5.4718	5.8229	5.5709	5.2584	4.9252	5.1619	4.849	4.7872	5.2353	8.6821	7.7652	8.8119	8.0755	7.99	7.5025	7.1392	5.9947	6.9167	9.2579	9.549	8.1372	9.3144	8.7799	8.0879	11.5279	10.784	11.2094	4.7286	5.127	5.3322	5.0734	5.5866	6.0323	6.7234	5.1513	5.4217	329	375	379	252	296	313	300	280	374	512	446	607	496
Cs_ont_1g010000	4.9816	7.8568	6.2834	6.0073	5.758	6.4263	7.5675	5.9662	6.3095	6.1146	7.3414	6.7545	5.9182	5.3214	5.872	3.9924	3.8916	3.8216	10.0564	11.1613	10.3525	12.0443	13.7095	11.7173	10.9575	11.8646	10.7377	11.1583	10.4064	10.4467	18.5026	20.1636	17.6705	10.2597	10.8281	10.344	103	174	147	99	119	134	161	120	155	124	145	160	125
Cs_ont_1g010120	0	0.0535	0	0.1078	0.4583	0.0568	0.1391	0.2649	0.0964	0	0.1199	0.05	0.0841	0.2807	0.0565	0.0675	0.1262	0.0893	0.062	0.0319	0	0.1613	0.1314	0.3016	0	0.1102	0.0568	0.0334	0.0889	0.0277	0.6341	0.4639	0.6348	0.1719	0.1661	0.2469	0	2	0	3	16	2	5	9	4	0	4	2	3
Cs_ont_1g010160	6.3968	6.3799	6.7432	2.3529	2.493	3.5663	5.967	6.972	5.1244	7.6221	8.3907	6.1666	2.364	1.8471	1.8004	3.6354	3.7378	3.4188	6.2319	6.7305	5.7084	2.2869	1.592	2.3678	3.9865	3.114	3.0046	4.5799	4.9961	5.1011	0.8535	0.8879	1.1847	2.5449	2.5331	2.1933	249	266	297	73	97	140	239	264	237	291	312	275	94
Cs_ont_1g010260	0.3973	0.3541	0.3405	0.1737	0.3734	0.3522	0.3744	0.396	0.3597	0.6874	0.9326	0.8722	0.5834	0.5836	0.4991	0.5182	0.6701	0.7886	0.5541	0.7315	0.5215	0.4748	0.4076	0.6129	0.5542	0.4748	0.5191	0.4349	0.4795	0.3382	0.3394	0.1885	0.2295	0.2831	0.3422	0.2284	66	63	64	23	62	59	64	64	71	112	148	166	99
Cs_ont_1g010380	112.455	115.403	104.88	116.37	101.575	105.119	95.6807	100.295	100.419	47.463	47.5214	51.8101	51.1507	58.1589	56.6731	63.4942	53.2467	55.2921	51.5318	51.3915	51.6598	52.1535	51.2664	50.2533	47.7956	44.3862	47.9817	101.867	104.578	90.5001	96.8087	87.4864	86.0068	87.334	90.7762	91.9048	5445	5985	5746	4491	4916	5133	4767	4724	5777	2254	2198	2874	2530
Cs_ont_1g010810	1.1019	1.141	1.5758	1.6841	1.4431	1.5495	1.3435	1.4211	1.6188	0.9805	1.4052	0.9618	1.4905	1.8115	2.2742	2.1972	1.3691	1.9163	0.6075	0.8487	0.8577	0.9707	1.6324	1.0727	1.285	1.3106	1.4496	3.5717	4.1656	3.7064	2.6825	3.2891	3.0736	3.1474	4.6945	3.7838	55	61	89	67	72	78	69	69	96	48	67	55	76
Cs_ont_1g010860	2.5164	2.3784	2.1965	1.9099	1.3365	1.3862	1.3888	1.4691	1.6996	0.7919	0.9106	0.9491	0.7603	0.8122	0.46	0.403	0.6164	0.2907	1.3121	1.42	2.1216	0.8052	0.7487	1.418	1.2213	1.2552	1.324	0.9774	0.6749	1.1134	1.6576	1.7448	1.5152	0.7461	1.0451	0.9913	81	82	80	49	43	45	46	46	65	25	28	35	25
Cs_ont_1g010960	1.8228	2.2233	2.2345	5.6804	3.6766	5.1308	1.7143	2.176	1.7569	1.259	1.5388	1.5654	3.8853	4.1635	2.7279	1.6642	2.5277	3.5457	0.5413	0.7539	0.9589	1.8883	2.328	1.9355	0.8516	0.9333	1.0199	2.7405	2.068	3.1609	2.0719	1.81	1.46	2.8241	2.8989	3.0172	62	81	86	154	125	176	60	72	71	42	50	61	135
Cs_ont_1g010980	2.3578	2.2013	3.2325	4.3993	4.8689	6.1445	2.5852	3.356	2.824	1.6643	2.1518	2.1372	4.8825	5.2028	4.3562	3.9568	3.1986	4.9656	0.8184	1.0447	1.1708	3.3721	2.9486	2.7595	2.2828	1.9774	2.0373	5.1424	3.5021	5.885	3.3171	2.5792	3.5652	5.0815	3.752	6.1	78	78	121	116	161	205	88	108	111	54	68	81	165
Cs_ont_1g011130	4.0062	4.056	2.9658	5.777	6.2723	6.4746	3.9693	3.0219	3.3062	0.2652	0.4085	0.386	4.4056	4.0242	3.5179	1.9634	2.6667	2.2178	0.648	0.464	0.5834	2.2279	1.851	2.5119	0.6459	0.8008	0.6188	0.7578	0.888	0.6047	1.4928	1.1801	1.2919	0.9111	0.7544	0.8974	154	167	129	177	241	251	157	113	151	10	15	17	173
Cs_ont_1g011160	38.5083	37.5728	37.0502	33.7579	36.596	36.5871	41.1263	38.7435	35.625	38.6427	38.1314	35.2119	34.5341	32.4419	32.3562	38.5424	38.1832	41.5207	27.6139	26.7283	27.3961	25.027	22.622	23.1866	33.5124	33.4182	30.0712	53.3543	52.5244	59.8301	34.9525	37.0086	37.0824	44.7567	42.6344	43.2646	3993	4173	4347	2790	3793	3826	4388	3908	4389	3930	3777	4183	3658
Cs_ont_1g011170	0.5557	0.6784	0.3022	1.2335	1.7534	1.4835	0.2493	0.3515	0.2159	0.2615	0.6712	0.5224	1.5483	1.2573	1.8987	1.2098	1.9789	1.2888	1.6665	1.382	1.0457	5.1057	5.5433	8.5174	0.2211	0.9047	0.2542	0.8467	0.9286	0.4554	2.8833	3.0471	4.4351	0.1711	0.3471	0.258	13	17	8	23	41	35	6	8	6	6	15	14	37
Cs_ont_1g011240	4.0689	4.4461	4.3378	6.2037	6.0786	5.3553	4.504	3.9014	3.8546	9.3574	9.2638	10.5432	8.6985	8.9047	9.2932	9.2307	9.4525	9.9973	6.4416	4.9023	5.2632	6.5176	6.2818	6.1502	6.7009	5.301	6.1849	5.5277	5.7756	6.539	5.0515	5.1632	5.0159	5.9702	4.8258	5.6647	223	261	269	271	333	296	254	208	251	503	485	662	487
Cs_ont_1g011290	0.9436	0.9669	0.4475	1.6459	1.2894	1.3465	0.9171	0.9464	1.0073	2.1354	1.6865	1.5268	1.5771	1.9556	1.9765	3.0127	2.1817	2.2015	1.0967	0.8211	0.6569	0.5965	0.5811	0.5455	1.0476	0.8192	0.7528	1.475	0.7381	1.4713	0.7183	0.8452	0.7756	1.2897	1.2815	1.4092	41	45	22	57	56	59	41	40	52	91	70	76	70
Cs_ont_1g011530	2.0468	1.617	1.7493	1.0159	0.9001	1.026	0.7432	0.5781	0.6437	3.073	2.7785	2.945	1.7395	1.6907	1.6874	1.2997	1.5371	1.5902	2.8256	2.6079	3.0492	1.9516	1.2906	1.5993	2.0244	1.3849	1.6497	1.7822	2.699	2.8105	0.8152	0.826	1.2566	1.688	1.5133	1.1833	91	77	88	36	40	46	34	25	34	134	118	150	79
Cs_ont_1g011730	3.5096	3.2277	3.0554	5.6081	5.2929	5.7134	2.6981	2.0462	3.0567	1.6022	1.2064	1.3869	1.846	1.2554	1.6718	1.5649	1.8668	1.8154	1.248	1.4599	1.4238	2.2036	1.1422	1.5633	2.0231	1.8309	1.9036	0.8952	1.1198	0.8118	1.6524	1.3767	1.3626	1.6248	2.0052	1.5058	201	198	198	256	303	330	159	114	208	90	66	91	108
Cs_ont_1g011740	0.5746	0.5961	0.5643	1.4018	1.006	1.6777	0.5274	0.6563	0.5239	0.6184	0.5347	0.4598	0.8125	0.7303	0.646	0.6023	0.4223	0.531	0.5531	0.3559	0.3417	0.5935	0.5129	0.3643	0.4293	0.6142	0.7594	0.1674	0.2477	0.201	0.1768	0.2414	0.2972	0.3194	0.4259	0.2891	36	40	40	70	63	106	34	40	39	38	32	33	52
Cs_ont_1g011760	0.2291	0.3455	0.1402	0.8622	0.6523	0.9785	0.2055	0.2898	0.2521	0.1437	0.1476	0.1692	0.1553	0.2112	0.3479	0.2701	0.1165	0.2565	0.0382	0.1572	0.0539	0.0993	0.1213	0.263	0.2005	0.2882	0.1921	0.0411	0.0729	0.0512	0.0887	0.1523	0.1563	0.1234	0.1226	0.0912	13	21	9	39	37	56	12	16	17	8	8	11	9
Cs_ont_1g011770	0.8116	0.6218	0.515	1.2272	1.3742	0.9699	0.7888	0.4493	0.578	0.5093	0.7189	0.3451	0.4889	0.4534	0.5136	0.4663	0.6882	0.3895	0.3606	0.3248	0.5303	0.2814	0.4299	0.3288	0.3875	0.7808	0.4538	0.2667	0.1722	0.2016	0.1257	0.3821	0.203	0.1249	0.2897	0.2692	39	32	28	47	66	47	39	21	33	24	33	19	24
Cs_ont_1g011920	2.0627	1.2105	1.9271	0.8873	1.4151	0.8766	1.8901	1.9387	1.6865	1.6224	1.5424	1.1317	1.7308	1.4124	1.2216	0.973	0.7795	1.2255	1.2126	3.1537	0.841	2.1915	1.4203	0.6208	1.8291	1.2473	1.3435	1.7168	1.5851	1.37	1.3646	2.3552	1.7769	2.5358	2.7346	2.033	35	22	37	12	24	15	33	32	34	27	25	22	30
Cs_ont_1g011940	0.2583	0.1033	0.212	0.4861	0.5537	0.439	0.1614	0.3603	0.5435	0.4514	0.3863	0.5475	0.7405	0.2412	0.2732	0.5874	1.0778	0.9782	0.1598	0.2262	0.1504	0.2703	0.3387	0.2915	0.2863	0.3372	0.5668	0.2365	0.2099	0.1608	0.1114	0.2391	0.1472	0.2584	0.2568	0.3023	14	6	13	21	30	24	9	19	35	24	20	34	41
Cs_ont_1g011950	0.2641	0.7398	0.7003	3.9769	3.4354	1.8334	2.5671	1.9008	1.5562	4.3091	0.8296	0	5.9473	6.3305	2.0859	3.4265	2.0381	3.8448	0.2861	1.4724	1.3462	1.7859	1.5157	1.8549	3.8257	2.287	2.3563	1.2311	2.4592	2.8144	3.1911	3.9941	3.7479	4.7576	1.2257	4.7838	1	3	3	12	13	7	10	7	7	16	3	0	23
Cs_ont_1g011970	0.507	0.3101	0.5099	0.4607	0.6122	0.4854	0.6797	0.4314	0.4709	0.9983	1.025	1.0378	0.7702	1.1238	1.0528	1.2165	0.9829	1.327	0.7953	0.6822	0.9624	0.8669	0.602	0.9055	0.7054	1.1101	0.8665	0.5297	0.8501	0.8129	0.3344	0.6043	0.5737	0.4899	0.5679	0.4222	29	19	33	21	35	28	40	24	32	56	56	68	45
Cs_ont_1g012000	1.9829	2.4312	1.288	5.5752	6.8119	6.183	3.0416	2.7752	2.9156	1.1205	1.5256	1.1261	4.8645	3.071	3.1364	3.6626	3.555	4.4959	0.5951	0.4262	0.3653	0.9422	0.7128	0.734	1.0628	0.8734	1.2787	0.8351	0.519	1.1802	0.4329	0.4129	0.2542	1.004	0.582	0.7211	83	109	61	186	285	261	131	113	145	46	61	54	208
Cs_ont_1g012050	7.6632	8.9658	11.6592	3.6511	4.9494	5.9635	4.0537	4.3876	3.5923	15.2308	14.9273	12.6158	4.8429	6.763	5.3619	5.834	4.3838	4.0341	16.0726	14.8156	16.3141	6.1211	9.1284	7.1524	7.8274	8.3986	6.5378	8.2511	11.2385	7.7984	6.4454	3.4574	6.7957	5.2414	5.8513	6.1068	79	99	136	30	51	62	43	44	44	154	147	149	51
Cs_ont_1g012110	1.2877	1.2965	1.2719	0.7286	1.1367	0.9764	1.2024	1.3238	1.6151	1.004	1.1101	0.8154	1.4336	1.1552	1.0218	1.1017	0.9184	0.84	1.5313	1.1823	1.0809	1.5364	1.3039	1.2855	2.4031	1.5546	1.3764	0.7649	0.8358	1.0516	0.6609	0.2454	0.6717	0.9601	1.2887	1.1758	51	55	57	23	45	39	49	51	76	39	42	37	58
Cs_ont_1g012230	17.3	20.601	18.1166	14.1698	15.8709	16.7659	16.1151	15.5025	18.1321	13.3122	13.3948	12.1374	13.8679	16.6414	14.7566	10.0852	10.2901	13.7785	15.9072	14.3378	13.8408	13.5356	13.4855	15.5296	11.6163	11.3046	11.4528	6.5419	8.509	6.9557	9.8585	9.3779	10.3049	6.5324	8.7089	8.445	265	338	314	173	243	259	254	231	330	200	196	213	217
Cs_ont_1g012310	1.0131	0.7356	1.6912	1.8359	1.6216	2.0091	1.1158	1.2497	1.459	2.3183	2.2624	1.9061	2.4683	2.7958	3.4221	2.8406	3.6725	3.5811	2.3649	1.4055	2.134	1.9026	2.3769	2.2528	2.0262	2.3173	2.0082	2.8855	1.863	2.246	1.5412	2.237	1.9764	1.7796	2.0631	1.592	45	35	85	65	72	90	51	54	77	101	96	97	112
Cs_ont_1g012370	69.5374	68.2044	70.9861	53.2607	62.2983	61.5769	69.0294	68.2634	67.9251	196.943	189.159	195.353	191.574	181.173	189.298	200.547	198.208	202.424	140.642	137.537	136.109	124.392	129.694	125.726	130.626	132.911	133.577	128.802	124.73	131.756	97.1681	97.0636	101.428	144.322	134.853	135.063	3263	3428	3769	1992	2922	2914	3333	3116	3787	9064	8479	10502	9183
Cs_ont_1g012610	3.6871	3.0981	2.5091	3.0994	2.5083	2.2667	3.0816	3.2217	3.0412	4.4359	3.937	3.9263	3.2484	2.9723	1.5286	4.1306	2.032	2.1084	5.67	5.1382	5.7876	3.1991	3.9351	3.3983	4.9587	3.9727	4.166	2.32	1.907	2.1785	2.2272	2.6681	2.158	2.0661	2.1813	3.2751	100	90	77	67	68	62	86	85	98	118	102	122	90
Cs_ont_1g012620	186.743	187.415	191.396	196.593	194.965	194.946	167.56	162.297	153.06	84.4574	79.6869	82.141	103.006	99.2551	103.284	72.5911	67.5373	74.1902	89.3178	89.8999	88.9992	113.394	107.996	109.289	65.004	69.8775	65.0285	115.843	109.7	118.486	115.915	122.711	126.66	100.674	102.243	95.3587	19719	21197	22868	16546	20578	20760	18206	16671	19203	8747	8038	9937	11111
Cs_ont_1g012650	2.5754	6.6791	4.2993	8.6165	6.012	8.7962	9.1773	5.5892	7.9479	5.2517	8.0881	15.2364	8.6839	6.2346	4.2369	10.1237	9.1471	5.6528	11.4662	10.5277	7.8753	8.0613	5.9112	7.0332	9.7692	9.6351	6.807	14.0042	10.9525	6.6521	7.7784	10.8175	8.8817	7.7311	9.2946	11.5987	9	25	17	24	21	31	33	19	33	18	27	61	31
Cs_ont_1g012680	0.9147	0.9607	0.9094	1.3628	1.2583	0.9637	1.3334	1.1166	0.7217	0.3497	0.8977	0.8483	0.3358	0.3737	0.79	0.6742	0.5671	0.2377	0.8667	0.5099	0.3496	1.0307	0.6561	1.5556	1.0645	1.0449	0.9066	0.3997	1.1827	0.7752	1.2662	1.0497	0.7604	1.3157	0.4642	0.6409	16	18	18	19	22	17	24	19	15	6	15	17	6
Cs_ont_1g012690	8.524	7.5113	8.1779	9.522	9.8047	10.5087	7.4201	7.2631	7.5771	4.0666	4.2707	4.1976	5.2208	4.7918	4.9043	4.0316	4.547	5.2842	5.0351	6.4284	4.5533	8.398	7.062	6.1018	5.8945	6.5119	6.3476	6.5329	5.9648	7.0642	7.7095	7.7787	8.1653	8.0504	8.0637	6.5648	374	353	406	333	430	465	335	310	395	175	179	211	234
Cs_ont_1g012870	0.295	0.0551	0.2607	1.2584	1.2396	1.0531	0.172	0.2426	0.0993	0.0602	0	0.0515	0.231	0.6427	0	0.1392	0	0.2454	0	0.1316	0	0.7313	0.2708	0.3107	0.1221	0.1703	0.1754	0	0.1831	0	0.2376	0.8284	0.4709	0	0.0684	0.1018	5	1	5	17	21	18	3	4	2	1	0	1	4
Cs_ont_1g013010	146.937	147.946	154.629	117.93	124.003	122.726	166.6	164.051	169.226	118.248	117.426	117.685	104.483	101.103	97.3545	139.751	132.87	139.968	133.114	138.831	135.898	117.697	108.384	107.817	174.519	165.41	155.154	313.184	343.801	340.044	222.59	217.719	242.581	378.884	374.735	362.605	6564	7079	7816	4199	5537	5529	7658	7129	8982	5181	5011	6023	4768
Cs_ont_1g013100	0.2582	0.2812	0.4564	0.4859	0.4305	0.2133	0.5855	0.3539	0.326	0.5704	0.4505	0.9014	0.5476	0.4688	0.5097	0.8119	0.7115	0.6263	0.6058	1.2953	0.6579	0.4849	0.8889	0.6799	0.8458	0.7037	1.3648	1.1532	0.7567	0.917	0.5632	0.4183	0.9922	0.5167	0.6489	0.4824	6	7	12	9	10	5	14	8	9	13	10	24	13
Cs_ont_1g013110	0.2971	0.2465	0.4813	0.7247	1.0732	0.4582	0.2085	0.1866	0.25	0.1851	0.2937	0.3025	0.307	0.3416	0.4561	0.3114	0.2183	0.1201	0.3932	0.1472	0.4037	0.186	0.2273	0.2608	0.239	0.2382	0.3108	0.1346	0.2732	0.1918	0.1662	0.2139	0.2049	0.2477	0.134	0.0285	18	16	33	35	65	28	13	11	18	11	17	21	19
Cs_ont_1g013170	3.9491	4.2024	3.1149	6.553	5.7776	6.6528	2.6824	2.9684	3.431	1.2123	1.4669	1.0008	4.1984	5.9673	6.1615	3.9059	3.9785	2.7372	0.7358	0.8048	1.0388	3.828	3.3138	4.0256	0.8347	0.817	0.7997	1.2865	1.9767	0.9871	2.6078	4.1736	3.3138	1.3172	1.33	2.0141	93	106	83	123	136	158	65	68	96	28	33	27	101
Cs_ont_1g013200	10.2537	11.8775	12.7143	10.7589	12.2056	10.9226	10.2118	10.0768	10.4582	5.3495	5.463	5.8723	7.3867	6.238	6.585	7.3183	7.0114	8.9157	6.4763	6.7141	6.4549	5.499	4.6778	5.4846	10.0533	9.1451	7.9682	8.4144	7.5138	7.705	4.3166	4.1892	3.9649	7.0283	7.2643	7.6264	727	902	1020	608	865	781	745	695	881	372	370	477	535
Cs_ont_1g013380	1.0566	0.5754	0.3891	0.8837	0.7047	0.6111	0.599	0.6336	0.9634	0.5386	0.9217	0.9991	0.6895	0.8633	1.2167	0.7268	0.3882	0.4577	2.3838	1.1779	1.2565	2.6788	1.3136	2.5505	1.9129	1.1859	1.0472	0.7182	1.3662	0.9381	0.8864	0.7608	1.0931	1.4097	1.1235	2.0502	12	7	5	8	8	7	7	7	13	6	10	13	8
Cs_ont_1g013610	3.9344	6.0798	5.5554	4.8794	3.7099	4.7084	4.2631	4.2769	3.9584	8.2072	8.1426	9.3156	6.1535	5.0742	7.3206	7.3594	6.3804	6.8645	6.3176	6.5037	6.4993	6.1659	5.9683	5.9941	6.4094	6.6997	7.1267	4.0047	5.0523	3.6356	4.5072	3.8586	3.5692	4.3441	3.6197	4.524	87	144	139	86	82	105	97	92	104	178	172	236	139
Cs_ont_1g013660	0.4435	0.4141	0.6236	0.5564	0.4639	0.4998	0.5878	0.7668	0.9332	0.9866	0.9497	0.9326	0.6907	1.2518	0.7164	1.0223	0.9111	0.6078	0.8733	0.7866	0.7603	0.9768	1.1799	0.6371	1.2931	0.9115	1.2788	0.6577	0.3962	0.5858	0.4465	0.7621	0.3576	0.5648	0.4443	0.452	22	22	35	22	23	25	30	37	55	48	45	53	35
Cs_ont_1g013730	9.7167	8.2241	9.3303	14.3843	13.892	12.7687	7.5806	8.5716	8.3196	4.5249	4.7515	5.4586	7.3067	6.1532	8.7282	7.2161	5.633	7.2709	5.4616	5.9223	5.2091	8.4486	8.5272	7.3192	6.5391	6.4366	6.4982	10.1858	10.6774	10.877	13.9456	13.1819	13.5959	11.6404	12.0906	12.323	289	262	314	341	413	383	232	248	294	132	135	186	222
Cs_ont_1g013850	0.2249	0.2939	0.1722	0.2445	0.225	0.3716	0.3205	0.2312	0.328	0.2445	0.2982	0.3533	0.2495	0.3429	0.2072	0.3889	0.4296	0.4987	0.211	0.4011	0.2598	0.3378	0.2236	0.2105	0.1551	0.2019	0.208	0.1397	0.1551	0.0436	0.0755	0.0971	0.0665	0.075	0.0174	0.1164	15	21	13	13	15	25	22	15	26	16	19	27	17
Cs_ont_1g013870	50.5411	51.1497	48.1581	88.4241	85.5633	82.1936	60.3206	55.3256	58.504	58.2971	57.5213	60.345	74.4112	75.2837	71.2911	84.2213	84.378	81.9076	45.306	46.3406	47.0243	51.8346	51.0944	51.3457	45.0309	46.993	46.2053	45.6788	37.9399	40.2616	35.9231	37.2045	39.244	41.1627	41.704	41.9413	1881	2039	2028	2623	3183	3085	2310	2003	2587	2128	2045	2573	2829
Cs_ont_1g013890	6.2955	6.7013	7.5238	6.1632	6.6323	7.1173	5.6547	5.4911	6.0011	4.7411	4.5433	4.6	6.3729	5.793	5.861	5.9055	5.7038	5.8263	4.8809	5.0512	5.396	6.046	6.1575	6.489	8.0177	6.7675	7.6106	2.7786	3.0835	2.8872	4.0572	4.5073	3.2778	3.6508	2.9599	3.4961	264	301	357	206	278	301	244	224	299	195	182	221	273
Cs_ont_1g013900	2.5479	1.306	1.8986	3.8235	3.2988	3.2696	2.9617	2.5679	2.1865	3.0053	5.3869	3.1398	7.874	6.0955	4.8328	6.0683	5.9474	5.8695	2.8134	3.2861	3.31	2.8711	3.5547	2.8505	4.0314	4.0372	4.4565	2.9107	2.6874	2.9518	2.5651	3.3455	2.038	2.8995	3.1295	3.4899	51	28	43	61	66	66	61	50	52	59	103	72	161
Cs_ont_1g014020	2.213	3.1347	2.4616	1.1489	1.565	1.589	2.4473	2.3533	2.9544	2.5286	2.716	3.2304	1.7555	2.2445	2.0337	1.4848	1.4299	1.9438	3.5535	2.8925	3.6946	2.5796	1.4012	2.8468	4.184	3.4503	3.8573	3.69	3.4732	4.213	2.2279	2.7198	2.267	4.2378	4.0276	3.2904	58	88	73	24	41	42	66	60	92	65	68	97	47
Cs_ont_1g014030	1.3772	0.9429	0.9737	0.3456	0.4593	0.3642	0.8923	1.3214	0.6955	2.5275	1.7301	0.8816	0.2696	0.8002	1.1782	1.9489	2.1253	0.5728	3.4801	2.3543	2.0589	1.9658	1.4752	1.3701	2.6596	1.9432	4.4591	2.8886	1.6146	1.7786	1.7563	1.0908	0.5699	1.2862	1.5976	1.9795	15	11	12	3	5	4	10	14	9	27	18	11	3
Cs_ont_1g014050	1.4999	1.8257	1.98	0.8099	0.9877	0.4895	2.4909	2.303	1.9335	4.2393	4.3725	3.9773	1.8586	2.606	2.6611	2.8658	3.1391	3.4149	7.1346	7.133	6.4055	3.1449	3.7258	3.1998	6.9923	6.2282	7.1131	4.7121	4.1833	4.248	3.364	3.1784	3.3505	5.1484	5.4619	5.2394	79	103	118	34	52	26	135	118	121	219	220	240	100
Cs_ont_1g014080	11.5676	9.1016	9.6445	13.6003	12.2278	11.5423	12.9388	14.5837	13.5935	7.1209	5.1789	7.4298	8.0477	7.6083	8.1865	12.9549	12.59	10.5139	7.7999	5.8397	6.4515	11.1492	10.0189	9.7069	11.8916	9.9384	11.7536	21.7862	23.1042	20.8584	30.5422	32.7667	29.6774	25.6248	31.9853	29.7393	159	134	150	149	168	160	183	195	222	96	68	117	113
Cs_ont_1g014110	19.9934	23.1407	23.3173	30.5507	26.8313	27.1214	28.0401	29.4112	28.399	13.5734	13.8857	14.3668	18.6242	17.7194	19.1616	15.4709	17.0752	16.2571	11.9007	12.8988	12.2373	14.4013	15.3335	17.1675	14.5737	10.8977	12.811	13.3123	10.1157	10.4565	15.6932	16.8885	12.1921	10.9476	10.2767	11.3974	413	512	545	503	554	565	596	591	697	275	274	340	393
Cs_ont_1g014330	29.626	32.3424	34.8274	31.427	31.3329	27.9465	30.1629	27.1358	28.2067	24.9638	21.4306	21.1801	20.6847	20.2862	22.1257	22.6258	20.2497	21.0561	31.5064	28.4149	30.2612	27.696	30.7971	29.0874	32.6595	35.2263	32.4398	85.1138	83.1507	90.9457	75.3693	80.4523	80.0119	64.716	66.0787	67.2664	945	1105	1257	799	999	899	990	842	1069	781	653	774	674
Cs_ont_1g014340	2.1085	0.9374	2.4846	3.1493	2.4108	3.6837	3.025	2.4772	1.5211	1.8427	1.0511	1.3146	6.094	5.3596	5.451	1.6577	2.6561	2.923	0.8699	1.0074	0.8187	3.0548	3.8025	2.8203	1.3503	1.1591	1.2937	5.9667	3.6353	4.4737	5.0542	8.3503	6.1437	2.4113	4.193	3.2038	21	10	28	25	24	37	31	24	18	18	10	15	62
Cs_ont_1g014400	1.3779	1.1495	1.3732	0.9195	0.8212	0.8721	0.7977	1.0246	1.1597	0.7174	0.6445	0.8444	0.6888	1.022	0.6656	1.0026	0.9371	0.9754	0.8572	1.0459	0.8666	0.7928	1.1775	0.9779	0.7885	1.0717	1.1041	0.7857	0.4549	0.6247	1.5642	2.0265	1.9498	0.8507	1.2243	1.2388	47	42	53	25	28	30	28	34	47	24	21	33	24
Cs_ont_1g014600	10.776	10.7828	11.9388	9.0564	10.265	12.1679	13.1284	10.7596	11.1527	23.0779	24.1808	26.1478	16.6562	15.1653	15.5225	18.9705	20.971	19.8344	22.279	19.0839	18.3415	12.3752	13.2543	13.3966	20.3759	23.2632	18.8571	16.8819	13.7073	11.4864	6.4885	7.2395	6.2183	11.0923	11.065	9.6489	209	224	262	140	199	238	262	203	257	439	448	581	330
Cs_ont_1g014740	13.7667	13.2059	13.523	23.2993	20.626	22.2073	19.2798	20.5308	19.5422	10.7936	10.6166	10.347	19.7686	18.1224	19.8892	15.0806	16.253	15.8161	8.3576	9.05	9.045	18.9963	18.734	19.3075	14.265	16.1322	15.5626	14.7972	11.5031	13.2052	30.4732	32.9808	32.1872	21.5198	20.4329	21.1554	619	636	688	835	927	1007	892	898	1044	476	456	533	908
Cs_ont_1g014760	1.9673	4.6753	3.1613	2.4683	3.0418	5.4976	4.1715	4.4125	3.7632	4.5587	5.9912	5.3077	5.2524	6.8191	1.9419	5.2727	2.5628	6.3222	6.779	2.9908	4.922	2.6199	3.284	2.0409	3.7005	6.0219	8.5087	3.9595	5.7353	4.1576	3.6011	3.2839	4.1237	4.474	3.112	3.0848	11	28	20	11	17	31	24	24	25	25	32	34	30
Cs_ont_1g014780	8.9873	8.1285	7.9428	2.4313	2.5007	2.6456	6.4415	6.6982	6.7132	6.5861	7.8206	5.859	2.282	2.4476	2.5505	4.2062	5.789	4.7888	4.1669	4.3522	5.4105	1.2026	1.6115	1.3559	4.8231	6.7817	5.9013	2.2908	2.7891	2.4483	0.1696	0.273	0.2989	1.911	2.4109	1.8165	320	310	320	69	89	95	236	232	284	230	266	239	83
Cs_ont_1g014800	1.2945	2.5178	2.431	2.0301	1.403	1.3905	1.1008	1.9406	0.9533	2.2546	2.0891	2.401	2.1648	0.9401	1.5972	1.7173	1.3079	0.8972	1.1098	0.9019	0.9896	0.9724	0.8047	0.5681	0.5022	1.6604	1.1761	0.8798	1.1159	0.3135	0.0543	0.8156	0.4783	0.5397	1.0636	0.6977	24	50	51	30	26	26	21	35	21	41	37	51	41
Cs_ont_1g014810	1.7157	1.5897	1.7899	2.7513	2.865	3.0954	1.4668	1.4056	1.5308	0.5524	0.4321	0.5067	0.8461	0.7448	0.7767	0.5781	0.7536	0.7242	1.6903	1.6395	2.2747	2.8636	2.6499	3.0346	2.5889	2.2213	1.8667	1.5482	1.708	1.5993	3.5064	2.7308	3.7521	2.659	2.5888	2.3695	133	132	157	170	222	242	117	106	141	42	32	45	67
Cs_ont_1g014900	25.3879	24.6234	23.9564	34.6806	33.4335	31.8797	20.6477	22.4778	21.6761	42.7488	42.653	44.1481	46.3957	49.4506	48.7567	50.0424	48.7621	46.4339	28.8366	28.5863	30.7601	36.4505	37.349	35.8146	32.0944	30.577	31.1396	36.5755	34.0157	31.8506	40.7925	38.4376	41.3295	33.6932	36.8703	36.1586	901	936	962	981	1186	1141	754	776	914	1488	1446	1795	1682
Cs_ont_1g014910	93.406	93.2266	95.4022	193.872	194.755	185.915	120.029	110.339	121.745	94.3824	89.7176	90.8921	176.071	167.287	171.487	169.841	179.031	190.563	58.5116	58.1694	52.5586	110.605	111.542	111.946	74.3678	78.2005	73.8311	130.732	121.219	132.769	121.38	131.755	129.041	128.225	122.281	119.196	6706	7169	7750	11094	13976	13461	8867	7706	10385	6646	6153	7476	12913
Cs_ont_1g014920	0.3271	0.472	0.6045	0.6716	0.8033	0.5898	0.3179	0.3974	0.2503	0.4851	0.4981	0.4672	0.9607	1.1663	1.2329	0.5611	1.2784	0.9276	0.2254	0.4642	0.1819	1.2399	0.6826	0.5482	0.5538	0.3719	0.5306	0.2079	0.1538	0.2304	0.3593	0.257	0.422	0.2976	0.2415	0.436	11	17	23	18	27	20	11	13	10	16	16	18	33
Cs_ont_1g014990	146.336	154.761	144.803	80.5675	81.8176	86.8044	86.3395	88.1342	87.5601	118.278	134.389	120.78	130.646	120.16	109.769	71.5983	84.976	78.8612	220.923	213.199	213.864	201.299	166.9	175.698	108.209	92.2037	103.112	77.9181	94.004	82.6048	79.4327	68.3208	75.3276	77.8197	77.0471	75.2034	2591	2935	2901	1137	1448	1550	1573	1518	1842	2054	2273	2450	2363
Cs_ont_1g015020	0.6383	0.9534	0.9025	1.7617	1.2771	1.5822	1.0545	1.3123	0.9132	1.2365	1.2027	1.6157	1.4996	0.9039	2.1421	1.957	1.4071	2.389	1.7972	1.4231	2.0168	1.5104	2.051	1.4567	3.6317	2.0263	2.4039	1.0412	0.8583	0.8655	0.6426	0.4826	0.3396	0.7025	0.7404	0.9908	10	16	16	22	20	25	17	20	17	19	18	29	24
Cs_ont_1g015040	5.8192	6.2398	5.1938	7.0841	7.1475	7.8269	6.6072	8.1735	7.4193	7.9891	6.9965	11.1142	7.0502	10.8583	10.9192	12.4338	8.5099	10.5428	8.4858	9.6349	9.1614	8.5699	7.0088	9.0022	8.9407	6.5959	4.7969	2.2154	2.98	3.7948	3.0162	2.4892	1.6861	4.1509	4.478	4.6706	101	116	102	98	124	137	118	138	153	136	116	221	125
Cs_ont_1g015060	3.5146	3.0661	4.2263	6.4335	5.5912	5.256	7.1112	8.5289	5.1887	7.108	8.9265	9.4043	7.7834	9.6657	8.1894	9.1725	9.9706	7.6675	7.425	7.1298	5.5791	8.7646	6.612	5.8666	7.7486	6.1524	6.6242	3.2224	2.8608	3.6832	3.0162	4.2316	2.6058	3.4015	4.1438	3.8259	61	57	83	89	97	92	127	144	107	121	148	187	138
Cs_ont_1g015070	159.294	183.897	155.429	157.521	158.412	173.323	156.2	146.839	160.464	83.3338	91.4285	90.3358	100.262	94.6232	97.2719	91.6755	96.3996	99.7917	117.954	127.144	118.372	126.227	102.009	91.5783	122.115	106.56	89.4005	59.1149	80.2322	68.0805	77.6038	61.2989	64.3924	120.918	111.48	100.101	2672	3304	2950	2106	2656	2932	2696	2396	3198	1371	1465	1736	1718
Cs_ont_1g015260	23.9146	21.5588	25.9699	27.5138	27.7515	29.5695	28.6047	29.0629	32.0252	39.0914	37.7041	41.5371	27.8179	28.5304	31.1077	27.9733	27.1603	29.1923	44.4049	46.4681	48.8504	31.0936	30.3336	29.9157	43.0199	41.3554	48.4133	19.6864	19.6805	18.6623	30.8991	31.6855	27.8186	24.414	24.7651	25.8425	494	477	607	453	573	616	608	584	786	792	744	983	587
Cs_ont_1g015380	0.898	0.954	0.9304	1.0489	0.759	1.0286	1.0231	0.939	1.0294	0.9629	1.4748	1.473	1.2276	0.6409	1.1003	0.8581	1.041	0.9336	0.8718	1.0011	0.7259	0.9072	1.2615	0.5572	1.1372	1.2809	1.1355	0.6494	0.5926	0.9747	0.5455	0.5351	0.5766	0.5577	0.5208	0.5207	58	66	68	54	49	67	68	59	79	61	91	109	81
Cs_ont_1g015390	3.5995	3.2416	3.139	1.9583	3.2825	2.7164	3.3125	3.2091	3.5256	4.7905	4.8852	4.7963	5.0516	4.7367	3.6631	2.9864	2.2822	3.345	6.1577	5.5755	6.1366	4.7919	3.4729	3.8726	4.1028	4.2902	4.3254	2.6539	2.4714	3.286	2.5816	2.632	2.9096	2.8368	2.6051	2.8845	226	218	223	98	206	172	214	196	263	295	293	345	324
Cs_ont_1g015570	4.2924	2.4045	5.3109	6.4624	6.5846	5.1075	4.1715	4.7067	3.3718	4.9599	5.0925	7.9928	5.6025	3.1173	1.6948	5.7367	4.4158	3.5702	3.4089	4.4663	4.9585	4.1919	0.9852	2.5119	6.2168	6.6069	7.6578	1.6672	2.3681	8.038	7.7784	4.327	6.3441	3.7224	3.9834	4.1953	15	9	21	18	23	18	15	16	14	17	17	32	20
Cs_ont_1g015620	5.6414	4.5799	3.4684	5.2315	6.6255	5.3507	0.9535	2.5214	3.9223	2.7509	4.1083	4.496	5.0423	4.5424	4.3579	3.1817	5.1368	3.5702	7.9688	6.8362	10.0003	4.4222	5.0667	6.0285	3.5524	5.1912	4.3759	7.4308	3.5522	3.5636	6.6672	9.537	5.0028	1.4726	2.8453	4.4421	23	20	16	17	27	22	4	10	19	11	16	21	21
Cs_ont_1g015750	1.36	1.2697	1.2019	2.9859	2.381	1.3485	1.8173	1.7475	1.4308	1.5599	2.4914	0.7419	1.9969	1.4815	1.3424	2.4056	1.6864	0.707	2.2092	2.0847	1.906	1.9156	2.146	2.2383	2.4621	4.4155	3.2013	2.7731	3.3412	3.7871	2.396	3.1213	1.9598	2.8917	1.972	3.2253	8	8	8	14	14	8	11	10	10	9	14	5	12
Cs_ont_1g015760	2.3863	1.6301	3.292	1.3874	1.6304	1.4428	2.3191	1.7949	1.5675	2.1956	2.1325	2.3369	1.7093	1.7119	2.4703	1.5786	1.8604	1.7548	3.6557	2.9848	2.195	2.9513	3.0057	3.0142	3.2514	2.4076	3.1727	3.1196	2.7093	3.2697	2.8125	2.5773	2.7871	4.0767	3.1057	3.7645	41	30	64	19	28	25	41	30	32	37	35	46	30
Cs_ont_1g015780	0.5451	0.8905	1.3247	1.5387	1.2269	1.0809	2.6486	0.9806	1.2616	1.5283	1.4265	2.2599	2.0009	1.9298	0.807	1.1249	0.9012	1.7001	3.3941	1.823	1.1111	2.7639	2.3457	0.9569	1.9736	1.7042	2.296	1.7466	2.9601	2.2438	1.0975	1.7661	2.0543	2.0453	3.4776	3.5255	4	7	11	9	9	8	20	7	11	11	10	19	15
Cs_ont_1g015940	4.6907	6.1519	5.4485	3.8113	3.8213	2.7021	6.4472	6.3145	6.2603	1.7991	1.8706	1.8912	1.2245	1.4356	1.2126	1.5278	1.3295	1.3005	3.4107	3.038	3.6428	1.9381	2.2301	2.2352	3.3506	2.5786	3.0773	2.915	2.3568	3.3751	1.8665	2.3401	2.1987	4.0678	2.617	2.4079	210	295	276	136	171	122	297	275	333	79	80	97	56
Cs_ont_1g016000	2.6791	1.8558	2.2914	4.8432	3.8332	3.9706	3.0237	3.1095	2.5701	4.2295	4.7045	4.1238	6.458	5.994	6.0283	4.4843	4.8265	3.714	1.6223	2.6014	2.0554	4.22	3.7689	4.2735	3.1889	2.6328	2.5983	2.014	1.2516	2.5113	4.6693	4.6361	5.0838	3.8338	2.9073	3.9005	93	69	90	134	133	139	108	105	106	144	156	164	229
Cs_ont_1g016030	0.9811	1.603	0.9972	1.6002	1.7177	1.7998	0.9058	0.8069	0.7845	1.4004	1.4892	1.6699	2.4491	2.4582	2.2758	1.8512	2.0007	1.3771	1.275	1.1485	1.15	2.4875	1.7452	2.2391	2.436	1.3686	1.5559	2.1149	1.9791	2.7559	2.2224	2.0664	2.9582	1.5217	2.3331	1.3538	20	35	23	26	35	37	19	16	19	28	29	39	51
Cs_ont_1g016150	0.4399	0.2396	0.5184	1.3799	0.5868	1.1269	0.0356	0.1507	0.0926	0.2616	0.1535	0.352	0.7895	0.639	1.0132	0.4323	0.2829	0.4574	0.0794	0.1226	0.1495	0.9088	2.0195	1.7056	0.9861	0.8817	0.7631	0.1282	0.1138	0.0355	1.0334	0.7127	1.398	0.1467	0.4678	0.411	12	7	16	30	16	31	1	4	3	7	4	11	22
Cs_ont_1g016170	1.7787	1.5223	1.7685	1.2088	0.8898	0.9554	1.8007	1.9047	1.4347	0.7556	0.8534	1.2938	0.7255	0.4037	0.4389	0.0874	0.1634	0.4623	1.525	1.1567	2.3418	1.3362	1.2758	0.9108	2.0701	2.4954	2.2037	1.6408	0.69	1.3639	2.2384	2.9617	3.6148	1.7057	2.1493	2.5566	24	22	27	13	12	13	25	25	23	10	11	20	10
Cs_ont_1g016250	1.6855	1.5736	1.4896	1.8609	1.7537	2.1393	1.5725	1.7327	1.5321	0.8936	0.4235	0.6473	0.726	0.8813	1.4641	0.7155	1.0404	0.9813	1.0222	1.3529	1.1682	1.0636	1.0058	1.1836	1.1159	1.1675	1.136	1.0212	1.6041	0.8489	3.3258	3.4224	1.9132	1.4842	0.8603	1.8606	25	25	25	22	26	32	24	25	27	13	6	11	11
Cs_ont_1g016430	6.6794	5.3966	5.4869	3.1694	3.384	3.5663	3.8698	4.0934	4.1082	6.8975	6.9026	6.914	4.401	4.8975	4.649	7.2709	8.4007	6.811	7.6972	6.7782	6.8519	3.3773	3.587	2.9315	7.0429	5.8078	7.1719	4.2407	6.2894	5.2255	0.7759	1.2024	1.1011	2.9134	3.7748	3.7663	156	135	145	59	79	84	93	93	114	158	154	185	105
Cs_ont_1g016450	2.4399	1.9404	1.0382	2.1541	2.0793	1.8817	2.1077	1.0218	1.7493	2.3955	1.419	2.5241	1.6808	1.4766	0.446	2.1313	2.1913	0.8456	1.7615	2.2164	0.6448	1.0183	0.9333	1.1105	1.4023	2.1733	1.2539	1.4741	0.2804	0.8753	1.1827	0.5856	1.4424	1.0851	0.629	1.7145	27	23	13	19	23	21	24	11	23	26	15	32	19
Cs_ont_1g016490	58.4858	54.1963	55.1722	43.6649	45.7424	50.0767	57.2304	53.9157	57.6806	85.9489	87.0532	86.6255	65.5448	64.425	63.723	84.2793	88.3149	90.5045	78.3046	72.1773	77.9577	51.6344	53.4141	55.2102	72.4601	73.0291	70.2696	61.3079	61.6627	66.4456	24.4504	26.2312	26.8174	49.4764	47.7851	48.3116	3487	3461	3722	2075	2726	3011	3511	3127	4086	5026	4958	5917	3992
Cs_ont_1g016520	0.6182	0.4056	0.6054	0.7756	0.468	0.6792	0.3897	0.4122	0.3937	0.3066	0.4722	0.4958	0.2617	0.6188	0.3958	0.3743	0.6261	0.6948	0.5247	0.298	0.562	0.32	0.2109	0.4253	0.5012	0.6268	0.5961	0.3893	0.674	0.5178	0.2355	0.1263	0.4148	0.5182	0.4264	0.3314	37	26	41	37	28	41	24	24	28	18	27	34	16
Cs_ont_1g016540	5.642	6.0421	5.3383	5.5172	6.3086	5.8907	5.6928	4.8276	5.433	2.6901	2.7273	2.839	3.9474	4.2843	3.9639	4.4422	5.6702	4.9343	3.0011	2.9045	3.163	1.8886	1.8282	1.7042	5.2703	4.9967	4.4079	2.417	2.798	3.295	1.3365	1.0037	0.7211	2.2914	2.387	2.3899	340	390	364	265	380	358	353	283	389	159	157	196	243
Cs_ont_1g016550	5.5911	4.2335	3.8519	12.7039	10.2623	12.9651	5.2197	3.9826	4.854	2.4238	2.673	2.4978	5.6025	5.1316	5.0843	4.932	5.2893	5.5841	3.099	3.8283	3.4552	4.0679	4.345	4.1736	3.2792	3.9388	3.098	2.1545	2.2315	2.1321	2.4377	2.8054	2.0691	2.555	1.8896	2.5437	127	103	99	230	233	297	122	88	131	54	58	65	130
Cs_ont_1g016570	14.7106	17.5558	13.3778	16.905	15.9116	16.1088	13.8406	14.0265	17.1902	12.6944	12.5875	10.7189	11.4787	11.7054	13.8471	14.1798	13.4888	12.9892	11.8674	12.7398	12.2997	9.6576	9.3463	8.6834	10.5867	10.9113	10.2274	8.3469	11.4681	9.7056	5.0225	5.0659	4.6509	8.6612	10.8818	9.3769	345	441	355	316	373	381	334	320	479	292	282	288	275
Cs_ont_1g016580	5.1547	6.658	6.234	14.1502	13.0671	14.2963	4.1056	4.1436	3.6535	0.9879	1.0549	1.0487	7.7019	5.1932	6.6949	3.4279	3.5031	4.3116	2.5603	1.5987	1.3432	4.28	4.092	4.1845	2.6062	2.4981	2.5353	0.9032	1.3631	1.5016	3.3556	3.6	3.4026	2.482	2.7875	2.0054	133	184	182	291	337	372	109	104	112	25	26	31	203
Cs_ont_1g016610	13.2244	12.7616	15.5178	8.6444	10.1173	10.7438	10.5301	9.0249	11.1771	7.7047	7.2709	7.1295	4.8954	4.8424	6.417	4.9144	4.8384	4.6794	8.0031	8.7963	8.6087	7.0126	8.0984	10.145	10.3469	8.8199	8.5362	7.3809	8.5068	8.1806	9.6775	10.2623	10.6925	7.6727	9.3461	6.7565	238	246	316	124	182	195	195	158	239	136	125	147	90
Cs_ont_1g016620	4.2493	3.6456	5.6332	3.6743	3.1597	4.726	5.3574	5.0766	6.3796	3.0444	2.7652	2.6565	3.6538	2.3771	4.1944	4.537	2.6584	3.5224	3.4824	4.1612	4.858	5.8236	4.4812	5.9478	5.5247	5.5242	5.5776	3.5462	2.9106	3.0035	3.2374	2.4188	3.1572	2.3558	3.3306	2.7237	74	68	111	51	55	83	96	86	132	52	46	53	65
Cs_ont_1g016670	0.2742	0.6627	0.1283	0.3845	0.4358	0.1919	0.2352	0.1161	0.1494	0.1316	0.0675	0.0563	0.1579	0.2285	0.1752	0.1522	0.0533	0.1677	0.3145	0.0899	0.0987	0.2545	0.2777	0.4248	0.2503	0.3569	0.1599	0.1504	0.2336	0.1875	0.6171	0.6272	0.2861	0.226	0.3368	0.3895	17	44	9	19	27	12	15	7	11	8	4	4	10
Cs_ont_1g016720	19.2091	18.9292	19.558	31.9643	28.3893	28.9409	28.9451	26.6285	27.5258	31.4753	30.9555	30.6679	33.5387	32.0737	32.2817	38.5672	35.0615	37.4382	28.514	28.1653	29.554	34.0417	35.1098	34.3967	33.7452	37.3076	35.0773	44.8644	40.006	40.1855	40.2656	41.7245	42.0474	43.4768	46.569	46.5351	901	951	1038	1195	1331	1369	1397	1215	1534	1448	1387	1648	1607
Cs_ont_1g016760	1.8312	2.2576	2.6766	2.7688	2.8655	2.8168	3.0802	3.1616	3.0034	1.6277	1.2534	1.25	2.1373	1.5856	1.599	2.021	2.8983	2.2212	2.0085	2.8005	2.369	2.9894	2.6404	2.1638	2.5259	3.3878	2.9784	3.8024	3.4486	3.32	3.5689	4.3614	4.372	3.8526	3.6766	3.3812	78	103	129	94	122	121	135	131	152	68	51	61	93
Cs_ont_1g016810	13.6744	16.3153	14.981	16.0053	17.3083	16.5483	23.3096	21.2429	23.1285	17.2383	19.117	16.2069	17.3208	17.6568	14.3601	11.4889	10.3053	10.2654	19.8712	19.8719	19.6381	15.9996	19.2527	17.1037	25.4908	25.4695	27.1499	7.7377	8.8578	8.5479	15.2621	15.1468	18.1315	14.4262	15.6092	16.1632	313	400	388	292	396	382	549	473	629	387	418	425	405
Cs_ont_1g016970	1.0563	1.2182	0.8786	1.8709	1.554	1.109	1.6907	2.1078	1.7257	4.8146	7.2198	5.4234	4.4401	5.4149	4.8451	6.6677	5.4104	5.1679	2.8261	2.6322	2.0899	2.5205	2.2818	2.9451	3.4067	3.1082	3.9413	4.7783	3.7921	4.2128	2.2519	2.2146	2.2591	3.2951	4.5408	3.858	17	21	16	24	25	18	28	33	33	76	111	100	73
Cs_ont_1g017070	2.0106	2.1725	2.0166	3.0895	2.8252	3.5394	2.7664	3.5068	2.9852	5.3438	6.7401	7.0003	8.5807	8.1952	7.7825	7.4063	9.7115	8.5497	4.257	4.9113	5.089	5.2441	5.1075	3.6488	5.8662	5.4768	6.3815	5.6596	5.5853	5.7987	4.4805	4.5385	5.0886	7.3242	7.8095	6.1371	89	103	101	109	125	158	126	151	157	232	285	355	388
Cs_ont_1g017230	3.1203	3.7959	2.9039	4.8045	4.517	4.3597	5.5824	4.5684	4.4168	4.1936	4.0088	3.6314	4.1653	3.7854	3.71	4.265	3.4915	4.4484	4.1727	5.297	5.2767	4.4217	4.9644	4.8969	4.9398	6.0945	4.2407	5.674	5.5997	5.7012	7.4012	9.2934	9.3912	5.9843	6.3891	6.2177	132	172	139	162	191	186	243	188	222	174	162	176	180
Cs_ont_1g017300	7.1628	9.243	8.8706	9.0439	8.9005	8.6406	10.6856	10.3649	10.2525	14.6526	15.3309	14.9335	12.9965	13.0214	12.6994	13.3966	16.1928	15.748	12.3025	15.1571	12.5093	10.4876	10.4191	10.5325	17.6049	14.4399	16.9119	22.1147	19.7273	21.9627	13.7333	17.2466	19.0558	21.6845	19.7405	20.2628	157	217	220	158	195	191	241	221	267	315	321	375	291
Cs_ont_1g017420	3.0391	3.383	3.8911	3.6663	3.4302	3.5157	4.5817	3.765	4.1975	8.0642	7.9128	7.8561	7.0562	7.3429	7.3841	4.0893	4.1658	3.1597	5.2743	5.6903	5.4408	6.8491	6.0811	5.9851	5.7237	5.6224	6.4491	3.8135	3.2647	3.5475	9.4533	8.5848	8.1542	2.963	3.7062	3.9313	78	93	113	75	88	91	121	94	128	203	194	231	185
Cs_ont_1g017430	4.6876	4.1705	5.0689	5.812	6.2897	5.5231	2.8406	3.4015	3.2027	2.8676	2.6556	3.8509	5.6145	4.9864	4.7903	10.7307	8.8749	9.7473	1.732	2.8282	1.6864	4.1636	3.5442	4.2599	10.3835	7.905	7.7617	3.9841	7.0169	5.4485	8.5501	9.0537	7.4336	7.0634	8.1885	6.4205	85	81	104	84	114	101	53	60	69	51	46	80	104
Cs_ont_1g017450	1.4086	1.1374	1.357	1.8469	1.8028	1.661	1.5046	2.2438	1.6128	1.7467	1.8598	1.5839	2.0994	1.4653	1.8163	1.6761	1.5526	1.6888	2.0202	1.3157	1.8367	2.2164	2.1117	1.9493	3.0326	2.405	2.4904	3.8149	2.8354	3.4047	2.6956	2.7823	3.1509	2.5142	2.3995	2.1231	111	96	121	116	142	132	122	172	151	135	140	143	169
Cs_ont_1g017480	3.1372	2.9819	2.6724	4.5762	4.5094	4.788	3.9213	3.8078	3.6266	4.2487	4.1744	4.9405	4.3753	3.4587	3.507	3.2093	2.8851	2.8786	2.7834	3.2447	3.2747	3.5351	3.6436	3.7491	3.2748	2.9908	3.1094	1.6956	1.867	1.3912	5.0324	6.0215	5.8238	2.2976	1.995	1.9232	332	338	320	386	477	511	427	392	456	441	422	599	473
Cs_ont_1g017500	142.222	147.836	139.872	218.569	202.056	202.379	157.811	159.39	162.488	192.455	193.961	189.031	217.894	221.372	222.283	251.131	235.364	244.296	128.048	121.779	122.326	134.53	126.883	125.619	144.485	142.943	137.288	254.35	244.167	236.633	203.856	198.931	203.395	222.216	223.457	218.538	8670	9653	9648	10620	12312	12442	9899	9452	11769	11507	11295	13202	13569
Cs_ont_1g017510	139.876	126.957	125.403	153.285	159.162	156.446	122.546	115.085	123.362	73.4206	61.6617	65.4227	80.1995	86.6845	85.4289	88.4872	81.7514	85.3526	69.0669	69.4147	68.889	101.659	99.8373	103.507	76.4673	74.1798	72.095	120.689	123.689	117.823	106.165	105.487	108.841	98.2608	105.011	106.692	4994	4855	5066	4362	5680	5633	4502	3997	5233	2571	2103	2676	2925
Cs_ont_1g017560	0.514	0.4546	0.2869	0.6449	0.433	0.5097	0.7099	0.6118	0.2732	0.0552	0.2266	0.1889	0.2119	0.1474	0.4005	0.5742	0.328	0.3094	0.3223	0.3016	0.2757	0.3963	0.3415	0.4274	0.2799	0.2603	0.2681	0.4413	0.6157	0.6027	0.5447	0.7013	0.9116	0.8662	0.659	0.6532	19	18	12	19	16	19	27	22	12	2	8	8	8
Cs_ont_1g017580	61.0895	64.3599	65.7832	65.5281	70.996	67.5085	80.9491	82.4706	81.4034	65.7684	70.5722	68.5345	76.6271	77.3059	82.5074	85.1333	80.9267	85.2406	64.5965	65.1896	61.8052	59.6955	55.5282	58.1684	79.6814	80.9007	80.2023	41.3596	40.8316	42.1101	37.9112	40.8165	38.0329	51.2737	48.9152	49.4842	2289	2583	2789	1957	2659	2551	3121	3006	3624	2417	2526	2942	2933
Cs_ont_1g017590	3.5633	2.9479	2.7126	2.1025	1.9413	2.6237	4.0115	3.3003	3.4296	3.9747	2.9915	3.7107	2.7974	2.575	2.5247	4.6181	4.2193	4.0898	2.8464	2.2812	3.7219	1.948	2.6924	2.0903	3.6863	4.4631	3.9863	3.6792	3.3575	4.0323	1.9002	2.0005	1.8928	4.907	4.0516	4.2899	202	179	174	95	110	150	234	182	231	221	162	241	162
Cs_ont_1g017600	5.7249	6.6402	6.5958	3.7814	3.6535	4.9968	5.4398	6.4753	6.1874	4.959	4.8746	4.83	2.5446	2.5363	2.2824	4.0432	3.7616	3.4486	5.3364	6.0624	5.7216	3.0548	3.3307	3.3315	4.8172	4.7251	5.4371	6.8565	6.417	6.7963	5.6833	5.0293	5.2748	7.0051	6.937	6.5875	359	446	468	189	229	316	351	395	461	305	292	347	163
Cs_ont_1g017620	0.753	0.741	0.7554	1.4298	1.0791	1.2713	1.2856	1.7364	1.3703	0.3112	0.5539	0.4796	0.3586	0.4877	0.4018	0.624	0.83	0.5924	0.1984	0.5218	0.7468	0.5962	0.9809	0.6788	0.8211	0.4895	0.9279	0.4743	0.7789	0.7491	0.7786	0.7913	0.8843	0.672	0.6374	0.5441	37	39	42	56	53	63	65	83	80	15	26	27	18
Cs_ont_1g017710	1.2563	2.1024	2.3253	1.6059	1.2332	1.1752	2.5801	2.3149	1.9352	3.3835	3.0769	3.0415	1.5547	1.9367	2.4801	2.4319	2.5866	3.0806	3.0804	3.1447	2.6335	1.9499	1.9314	1.6229	2.4277	3.1469	2.9132	4.1706	4.3156	3.5358	1.8136	1.7409	1.8498	3.5578	2.9147	3.2707	53	95	111	54	52	50	112	95	97	140	124	147	67
Cs_ont_1g017780	71.6087	73.0388	67.6103	141.293	143.005	135.901	88.7906	88.0368	98.6885	24.7525	23.3609	22.1979	69.4444	72.2511	73.485	51.6525	58.6575	59.3832	22.0426	17.3147	16.6303	40.1505	38.269	39.6833	24.1843	27.5733	26.6926	30.5468	28.1214	30.2431	39.9374	39.3317	37.9417	33.4368	31.0801	35.6042	3103	3390	3315	4880	6194	5939	3959	3711	5081	1052	967	1102	3074
Cs_ont_1g017790	10.7287	9.2856	10.8027	19.4207	17.4976	17.5012	14.0232	13.4799	16.4424	9.3061	7.711	9.0385	13.2719	12.7923	11.7667	10.2181	11.1589	9.4712	8.1504	7.359	8.306	14.0142	13.6804	13.9623	10.6389	9.705	12.115	14.9682	14.6136	15.8721	31.9196	32.6686	30.3885	21.6845	20.9283	21.2053	603	559	687	870	983	992	811	737	1098	513	414	582	762
Cs_ont_1g017800	1.2621	0.7643	1.2662	0.642	0.4778	0.4735	0.9945	0.4559	1.4068	1.8433	1.5355	1.4887	0.6011	0.5946	0.7408	1.1666	1.2032	1.0994	0.9235	0.8747	0.6606	0.1538	0.274	0.0898	0.7058	0.7876	0.5748	0.8347	1.1997	1.1564	0.0343	0.2579	0.1815	0.7851	0.5144	0.8825	37	24	42	15	14	14	30	13	49	53	43	50	18
Cs_ont_1g017810	14.7872	19.7986	18.535	8.2818	8.3979	7.8081	22.3772	20.571	20.0356	10.7842	11.5623	10.9337	2.5949	2.4064	1.847	7.0488	7.5337	6.6738	8.0773	8.7498	7.7879	0.1464	0.3877	0.3878	10.4046	12.4505	9.7107	7.419	4.8659	7.602	0.2616	0.1684	0.2766	7.1252	7.1448	7.1046	569	816	807	254	323	303	886	770	916	407	425	482	102
Cs_ont_1g017820	1.1278	0.7422	0.768	1.2062	1.3872	1.5399	0.8804	0.9503	0.7625	0.509	0.6	0.7907	0.9773	0.5035	0.3285	0.3924	0.591	0.173	1.0011	1.3191	0.8103	0.8958	1.0397	1.2334	0.8033	0.8893	1.0628	1.3787	0.4781	0.8059	1.6007	1.4377	1.3936	1.1655	0.9866	1.0045	61	43	47	52	75	84	49	50	49	27	31	49	54
Cs_ont_1g017980	0	0	0	0	0	0	0	0.0153	0.0624	0	0	0	0.1162	0.1293	0.205	0	0	0	0	0	0.0151	0.1672	0.1703	0.1302	0	0.0143	0	0	0	0	0.4779	0.6409	0.421	0	0.0172	0	0	0	0	0	0	0	0	1	5	0	0	0	8
Cs_ont_1g018020	1.4608	2.0546	1.4084	1.7138	1.0819	1.3168	1.7331	2.1843	1.469	2.8821	3.0188	2.7489	1.8943	1.674	1.4981	4.139	3.0531	3.5899	2.0546	1.6709	2.2818	1.1758	1.2846	0.9659	1.4524	1.8434	2.2941	1.2158	1.6093	1.562	0.8022	0.9631	1.0599	2.1262	1.8486	1.8325	77	116	84	72	57	70	94	112	92	149	152	166	102
Cs_ont_1g018080	40.7835	44.6253	43.2679	57.1325	60.4922	58.605	50.6217	50.5664	54.233	6.0289	7.1915	5.5915	32.6599	28.2926	29.1837	22.8338	23.0999	25.9477	5.9015	4.8473	5.2	18.3237	17.3643	16.1059	8.9961	8.3934	8.5039	13.0371	11.5441	13.8415	7.6164	6.6684	8.8681	8.5853	7.969	9.0991	1407	1649	1689	1571	2086	2039	1797	1697	2223	204	237	221	1151
Cs_ont_1g018180	99.9743	93.338	89.0278	66.5923	75.3116	76.1523	78.795	90.2621	82.0832	150.91	158.279	158.531	108.524	115.511	117.147	166.865	174.125	167.677	91.7161	95.9275	94.4403	58.5504	60.4756	57.0646	96.6388	90.9635	91.338	71.2073	83.5998	74.4568	34.7221	31.372	34.5268	80.8192	86.5518	85.8485	4206	4206	4238	2233	3167	3231	3411	3694	4103	6227	6361	7641	4664
Cs_ont_1g018190	25.8582	22.5236	23.6495	28.4995	30.3317	31.3459	31.7552	32.8533	33.297	60.5745	60.8637	61.4591	52.1195	55.8346	51.9831	85.949	87.0349	93.4832	22.0723	25.0409	25.2028	22.7062	20.8973	22.7386	31.3887	31.0562	31.5154	12.7629	14.0557	14.1683	5.4206	5.391	5.6764	14.0587	13.1618	13.2325	1119	1044	1158	983	1312	1368	1414	1383	1712	2571	2516	3047	2304
Cs_ont_1g018280	0.2699	0.252	0.159	1.5803	1.9803	2.8994	0.5246	0.6937	0.3029	3.073	3.061	2.4738	6.0772	7.1058	7.0602	7.2148	8.727	7.2495	0.9743	0.3511	0.4585	1.9263	2.5297	2.7641	1.2565	0.8655	1.4714	3.6168	2.7921	3.3115	1.2228	0.9717	1.476	2.7909	2.6092	2.9097	6	6	4	28	44	65	12	15	8	67	65	63	138
Cs_ont_1g018300	0.3307	0.5146	0.3897	0.6224	0.4411	0.2733	0.6428	0.7649	0.6263	2.1074	3.0004	2.5258	1.4838	1.2609	1.1969	4.94	3.3111	4.4126	1.9698	1.5055	1.5169	0.3727	0.5377	0.6532	1.6821	1.4847	1.3658	0.578	1.2829	1.4682	0.3607	0.3274	0.3422	1.2409	1.1189	1.2834	12	20	16	18	16	10	24	27	27	75	104	105	55
Cs_ont_1g018350	11.3365	11.6036	14.1094	10.2107	9.8329	10.3129	12.5082	13.2576	13.0866	5.8588	7.2403	6.0597	6.4397	6.6847	6.134	6.1325	6.4771	6.488	6.6453	6.783	5.0355	4.5414	5.2816	6.1852	6.1867	7.254	7.8086	8.7255	9.7635	9.4947	8.0362	8.0037	7.7474	9.9127	10.7377	9.2833	436	478	614	313	378	400	495	496	598	221	266	267	253
Cs_ont_1g018370	18.5802	18.4011	19.8342	14.0606	13.6519	13.7755	15.2628	13.8424	14.4161	12.3552	12.8743	13.0125	12.132	10.2754	11.4462	8.3705	7.8657	7.9619	14.1611	13.0442	12.6999	14.8418	14.1245	14.9934	10.9361	11.3199	11.1453	22.2801	21.5859	23.3462	17.4063	17.2801	17.6634	17.3195	18.5483	17.7257	1958	2077	2365	1181	1438	1464	1655	1419	1805	1277	1296	1571	1306
Cs_ont_1g018400	0.8108	1.2022	1.3277	0.6283	0.8827	0.733	1.0429	0.8335	0.7025	1.3129	1.6476	0.9783	1.0972	1.143	0.9886	0.8999	0.7097	1.0413	1.0846	0.6115	0.8507	0.4568	0.4105	0.5024	0.5181	0.5965	0.5909	0.6391	0.666	0.4158	0.3841	0.7469	0.3172	0.7636	0.5256	0.5553	34	54	63	21	37	31	45	34	35	54	66	47	47
Cs_ont_1g018460	1.0302	0.4643	1.0988	1.2033	1.2083	0.951	1.45	1.2781	1.0464	1.0866	1.2644	1.7054	1.4953	1.1609	1.1922	1.6756	1.0963	1.3665	1.3849	1.7029	1.919	1.9214	1.8753	1.6214	2.94	3.3149	2.6054	2.5663	1.6536	2.5118	2.8968	4.9494	3.4652	2.9858	2.4312	2.6959	29	14	35	27	34	27	42	35	35	30	34	55	43
Cs_ont_1g018650	2.8616	2.3634	2.3345	1.9332	1.6517	2.4009	1.1766	0.9051	1.8527	2.1321	3.1108	2.5938	0.6464	2.0382	0.7605	1.9469	1.8197	1.2587	2.9798	3.9264	3.029	1.9843	1.8946	2.6085	3.1881	4.6587	2.1817	2.5649	1.5939	1.2793	1.8837	2.7341	1.8544	0.9912	1.0214	0.9492	26	23	24	14	15	22	11	8	20	19	27	27	6
Cs_ont_1g018760	7.9497	19.2357	9.6865	12.7478	20.3302	14.1796	19.6576	6.5281	12.8275	19.9036	16.4471	6.282	5.0653	11.581	6.0825	16.6971	5.7034	6.5535	20.8862	8.4956	8.7743	19.5592	18.3003	20.5628	29.9768	20.5449	14.4531	13.045	19.6099	9.7048	5.5881	5.1822	16.8527	19.9102	32.9584	7.7077	169	438	233	216	432	304	430	135	324	415	334	153	110
Cs_ont_1g018790	0.2613	0.8712	0.5938	0.5619	0.3361	0.8512	0.399	0.4221	0.8482	0.5708	0.7424	0.3258	0.475	0.1626	0.1474	0.3081	0.4114	0.3105	0.6063	0.7074	0.9511	0.3365	0.7282	0.4587	0.695	0.4309	1.0358	0.6959	1.1197	0.94	1.1649	1.1691	0.4303	0.859	1.0824	0.3863	7	25	18	12	9	23	11	11	27	15	19	10	13
Cs_ont_1g018990	120.007	115.639	118.915	253.745	262.318	262.119	155.679	157.3	169.855	161.855	162.78	162.581	280.196	261.428	278.526	266.561	289.528	308.286	54.3659	51.0353	53.9706	122.314	126.646	122.697	78.7685	89.1743	82.607	195.673	174.962	201.512	123.381	126.214	130.97	159.216	148.736	151.816	3581	3696	4015	6035	7824	7888	4780	4566	6022	4737	4640	5558	8541
Cs_ont_1g019000	158.139	156.727	160.798	369.013	363.257	385.935	211.662	215.092	226.232	246.392	250.757	240.127	445.428	424.099	433.868	375.143	402.807	417.646	99.0676	97.5678	94.0186	242.31	229.644	231.771	124.805	133.165	130.819	258.908	237.165	256.149	154.451	165.7	173.771	189.384	180.834	188.098	4989	5296	5740	9279	11455	12279	6871	6601	8480	7624	7557	8679	14355
Cs_ont_1g019020	10.8484	12.3433	10.6816	13.697	14.3105	16.6385	13.1829	12.8134	12.4298	13.1642	13.7862	14.2263	19.2873	18.1108	20.4491	19.2809	20.8075	18.411	9.1976	9.0851	10.5319	10.1321	10.2202	11.1072	10.4403	9.3282	9.338	9.0748	10.155	10.974	6.6637	8.3189	7.9432	11.1821	10.4704	9.578	631	769	703	635	832	976	789	725	859	751	766	948	1146
Cs_ont_1g019170	141.484	130.958	124.042	282.754	262.789	284.599	156.045	156.37	179.983	124.403	120.947	117.62	261.991	268.703	268.152	240.879	260.426	253.065	74.4726	70.2141	71.9514	177.166	164.866	167.318	86.3267	83.831	85.8841	125.54	124.088	109.783	75.2785	70.2105	74.7176	92.7665	94.568	93.1045	8386	8314	8319	13358	15569	17012	9517	9016	12675	7232	6848	7987	15863
Cs_ont_1g019190	52.3526	52.9024	46.6961	90.9623	90.991	83.3311	46.3717	41.7376	50.865	9.4337	8.1541	8.3612	31.8118	30.9987	27.8546	24.3048	27.1221	27.2094	10.8978	9.2611	9.6031	26.2683	22.6707	24.0691	19.8544	20.1088	19.6466	16.1193	16.4761	16.6376	26.0186	27.5245	27.7897	23.6303	22.8897	23.6179	4651	5034	4694	6441	8080	7466	4239	3607	5369	822	692	851	2887
Cs_ont_1g019220	256.356	242.339	250.35	199.206	221.383	216.601	186.686	172.622	180.752	168.764	160.78	173.151	188.844	174.473	187.708	179.545	179.289	187.872	191.006	181.42	175.896	165.268	166.046	159.788	198.7	207.6	183.803	97.5148	97.7955	106.126	59.5696	62.3598	61.4804	76.9401	72.4808	75.0292	10372	10502	11461	6424	8953	8838	7772	6794	8689	6697	6214	8026	7805
Cs_ont_1g019260	0.1416	0.1322	0.0626	0.7995	1.6646	1.1233	0.172	0.1092	0.5959	0.1083	0.0741	0.0309	0.2772	0.2314	0.2446	0.334	0	0.1104	0.1917	0.0789	0.1443	0.7978	0.8125	0.9322	0.0732	0.1022	0	0	0.1099	0.0686	2.4948	2.4088	2.794	0.5668	0.3696	0.4579	4	4	2	18	47	32	5	3	20	3	2	1	8
Cs_ont_1g019300	0.0667	0.3738	0.3538	0.586	1.2015	0.9262	0.5187	0.3429	0.8985	0.5442	0.6286	0.3494	0.3266	0.7995	0.3952	1.1802	1.3238	1.6649	0	0.5207	0.408	0.7518	0.1531	0.5271	0.4141	0.7061	0.3968	0.7774	1.1043	1.9388	0.3359	0.5044	0.8283	0.5341	0.5418	0.8056	1	6	6	7	18	14	8	5	16	8	9	6	5
Cs_ont_1g019350	6.9312	7.2959	6.1557	1.9183	2.1755	1.8867	6.604	5.6233	5.5191	4.7805	4.446	6.0797	1.663	1.2584	1.1067	4.8081	4.7562	4.5216	3.238	3.447	4.606	0.9189	0.7798	1.0737	3.2689	4.576	4.6472	1.9399	1.0193	1.1518	0.7525	0.5138	1.1148	2.0059	2.4436	2.4613	204	230	205	45	64	56	200	161	193	138	125	205	50
Cs_ont_1g019460	16.509	15.8288	16.6367	17.5562	16.6723	17.0874	16.7258	17.9552	17.9518	34.6971	37.0233	36.4187	32.6163	33.0339	33.0637	33.9877	33.9522	34.0507	24.1595	26.323	26.336	28.2994	26.2662	29.442	27.3746	26.9446	27.6059	23.3872	23.6991	22.2337	21.0024	21.4379	21.5109	20.8413	19.8739	21.5527	1483	1523	1691	1257	1497	1548	1546	1569	1916	3057	3177	3748	2993
Cs_ont_1g019570	2.6827	3.5065	3.3826	4.2185	4.2585	3.7242	3.0939	2.6843	3.4923	0.7294	1.011	1.0615	1.0505	0.6624	1.4829	1.1811	1.38	1.2273	1.8981	1.7945	1.2396	1.7735	1.6009	2.6061	1.7762	2.2711	1.4181	2.7508	2.1091	2.356	3.0609	3.8247	2.9183	2.8276	2.1992	2.4678	75	105	107	94	119	105	89	73	116	20	27	34	30
Cs_ont_1g019590	1.4393	1.5861	1.3137	1.0361	0.7318	1.0061	1.2153	1.2613	1.271	2.2373	1.482	2.1007	1.2011	1.1567	1.0714	1.4191	1.3004	1.2511	2.4019	2.7094	2.3088	1.5687	1.8955	1.7812	2.5386	2.5196	2.5257	2.5569	1.9282	1.9198	2.0904	1.9878	1.7995	2.6915	2.2992	2.0552	61	72	63	35	31	43	53	52	64	93	60	102	52
Cs_ont_1g019640	11.788	10.846	10.4935	53.8712	50.0787	55.5638	23.1336	22.6553	23.3417	49.962	40.8059	48.0913	77.6273	81.2981	80.5501	122.894	125.79	133.394	8.7573	7.9994	8.0973	39.4643	34.1469	33.5914	26.9231	23.0366	21.8997	53.7806	66.9788	53.5316	39.2144	36.2581	36.5621	53.6775	57.1745	55.5934	414	408	417	1508	1758	1968	836	774	974	1721	1369	1935	2785
Cs_ont_1g019760	4.8195	4.7005	6.0848	5.9927	5.4674	5.4616	4.9347	4.0697	4.9256	2.764	3.4236	3.2302	3.5806	4.547	4.3325	3.8059	3.415	4.9213	3.0291	3.1662	2.1053	2.6669	2.321	2.7196	3.9175	2.7322	3.1135	3.5098	3.5611	4.8766	3.0758	3.2069	2.9383	4.3058	4.5924	4.1563	112	117	160	111	127	128	118	92	136	63	76	86	85
Cs_ont_1g019910	37.1888	37.4333	36.589	34.822	35.0987	35.2469	38.8023	40.3945	42.0052	77.5942	57.7126	67.0169	61.0599	60.883	60.6121	88.6049	83.5148	93.3562	67.2295	65.0304	69.1581	59.8923	63.51	67.3581	60.5629	55.9537	56.6876	58.3985	58.9463	56.6221	39.2629	39.5296	43.6232	49.1386	54.4744	53.6462	883	952	983	659	833	844	948	933	1185	1807	1309	1823	1481
Cs_ont_1g019920	4.3596	1.4496	0.5278	0.1124	6.363	2.7536	3.4243	1.1664	8.394	0.4567	0.9065	1.3553	1.5492	0.3253	0.4126	5.634	6.9118	0.683	1.0671	1.6978	0.0609	8.6473	5.3115	4.0889	4.9734	6.4633	0.296	0.4523	6.4866	2.8922	5.0503	3.6443	2.2772	5.8263	1.7319	5.8713	146	52	20	3	213	93	118	38	334	15	29	52	53
Cs_ont_1g019950	4.2924	65.0096	26.1331	7.1805	6.2029	1.1823	1.1588	32.8487	2.4085	56.1637	1.4978	11.6562	5.6025	11.9497	4.0015	1.4061	3.1542	6.942	3.099	92.2506	4.1321	16.9288	5.4733	2.9305	3.7005	2.0647	1.8908	30.2869	4.9336	2.7717	3.8412	62.8443	3.8064	4.7723	3.8727	3.0848	18	292	124	24	26	5	5	134	12	231	6	56	24
Cs_ont_1g019990	7.7319	7.1663	7.576	6.2093	6.1098	6.0186	5.4088	5.4141	6.0989	4.0559	3.4605	3.9124	4.5706	4.0487	4.0003	3.678	3.2114	3.5145	6.1687	6.9542	5.4253	5.8925	6.4084	5.4591	5.3325	5.0486	5.0349	10.3802	8.5198	9.4066	8.2165	6.8986	8.8606	7.7741	7.7559	7.5538	414	411	459	265	327	325	298	282	388	213	177	240	250
Cs_ont_1g020030	0.6022	0.6325	0.3992	0.7556	5.9684	7.2404	0.4207	0.4837	3.8806	0	0.0788	0.0164	0.7185	0.246	0.2229	0.4661	0.2074	0.1565	0.0815	0.1469	0.5179	0.3605	0.3024	1.5859	1.4991	3.3312	0.1865	1.1841	0.2141	0.8567	0.1326	1.0773	0.1669	1.2993	0.9387	0.2272	32	36	24	32	317	388	23	25	245	0	4	1	39
Cs_ont_1g020090	2.2908	2.1819	0.9612	1.6548	1.3195	0.9866	1.3043	0.9039	1.1101	2.5244	1.3807	3.5346	3.3525	1.0587	1.142	1.7737	4.1064	0.3128	1.704	1.9348	1.4387	1.0169	1.673	1.1781	3.4232	2.56	2.4769	2.2648	0.7181	1.8827	1.3977	1.3746	1.6621	3.3805	2.55	0.7583	99	101	47	57	57	43	58	38	57	107	57	175	148
Cs_ont_1g020110	6.9765	7.5708	5.7253	5.0585	5.0308	3.8632	4.7989	6.1007	5.7193	3.6951	2.9403	3.4007	2.5721	3.5532	2.6383	2.0835	2.8962	3.6738	4.5626	4.7475	6.2799	6.1257	4.939	4.6923	4.4523	3.6173	4.7595	6.4927	6.4202	7.6789	6.1114	5.4312	7.0304	6.7089	5.5704	6.29	154	179	143	89	111	86	109	131	150	80	62	86	58
Cs_ont_1g020160	0.2621	0.1398	0.1489	1.1276	0.8242	1.0583	0.3457	0.2502	0.2837	0.0573	0.0784	0.2125	0.1833	0.102	0.2772	0.1546	0.2683	0.3115	0.0608	0.0417	0.0573	0.2321	0.1289	0.1315	0.3487	0.1081	0.0742	0.0218	0.0194	0.0181	0.0942	0.0404	0.083	0.0749	0.0652	0.0323	14	8	9	48	44	57	19	13	18	3	4	13	10
Cs_ont_1g020210	9.535	10.2218	10.5019	8.6566	9.2038	10.0249	8.8708	9.8512	10.9288	4.3479	4.3638	5.1233	4.4794	5.3763	4.8478	3.9553	4.4628	3.7861	6.0192	5.689	5.763	6.479	7.3408	7.2342	5.056	4.7939	4.7965	9.575	10.7804	10.744	13.3861	12.9119	12.1948	9.8287	10.505	12.2725	398	457	496	288	384	422	381	400	542	178	174	245	191
Cs_ont_1g020220	0.7573	0.5429	0.7171	0.3902	0.4465	0.4023	0.5783	0.5283	0.6601	0.3998	0.6795	0.7082	0.4368	0.3388	0.2269	0.7495	0.6558	0.5905	0.5272	0.5729	0.5513	0.3962	0.5121	0.3442	0.7415	1.0798	0.6165	0.7248	0.6155	0.8252	0.3676	0.2629	0.2518	0.8119	0.8628	0.723	56	43	60	23	33	30	44	38	58	29	48	60	33
Cs_ont_1g020280	108.493	110.482	119.647	63.4986	70.1887	69.4961	97.6618	98.0864	86.0091	140.895	144.415	145.965	97.703	93.9135	95.5339	93.9803	94.9463	96.9694	130.762	128.665	129.883	88.0198	80.6758	82.5115	101.909	102.874	98.5013	69.37	74.5272	81.536	33.4615	31.4623	37.5132	49.0841	48.77	46.6397	4596	5013	5735	2144	2972	2969	4257	4042	4329	5854	5844	7084	4228
Cs_ont_1g020300	11.944	10.5631	11.2362	6.4975	5.9747	6.1183	8.6038	9.3526	8.747	21.3587	22.0153	22.9991	11.6808	12.4142	11.9047	13.8513	12.7024	14.0794	13.5285	13.8619	15.4676	7.0975	7.6834	7.5049	10.2688	10.9181	11.4914	7.3256	7.4325	7.3662	2.9005	2.6708	2.9583	4.5868	4.7492	5.2709	1024	970	1090	444	512	529	759	780	891	1796	1803	2259	1023
Cs_ont_1g020360	0.3693	0.3552	0.2769	0.2948	0.2463	0.2885	0.9461	0.5637	0.9889	0.2966	0.3631	0.3809	0.2958	0.3048	0.4087	0.5015	0.407	0.3258	0.2908	0.524	0.5475	0.227	0.2183	0.334	0.8567	0.8074	0.8984	0.0913	0.1273	0.065	0.1915	0.0363	0.1389	0.4479	0.2077	0.3088	33	34	28	21	22	26	87	49	105	26	31	39	27
Cs_ont_1g020450	0.7884	0.9814	0.8129	1.9371	1.446	2.0847	1.692	1.2832	0.8571	0.5359	0.7222	0.5448	0.7075	0.501	0.6485	0.7748	0.7604	1.0929	0.1423	0.7691	0.4353	0.6663	0.9048	1.0669	0.8496	1.6433	0.814	0.4593	0.5097	0.6364	1.0914	1.774	1.2526	0.7231	0.9527	1.1332	24	32	28	47	44	64	53	38	31	16	21	19	22
Cs_ont_1g020460	15.3708	16.4496	17.8837	34.1071	36.6855	35.3063	31.8227	29.753	36.0581	5.9186	7.7886	5.3524	19.1287	16.7889	14.3651	19.0904	20.7725	23.2912	4.25	4.2384	3.5835	12.5756	11.1186	12.3081	6.978	7.4328	6.7259	13.0992	10.2336	13.2647	14.1575	15.586	19.721	13.1306	12.946	14.9832	376	431	495	665	897	871	801	708	1048	142	182	150	478
Cs_ont_1g020490	0.3973	0.607	0.7023	0.4532	0.6505	0.5373	0.7372	0.7798	0.9424	0.8102	0.2647	0.8197	0.7426	0.1967	0.2496	0.9371	0.3185	0.6009	0.3521	0.5638	0.1841	0.1628	0.3731	0.4439	0.4484	0.8687	0.5728	1.1785	1.1583	0.9097	0.5455	1.2484	0.6406	0.8674	0.9218	1.2149	11	18	22	10	18	15	21	21	31	22	7	26	21
Cs_ont_1g020500	14.2821	11.6493	10.3211	30.2743	31.6978	31.698	22.9747	19.4522	22.3921	23.3145	22.4536	20.7472	36.9213	38.6434	38.4246	39.3698	40.8338	41.411	10.5811	11.2951	11.2729	24.9247	24.0234	22.1768	15.1752	15.4261	13.8235	17.8131	14.9341	17.0798	8.2533	10.3859	9.0075	14.9618	13.2481	13.9621	554	484	453	936	1229	1240	917	734	1032	887	832	922	1463
Cs_ont_1g020620	1.7677	2.0542	1.6786	1.746	1.9567	1.585	2.4856	2.4455	2.026	1.2175	1.5257	1.4937	1.6384	1.813	1.847	1.6522	1.7826	1.877	1.3747	1.3627	1.7731	1.5469	1.597	1.5352	1.8579	2.2705	1.6961	1.4133	1.5174	1.4208	0.833	0.9343	0.9589	1.5242	1.4834	1.1758	188	234	202	148	208	170	272	253	256	127	155	182	178
Cs_ont_1g020670	0.3383	0	0.1869	0.6897	0.9731	1.0903	0.4521	0.2608	0.1068	0.0862	0.2214	0.2215	0.7452	0.5528	0.5427	0.7481	0.1865	0.7035	0.1832	0	0	0.8578	1.0192	0.7053	0.175	0.2441	0.3353	0.3449	0.175	0.3277	0.0851	0.3197	0.1125	0.2539	0.0981	0.3282	8	0	5	13	23	26	11	6	3	2	5	6	18
Cs_ont_1g020750	1.7353	2.0152	2.1695	4.1419	2.5406	2.8538	3.5785	4.3074	3.2416	3.4522	4.8294	3.7682	2.9831	3.4119	2.3813	5.3405	4.152	4.2244	3.8501	3.9163	4.4866	3.6246	2.8657	1.9319	7.9251	7.9804	8.9771	4.833	5.2976	5.0834	3.494	4.2513	3.1528	4.955	5.4006	4.891	41	51	58	78	60	68	87	99	91	80	109	102	72
Cs_ont_1g020760	0.4303	0.4017	0.5705	0.9178	0.7319	0.768	0.5855	0.7962	0.507	0.8336	0.7207	0.8639	0.4212	0.6563	0.3398	0.7612	0.332	1.3422	0.8388	0.9595	0.6141	0.5819	0.4938	0.4533	1.4245	1.6973	1.4928	1.2535	0.6677	1.4588	0.9964	0.8366	0.8395	0.9903	0.3993	0.7422	10	10	15	17	17	18	14	18	14	19	16	23	10
Cs_ont_1g020830	0.7737	0.6966	1.0501	1.3174	1.4376	1.2878	2.5513	2.443	2.977	1.6059	1.6778	1.1336	0.8656	0.6021	0.9274	2.3463	2.8936	2.7868	0.3292	0.6161	0.3098	0.2491	0.5074	0.4609	1.8868	1.276	1.4516	2.8979	2.8585	2.4624	0.8346	1.2237	1.1762	4.59	5.0006	4.5279	28	27	43	38	52	47	95	86	128	57	58	47	32
Cs_ont_1g020920	167.646	166.974	166.863	503.274	501.508	478.572	420.627	448.725	496.325	160.051	166.032	156.469	369.768	410.325	408.258	316.639	318.599	287.582	131.853	143.214	148.62	468.661	494.53	480.877	315.623	300.582	338.386	237.111	250.7	202.312	1052.38	993.535	992.245	524.485	575.397	601.323	5673	6052	6389	13574	16963	16332	14646	14771	19955	5312	5367	6066	12782
Cs_ont_1g020930	1.7451	1.7566	1.3495	4.8579	4.4466	4.6776	2.279	2.1584	2.8458	1.7515	1.8269	2.0231	3.6302	4.5448	2.6377	7.3315	7.7844	6.4638	0.6792	0.4864	0.5837	1.9665	1.4082	2.2978	1.2694	1.023	1.027	1.6204	1.3821	1.1357	2.004	1.6787	1.3541	0.9004	1.0438	1.1993	64	69	56	142	163	173	86	77	124	63	64	85	136
Cs_ont_1g020980	0.5831	0.6654	1.1166	0.8942	1.2316	1.1243	1.0389	0.8659	1.3905	0.4624	0.6104	0.4241	0.9514	0.7058	0.4796	0.8023	0.9284	0.6399	0.6666	0.5779	0.7595	0.8761	1.4499	1.0237	1.5416	1.3713	1.3485	0.7549	0.6032	0.8158	0.848	0.6998	0.6607	0.3566	1.0522	0.6984	18	22	39	22	38	35	33	26	51	14	18	15	30
Cs_ont_1g021030	3.08	2.692	2.529	1.754	1.639	1.7545	1.6559	1.4147	2.0591	2.4276	2.584	2.6694	1.2403	1.1184	1.0781	1.185	0.8668	1.2945	3.3828	2.2405	3.1172	2.2399	1.9804	2.2434	1.4011	1.3659	1.3207	2.7235	2.3048	2.8352	1.6933	2.147	1.9178	1.0055	1.0896	0.7535	141	132	131	64	75	81	78	63	112	109	113	140	58
Cs_ont_1g021050	49.1127	46.9709	49.5804	34.5664	39.148	40.9785	55.4909	43.5094	51.5858	44.9853	46.8151	47.5737	39.6738	44.5847	36.8511	41.4364	45.3321	53.5528	50.3762	43.6244	40.6991	31.9453	28.6394	35.575	40.0682	35.5315	45.7096	82.1176	68.9782	96.108	61.9055	75.4706	78.0765	76.512	77.1202	80.0605	246	252	281	138	196	207	286	212	307	221	224	273	203
Cs_ont_1g021060	0.34	0.1587	0.9515	0.2133	0.5669	0.5619	0.4956	0.5243	0.1908	0.5777	0.5339	0.5935	0.2219	0.1852	0.5034	0.4678	0.1874	0.6481	0.675	0.3159	0.6931	0.5747	0.3251	0.4974	0.7621	0.3816	0.2247	0.9244	1.7585	1.4819	0.4564	1.0404	0.6533	1.0773	1.3804	0.9774	6	3	19	3	10	10	9	9	4	10	9	12	4
Cs_ont_1g021110	2.0036	1.9619	2.0731	2.5138	3.1779	1.9383	3.6095	4.7223	2.0566	3.4878	2.7626	3.4125	2.4398	2.6618	1.9778	2.9968	3.3397	4.0647	3.0166	2.9965	3.188	1.8723	2.6359	1.5014	2.7806	2.6327	2.6156	6.7193	5.6114	6.9109	2.3616	2.7447	2.6002	3.8142	3.6281	3.6245	41	43	48	41	65	40	76	94	50	70	54	80	51
Cs_ont_1g021370	2.2044	2.2638	2.3811	0.7682	1.0537	0.8743	2.0233	1.7373	1.6698	1.8479	2.2307	1.9027	1.3427	1.3874	2.0066	1.0687	1.0529	1.808	1.3793	1.1195	1.2233	0.8832	0.787	0.688	0.9629	0.8011	0.704	1.6267	1.9002	1.7556	0.8877	1.0052	1.0643	1.3725	1.1365	1.373	90	99	110	25	43	36	85	69	81	74	87	89	56
Cs_ont_1g021380	57.0447	56.5621	59.6124	30.6415	32.0757	36.3429	72.6015	70.5642	71.0741	78.525	84.3295	81.4475	41.0929	43.0952	41.6426	94.0468	92.3852	95.3386	68.6072	67.1119	70.8596	23.1771	22.8404	23.9908	54.4466	49.0801	49.9409	45.0339	50.1654	48.7032	31.9954	26.0376	27.4064	53.995	52.7189	54.997	1628	1729	1925	697	915	1046	2132	1959	2410	2198	2299	2663	1198
Cs_ont_1g021400	110.824	106.596	111.623	68.2649	72.9598	67.9967	114.654	116.093	120.084	264.345	259.696	257.184	187.488	188.506	185.264	260.608	254.327	242.191	132.738	140.306	136.167	78.1282	81.4322	74.2338	115.972	114.658	113.575	110.375	110.067	106.207	66.2197	68.0576	67.7962	108.647	110.245	110.888	3208	3305	3656	1575	2111	1985	3415	3269	4130	7505	7181	8529	5544
Cs_ont_1g021460	28.9914	28.4251	27.3061	43.5711	44.4188	44.4109	31.9186	33.9943	37.1098	22.2266	22.4349	23.0522	39.8128	39.2825	39.76	37.9336	38.7761	38.9824	27.336	26.7019	24.8517	26.3657	25.0884	24.0635	31.5608	29.408	29.3845	12.8917	14.8148	15.1221	19.2036	17.2386	18.0965	16.1757	17.3263	16.0261	1415	1486	1508	1695	2167	2186	1603	1614	2152	1064	1046	1289	1985
Cs_ont_1g021480	1.493	1.3089	1.3356	2.4214	2.2951	2.8525	2.8665	2.5268	2.4519	4.3439	3.8692	4.879	3.2261	4.1652	3.5584	5.3249	4.7162	6.4362	6.1716	7.0029	6.6439	6.3807	5.6625	5.4499	7.7604	7.8996	7.7959	5.7069	6.0835	6.8779	4.1976	4.6016	4.0042	6.8684	5.9983	5.9353	82	77	83	106	126	158	162	135	160	234	203	307	181
Cs_ont_1g021540	2.7571	2.6911	3.212	1.7296	0.7523	1.9883	3.0449	3.4785	2.2151	1.9167	2.6239	2.0784	4.4166	2.7305	4.7008	5.4683	4.4205	3.5181	1.7644	3.0738	1.5329	1.8359	2.7327	1.9802	2.7227	1.3262	1.8632	4.819	3.241	2.5492	5.173	5.279	4.5566	3.6367	2.7622	4.107	22	23	29	11	6	16	25	27	21	15	20	19	36
Cs_ont_1g021560	0.7273	0.7313	0.5769	1.2401	1.3433	1.2574	0.7068	0.4984	0.722	0.3613	0.6638	0.7162	1.0223	1.0564	0.8652	0.7697	1.0072	0.9695	0.4847	0.5406	0.4562	1.429	1.6051	1.326	0.9839	0.7714	0.4806	0.2608	0.8488	0.3432	1.2391	1.0071	1.075	0.4292	0.4327	0.6916	39	42	35	53	72	68	39	26	46	19	34	44	56
Cs_ont_1g021570	0.9586	0.5844	0.8645	0.859	0.9199	0.9699	0.9506	1.0055	1.2019	1.3364	1.3516	1.127	1.3405	1.3852	1.3131	1.4995	1.3153	1.0983	1.2923	1.0032	1.1964	1.8076	1.4593	1.099	1.1738	0.9222	1.3379	0.9802	0.9511	0.8337	0.3742	0.5916	0.7286	0.6655	0.8623	0.658	49	32	50	35	47	50	50	50	73	67	66	66	70
Cs_ont_1g021720	0.2577	0.0601	0.0285	0	0.0322	0.0639	0	0.1987	0.0542	0.1642	0.3372	0.0844	0.2838	0.0702	0.3498	0.4938	0.6391	0.7703	0.0698	0.1436	0.197	0.0726	0.1109	0.0566	0.2999	0.1859	0	0	0.0333	0.0312	0.0324	0.0696	0.0286	0.0322	0.0747	0.0833	8	2	1	0	1	2	0	6	2	5	10	3	9
Cs_ont_1g021760	7.1925	7.138	6.9322	4.3699	4.4194	4.9699	6.6322	7.4229	7.0546	6.3228	7.144	6.6982	4.4352	4.3186	5.0032	3.4729	3.964	3.7979	9.7211	7.987	9.698	5.6159	5.6544	5.6175	8.3196	8.9896	8.055	8.4137	8.6998	8.8317	8.4668	7.3708	7.2823	8.0187	8.7705	8.596	254	270	277	123	156	177	241	255	296	219	241	271	160
Cs_ont_1g021810	0.7491	0.6788	0.6425	0.5252	0.5951	0.7864	0.5567	0.6568	0.5006	0.6289	0.738	0.75	0.7548	0.792	0.5219	0.5975	0.3157	0.8475	0.334	0.2702	0.4267	0.3476	0.4804	0.2707	0.1367	0.1272	0.1965	0.6418	1.1167	1.0243	0.3771	0.3093	0.2735	0.7275	0.4856	0.418	34	33	33	19	27	36	26	29	27	28	32	39	35
Cs_ont_1g021870	691.989	585.736	625.664	908.971	846.974	825.441	547.439	519.713	587.25	424.763	369.245	394.643	550.64	506.842	511.441	662.287	625.369	679.269	317.327	315.474	331.884	505.214	514.253	543.408	322.297	322.938	320.211	640.629	539.393	575.538	348.551	372.938	379.6	419.924	421.891	422.689	17223	15615	17620	18032	21071	20719	14020	12583	17366	10369	8779	11253	14000
Cs_ont_1g021910	0.2484	0.2319	0.247	0.3895	0.497	0.2771	0.4526	0.4788	0.4965	0.6964	0.6825	0.813	0.851	0.8794	0.8275	0.7689	1.1636	0.7102	0.1345	0.7269	0.7595	0.5248	1.0333	0.8721	0.3533	0.5974	0.7385	0.3256	0.4496	0.6917	0.5626	0.3018	0.7159	0.7767	0.7203	0.8033	8	8	9	10	16	9	15	15	19	22	21	30	28
Cs_ont_1g021960	0.6481	0.4998	0.2739	0.8131	0.5356	0.5309	0.3834	0.4635	0.9249	0.7757	0.5899	0.7624	0.5241	0.4604	0.6119	0.8307	1.1802	1.1425	0.8544	0.6597	0.7755	0.2858	0.3234	0.4947	0.9037	0.6506	0.6982	0.3283	0.5538	0.5459	0.1986	0.2739	0.3748	0.2538	0.1961	0.1215	23	19	11	23	19	19	14	16	39	27	20	31	19
Cs_ont_1g021980	5.6201	5.9029	5.0539	4.6714	4.4138	4.8344	5.4482	5.2864	4.9431	9.9848	9.531	10.498	8.4451	8.6631	7.8774	11.6646	10.717	12.1246	8.0796	8.8031	8.2777	5.4463	6.2723	6.6106	9.7968	7.9208	9.1354	7.1871	8.5461	8.1655	4.1162	4.9775	4.9465	7.3951	7.0736	7.0399	400	450	407	265	314	347	399	366	418	697	648	856	614
Cs_ont_1g021990	148.527	150.587	136.907	326.296	307.647	307.266	171.941	169.033	207.266	159.402	158.076	152.46	210.257	218.631	210.161	354.588	339.559	368.805	75.9842	77.2402	72.3022	120.3	111.908	114.241	98.1475	103.233	96.1047	198.457	192.238	170.088	106.814	107.521	108.435	170.316	176.125	188.266	2699	2931	2815	4726	5588	5631	3215	2988	4475	2841	2744	3174	3903
Cs_ont_1g022060	0.0598	0	0.0528	0.2249	0.0598	0.2963	0	0	0.0503	0.0609	0	0	0.6434	0.3255	0.5308	0	0.1317	0	0	0.1999	0.3045	1.818	1.4401	1.5736	0	0.2299	0.0592	0.1393	0.0618	0	0.9625	1.678	1.2188	0	0	0.0515	1	0	1	3	1	5	0	0	1	1	0	0	11
Cs_ont_1g022130	4.9248	5.4082	5.9935	6.0015	6.1991	4.9834	6.9242	6.266	5.9456	11.6269	11.6632	12.0503	8.8319	7.7835	8.9851	8.9018	8.2538	9.527	9.5519	9.1581	8.764	7.5508	6.1382	6.3072	9.4379	11.223	9.8824	8.537	7.6834	8.5824	5.405	5.3845	5.656	6.9273	5.4085	6.0922	244	287	336	237	307	249	353	302	350	565	552	684	447
Cs_ont_1g022180	9.7215	9.369	10.0468	22.2955	21.3865	21.9224	10.8701	9.9399	12.0313	20.5164	16.9614	17.952	20.0566	18.96	21.049	17.6895	18.5794	17.4706	13.0185	13.8389	13.5849	20.6134	20.8735	22.32	14.9776	18.5537	14.5827	9.0743	8.5425	8.91	21.1791	21.1974	20.3474	12.6564	13.3689	12.8462	372	384	435	680	818	846	428	370	547	770	620	787	784
Cs_ont_1g022200	2.7208	3.8104	3.0265	2.1581	1.8929	2.6979	1.7324	1.6396	1.9083	2.9017	2.4882	2.8663	1.4236	1.499	1.1731	1.6412	1.7064	1.9509	1.3886	1.691	1.6257	0.7753	1.3279	1.0157	0.6309	0.6619	0.7284	0.7288	1.0191	0.9239	0.2834	0.5236	0.4437	0.4381	0.4535	0.499	174	261	219	110	121	174	114	102	145	182	152	210	93
Cs_ont_1g022300	11.1714	12.5298	9.4755	12.3228	12.6016	13.6794	11.1848	10.0968	11.0431	7.759	8.1235	8.3768	6.4955	5.5948	6.4386	5.8797	6.1982	6.7038	12.4229	10.8245	10.508	7.6037	6.7974	6.0548	10.8978	10.711	9.9949	13.148	11.4399	11.1474	6.8311	6.4378	6.8483	11.0284	10.1759	10.1514	298	358	286	262	336	368	307	262	350	203	207	256	177
Cs_ont_1g022320	1.1289	1.0785	0.9513	1.3834	0.9455	1.0933	1.2247	1.2684	1.1711	1.4454	0.852	0.7333	2.4929	1.43	1.5807	1.9814	1.0417	1.392	1.3931	1.1707	0.8028	1.6271	1.5667	1.1292	1.4394	1.4143	1.7434	1.5295	2.3084	1.9072	3.0395	2.552	2.7937	1.5762	2.1622	1.9471	43	44	41	42	36	42	48	47	53	54	31	32	97
Cs_ont_1g022340	202.844	213.901	200.652	255.623	278.589	265.091	199.054	196.99	209.259	145.849	144.084	142.137	244.629	242.294	245.764	191.42	211.566	209.393	148.435	143.796	141.779	191.111	181.762	178.593	140.02	140.172	135.122	109.808	115.561	115.334	124.144	121.438	124.268	116.925	116.814	119.674	14882	16809	16657	14948	20430	19614	15027	14059	18241	10495	10098	11947	18334
Cs_ont_1g022400	32.0046	33.2103	34.0404	48.4065	47.7992	45.6556	47.6412	46.4912	50.2104	49.9142	56.5588	51.8437	67.3053	69.6225	65.9598	73.8629	72.1052	66.4477	25.5162	26.9608	25.2169	36.3589	37.8179	37.8311	39.1017	33.5594	38.8568	26.5391	24.644	25.104	40.7863	41.2827	40.4538	34.2186	35.9872	38.6917	978	1087	1177	1179	1460	1407	1498	1382	1823	1496	1651	1815	2101
Cs_ont_1g022410	56.4092	52.7581	59.1347	54.2507	54.4666	54.2151	62.6295	60.8327	68.157	115.537	112.1	106.914	105.904	113.204	110.801	123.096	116.123	110.433	68.5623	74.93	73.0947	62.6622	68.6001	69.5029	77.9467	71.4255	84.9218	72.5654	67.4568	67.2642	75.9882	68.5956	70.2161	79.8631	86.4743	82.5736	1692	1695	2007	1297	1633	1640	1933	1775	2429	3399	3212	3674	3245
Cs_ont_1g022420	2.6745	4.0383	3.9978	7.3738	8.2583	7.1701	3.8185	2.8851	4.1963	1.5486	1.2443	1.0087	5.6887	4.5321	4.8561	4.3999	3.5303	4.0165	3.0394	2.4295	1.8174	4.874	2.8419	2.4925	9.3593	10.0375	8.476	1.3466	1.5712	1.5351	3.0914	3.3879	4.802	3.5021	2.4513	2.7051	81	131	137	178	250	219	119	85	151	46	36	35	176
Cs_ont_1g022430	0.209	0.1596	0.4198	0.4529	0.3802	0.3768	0.2954	0.2539	0.2719	0.2712	0.1591	0.2156	0.2976	0.1863	0.3563	0.2017	0.1466	0.3753	0.1852	0.233	0.0968	0.5995	0.5887	0.6171	0.1769	0.0366	0.226	0.0886	0.1572	0.092	0.153	0.2052	0.3033	0.1141	0.0882	0.1147	11	9	25	19	20	20	16	13	17	14	8	13	16
Cs_ont_1g022500	1.99	1.6798	1.8431	3.2492	4.5	3.1491	4.0667	3.5029	3.8546	1.8761	2.1546	2.8078	3.4692	3.3409	3.2828	2.0574	2.5541	2.3099	2.8193	3.4494	2.8342	3.7169	4.1921	4.8934	5.6967	4.8254	5.8766	0.7941	1.0575	1.0034	3.4031	2.6646	3.1306	2.6868	2.6089	2.9269	146	132	153	190	330	233	307	250	336	135	151	236	260
Cs_ont_1g022590	7.4604	7.9723	7.493	7.0915	7.2661	7.9098	7.206	8.1846	6.8673	9.9921	10.0048	10.4906	8.2997	9.0374	8.8337	10.8762	11.5393	11.5636	10.893	11.6711	11.1044	10.3242	9.6078	8.4292	11.7734	11.299	11.7767	14.0042	15.0103	14.5258	15.618	13.2599	13.2316	17.3323	17.9076	15.9207	491	562	558	372	478	525	488	524	537	645	629	791	558
Cs_ont_1g022620	2.5938	2.5683	3.2185	1.8408	2.1231	2.3381	3.2337	2.7741	2.7123	3.8466	4.882	5.1912	4.437	4.3668	3.9567	4.0165	4.2451	4.2221	4.6248	4.8486	4.3529	3.6903	3.5479	4.5305	5.5834	4.9149	5.2974	2.1675	2.114	3.1214	3.1388	2.8297	2.3466	2.0711	3.3735	3.2988	99	105	139	56	81	90	127	103	123	144	178	227	173
Cs_ont_1g022650	9.7954	12.8957	13.6664	19.9534	23.1782	20.2989	22.8899	17.6501	20.4256	34.1695	30.705	28.7243	29.9521	25.8976	26.2361	72.8126	63.6901	63.5654	6.6151	7.3621	8.1894	7.3792	7.7047	9.2746	19.3562	25.8348	21.8172	62.1981	59.089	69.5064	30.0277	38.0988	38.0645	44.7677	44.2386	45.3224	178	251	281	289	421	372	428	312	441	609	533	598	556
Cs_ont_1g022690	6.4161	6.7934	5.8922	4.0474	4.124	3.0567	4.1802	3.5374	4.0728	5.0434	4.4277	5.0998	1.0527	1.5229	1.486	2.198	2.2125	2.3106	12.2665	12.7476	11.2165	7.2299	6.8696	6.3872	13.2382	13.5173	14.3174	13.6158	12.1619	14.3389	7.6503	7.5106	8.3281	10.8318	10.5614	8.9954	179	203	186	90	115	86	120	96	135	138	118	163	30
Cs_ont_1g022820	127.772	114.138	112.133	99.0133	105.981	112.051	105.684	104.712	111.057	111.893	114.802	113.753	168.994	154.221	166.432	97.838	109.756	119.237	106.468	100.082	100.584	150.789	148.714	148.42	75.0362	79.3844	74.5467	106.134	94.93	109.022	90.1657	100.508	94.9437	82.1233	74.841	76.739	4862	4652	4828	3003	4031	4300	4138	3876	5021	4176	4173	4959	6569
Cs_ont_1g022830	1.4308	1.2381	1.357	1.007	1.187	1.0035	0.6783	0.861	0.4112	1.0674	0.8768	1.0357	1.3665	1.2925	1.5156	1.07	0.6154	0.9433	2.9856	2.4121	2.8101	6.3311	5.0461	5.2688	1.2636	1.3429	0.9685	2.1551	1.9133	1.5211	2.389	2.6007	1.4545	0.873	0.9716	1.2339	41	38	44	23	34	29	20	24	14	30	24	34	40
Cs_ont_1g022840	6.3473	6.1328	6.151	3.3195	3.9248	3.2826	5.4466	5.8819	6.0553	8.6509	8.8277	8.7712	5.0653	4.941	5.0946	7.4083	6.5797	7.7104	11.8281	12.0311	12.4878	7.4167	6.9103	6.8758	10.153	9.5794	9.1977	10.0232	9.2894	9.7207	4.2645	4.5187	4.4845	7.7337	8.5121	7.8006	487	504	534	203	301	254	430	439	552	651	647	771	397
Cs_ont_1g022860	0.4211	0.5976	0.6401	0.7185	0.4718	0.3674	0.5238	0.8484	1.0349	0.7041	0.8464	0.7645	0.5936	0.6789	0.5487	0.6754	0.7426	0.648	0.4195	0.4131	0.7554	0.5125	0.7925	0.4436	0.575	0.7454	0.5008	0.2944	0.2614	0.1305	0.1526	0.2911	0.1046	0.236	0.2931	0.2615	25	38	43	34	28	22	32	49	73	41	48	52	36
Cs_ont_1g022870	30.7073	29.3227	29.5776	24.1081	21.3255	22.811	27.8213	30.1272	25.4116	26.9618	27.6396	30.0391	14.516	14.6953	13.3968	36.3578	34.0742	36.2515	24.6901	26.8178	27.29	14.2029	15.6701	15.6015	30.276	27.8965	28.6799	30.6449	35.8342	30.98	15.3432	14.8146	16.3094	38.3103	38.4164	39.8383	1491	1525	1625	933	1035	1117	1390	1423	1466	1284	1282	1671	720
Cs_ont_1g022880	0.2153	0.0447	0.2114	1.2306	1.4361	1.2098	0.6278	0.2951	0.4833	0.0976	0.1002	0.0418	0.2576	0.1564	0.1181	0.2257	0.2637	0.1244	0.1814	0.1334	0	0.3505	0.6864	0.378	0.2227	0.2071	0.0237	0.1394	0.099	0.0695	0.8912	0.6718	0.8062	0.1676	0.2775	0.2063	9	2	10	41	60	51	27	12	24	4	4	2	11
Cs_ont_1g022970	14.5174	13.2369	13.9299	9.8876	10.7892	9.6279	18.6894	18.4705	17.7408	14.9361	15.5526	15.2883	7.7332	7.9484	7.1649	15.519	13.4664	13.2314	9.4738	8.4286	9.282	5.4812	5.8203	5.329	8.4065	10.2115	10.1843	9.0291	8.3473	6.9942	2.8661	3.0952	3.6615	6.1313	6.0363	6.7151	770	752	836	418	572	515	1020	953	1118	777	788	929	419
Cs_ont_1g023150	6.3015	6.1032	5.5511	7.2504	7.1962	7.8436	7.6178	7.0151	6.787	11.8155	12.0992	12.0203	15.2462	14.8232	14.4427	16.2035	15.5632	16.2352	9.9534	10.2694	10.0784	10.0334	11.3708	10.3972	11.8827	11.7596	11.1915	11.7481	10.8325	11.979	6.7876	7.3594	7.9506	9.9349	11.256	10.4181	615	638	613	564	702	772	765	666	787	1131	1128	1344	1520
Cs_ont_1g023250	0.1177	0.1884	0.2527	0.5064	0.2692	0.2334	0.2125	0.2247	0.2831	0.12	0.2993	0.2936	0.5103	0.2931	0.3486	0.2776	0.4263	0.2098	0.3278	0.3187	0.2743	0.2842	0.3667	0.4281	0.3827	0.3721	0.2333	0.4703	0.4349	0.3909	0.3725	0.3996	0.3132	0.6226	0.3901	0.29	7	12	17	24	16	14	13	13	20	7	17	20	31
Cs_ont_1g023280	9.7575	9.2637	8.5749	7.3452	7.6445	7.1679	10.017	9.3242	8.9064	9.36	9.8117	8.5169	4.8701	4.8207	4.6936	3.4682	3.2417	3.172	12.204	11.7361	12.327	8.9199	8.2012	9.6507	7.5636	7.8797	9.0172	12.042	12.5388	12.7789	8.4951	9.6778	8.7747	9.9836	9.5652	10.1452	355	361	353	213	278	263	375	330	385	334	341	355	181
Cs_ont_1g023310	4.3229	3.5571	3.8853	5.8833	7.1103	5.5942	3.4179	3.5401	3.0834	8.8897	7.5934	8.314	15.4927	14.7662	14.7538	6.9123	9.6914	9.2175	6.9032	5.4728	6.6467	17.4207	16.817	20.5808	5.7607	5.4275	6.2454	15.965	12.5817	19.3745	29.653	35.6112	33.2022	13.6367	12.1542	13.0166	59	52	60	64	97	77	48	47	50	119	99	130	216
Cs_ont_1g023330	2.6789	2.2358	2.8698	6.111	5.279	6.3994	2.9585	2.128	3.4163	2.1934	2.2945	2.4446	4.8476	3.4489	3.9264	3.0634	2.3712	3.6715	2.4176	2.3531	2.0273	4.2079	5.3103	5.1662	2.4775	2.6162	2.3736	2.3175	2.1834	2.5555	3.4734	4.0333	5.0393	2.5181	2.7309	2.2053	66	59	80	120	130	159	75	51	100	53	54	69	122
Cs_ont_1g023360	0.1784	0.1944	0.1971	1.0447	1.0562	0.8699	0.1879	0.321	0.5006	0.0152	0.1712	0.0389	0.4221	0.7775	0.5577	0.1754	0.295	0.402	0.0483	0.0166	0.1061	0.3016	0.3584	0.4046	0.0308	0.1144	0	0.104	0.0308	0.072	0.1198	0.0482	0.0659	0.119	0.0517	0.1282	12	14	15	56	71	59	13	21	40	1	11	3	29
Cs_ont_1g023410	1.9146	1.7298	1.5283	1.6272	2.4097	2.2047	1.3805	1.5872	2.703	4.3449	3.9439	3.1267	3.3857	4.1714	3.7187	5.3167	5.1057	4.238	3.6786	4.5443	3.1476	4.454	3.6147	3.9033	6.1337	4.159	4.2237	1.5832	2.6833	2.2732	1.8031	1.8678	2.0265	1.6068	2.1493	1.7044	31	30	28	21	39	36	23	25	52	69	61	58	56
Cs_ont_1g023450	0	0	0	1.7271	1.3007	0.7963	0	0.0786	0.0966	0	0.1201	0	0.8235	0.7498	0.2265	0.0902	0	0	0.0414	0	0	0.7756	0.746	0.9063	0.0396	0.0368	0	0	0	0	0.616	1.0738	0.7799	0	0	0.066	0	0	0	36	34	21	0	2	3	0	3	0	22
Cs_ont_1g023470	13.907	13.5032	12.8754	11.3932	11.3111	10.2567	14.3775	15.5636	14.7671	10.7609	11.8985	11.7583	9.5076	9.5812	9.3345	9.184	10.2911	9.285	16.6562	15.8561	15.8609	16.3824	15.6665	15.9026	16.6734	18.6001	17.9562	19.5856	19.6427	19.004	20.2368	19.3886	18.9189	21.2872	20.2483	21.0953	925	962	969	604	752	688	984	1007	1167	702	756	896	646
Cs_ont_1g023510	3.061	3.7667	3.5219	3.8921	3.4916	3.9269	3.488	3.9185	4.0415	6.6035	7.8424	7.216	5.9445	6.5612	6.4826	6.9469	6.7752	7.1369	5.8078	5.197	5.7438	5.7735	5.8515	5.3376	5.7102	5.4608	5.25	4.5088	4.0113	3.8359	4.4106	4.2061	4.0607	3.7729	3.7709	4.1624	371	489	483	376	423	480	435	462	582	785	908	1002	736
Cs_ont_1g023520	1.5668	2.5233	2.1117	4.8652	5.6822	4.6608	3.0454	2.7784	3.3957	3.1949	3.5674	4.0686	5.0998	3.755	5.7995	9.5617	8.1601	8.5522	1.9513	2.0961	1.8366	2.4717	3.0567	3.679	2.6745	2.4493	4.0764	3.0123	3.4846	3.0352	4.0617	4.146	5.2103	5.1345	4.2712	4.1887	40	69	61	99	145	120	80	69	103	80	87	119	133
Cs_ont_1g023540	6.8342	7.6903	6.8665	4.7385	5.7577	5.136	9.1937	9.6139	8.2648	14.5961	14.3839	13.5947	7.7465	6.3086	7.9175	17.6457	16.8502	16.3426	9.6605	8.8622	8.2492	5.4313	4.7884	3.5363	10.568	11.4191	11.337	18.7347	15.6648	16.4445	6.3733	6.7598	7.2089	13.605	14.5205	16.968	190	229	216	105	160	144	263	260	273	398	382	433	220
Cs_ont_1g023580	5.2316	5.427	5.2515	3.5249	3.6185	4.8353	5.9631	6.042	5.9253	4.445	4.6653	6.3423	4.2994	4.1512	5.2915	6.9311	6.5496	7.4873	4.6514	4.1043	5.53	3.2751	3.1502	2.8347	6.5481	6.4309	6.6576	6.6227	5.7458	7.163	4.9092	5.0226	4.9257	8.337	8.0916	8.355	162	180	184	87	112	151	190	182	218	135	138	225	136
Cs_ont_1g023600	17.6646	19.1151	17.4954	18.3135	16.0572	18.3164	17.0732	16.8976	18.3737	14.3886	14.8748	15.9826	12.6768	14.0718	11.8899	17.1372	16.3384	14.1688	14.9683	16.7052	15.5037	14.9197	15.1948	13.6349	14.5995	12.7375	12.515	10.4984	10.1888	9.3526	9.5259	9.2082	7.4172	8.1754	10.6765	8.8841	547	634	613	452	497	572	544	509	676	437	440	567	401
Cs_ont_1g023630	2.7208	2.1023	1.6584	2.7074	2.7221	3.0701	2.5531	2.6041	2.6848	3.2524	3.8305	2.6206	5.327	3.5772	3.4266	3.2086	2.5854	3.9994	5.3851	4.1839	4.3991	4.7575	3.4455	4.0354	3.106	4.6032	3.2547	2.5144	2.3293	4.2712	3.2115	2.3307	3.5776	2.8164	1.7414	2.1846	29	24	20	23	29	33	28	27	34	34	39	32	58
Cs_ont_1g023670	12.1476	14.1766	12.7883	25.4014	25.5572	26.2754	20.9492	20.6904	25.7106	8.3177	5.922	8.0044	36.3161	32.2398	34.2674	29.0017	33.4744	32.3174	6.1263	5.1781	4.3094	12.6819	13.2574	13.9038	8.6244	6.5878	5.4889	15.6116	12.1349	14.1887	5.5753	4.695	5.8087	8.5802	9.6707	10.168	204	255	243	340	429	445	362	338	513	137	95	154	623
Cs_ont_1g023710	0.6834	0.875	0.7593	0.4655	0.3321	0.5615	0.6831	0.5219	0.5916	0.3982	0.3475	0.4261	0.8984	0.6168	0.3469	0.875	0.3013	0.609	0.4652	0.7836	0.5374	0.5721	0.7395	0.5999	0.707	0.6762	0.4838	0.5233	0.4242	0.6052	0.4914	0.6538	0.7272	0.7229	0.6342	0.5388	35	48	44	19	17	29	36	26	36	20	17	25	47
Cs_ont_1g023740	7.5659	7.294	6.9894	6.2595	7.0345	6.1431	7.7392	6.8336	6.9331	7.6721	8.279	7.5132	6.4941	6.2412	6.1152	13.2055	12.5999	14.9771	3.4437	2.8727	3.0316	3.089	3.0043	3.1522	4.6083	4.6678	4.714	11.3392	10.3928	9.094	5.6713	6.0251	5.2751	9.4633	9.4285	9.5508	552	570	577	364	513	452	581	485	601	549	577	628	484
Cs_ont_1g023750	1.6478	1.6578	1.6195	1.3901	1.6628	2.0847	2.2365	1.8692	2.1401	2.8387	2.5131	2.7774	2.1415	2.5688	2.9726	4.5565	4.7443	4.224	2.8921	3.9275	3.504	3.1054	2.7062	2.9053	5.0259	4.9197	4.2942	3.9891	3.3504	4.1003	3.0461	3.4828	3.0863	5.2877	4.96	4.5695	116	125	129	78	117	148	162	128	179	196	169	224	154
Cs_ont_1g023830	1.6677	1.38	1.8088	2.5203	1.8959	1.7288	1.1419	1.5975	2.0097	3.7871	3.809	4.7309	3.1166	3.5095	2.2821	4.9166	4.8044	4.8864	1.8881	1.3944	1.6226	1.8365	2.0443	1.9296	2.2742	1.8231	2.2164	1.5899	0.9802	1.5052	0.9158	0.6959	1.0756	1.0998	1.8026	1.5689	44	39	54	53	50	46	31	41	63	98	96	143	84
Cs_ont_1g023850	24.4474	25.8301	25.3246	17.0758	17.2197	15.4551	18.1523	18.8078	19.0739	37.6976	37.371	33.219	20.1879	20.3126	19.475	21.0492	19.9205	18.3259	46.9447	48.1495	49.2204	41.2324	40.0906	38.9463	43.2954	43.2967	40.627	56.9725	55.5576	56.8993	41.6837	38.3163	43.7553	55.5593	54.3525	56.7353	767	868	899	427	540	489	586	574	711	1160	1120	1194	647
Cs_ont_1g023900	0.5001	0.6225	1.0312	0.6274	0.4169	0.4132	0.486	0.5998	0.2806	1.0197	0.9598	1.3095	1.4686	0.454	0.5759	0.5897	0.735	0.5199	2.5273	0.8363	0.9345	0.9392	0.7652	1.0974	0.9485	0.9622	0.9913	2.6221	2.6728	1.8568	1.846	1.4403	1.9956	2.6688	3.0939	2.0845	6	8	14	6	5	5	6	7	4	12	11	18	18
Cs_ont_1g024000	3.9576	4.2227	3.5766	4.0693	4.3762	4.9275	6.2175	7.0967	6.0608	7.2813	7.4137	8.0517	4.6898	4.992	4.2883	7.1936	7.6094	7.5488	6.1872	6.3362	5.5201	4.1913	4.2345	3.6568	8.7734	9.189	8.2875	7.2465	7.2952	7.1479	6.0813	4.853	4.7762	8.7837	9.9757	9.4179	133	152	136	109	147	167	215	232	242	240	238	310	161
Cs_ont_1g024040	207.191	206.27	209.942	104.92	102.23	102.516	146.352	149.288	159.737	98.805	98.5887	100.867	75.1133	75.9749	67.4248	67.5639	65.294	71.7406	91.2148	91.8887	94.4372	60.7532	65.9098	61.2596	65.926	62.0179	63.9414	71.0186	83.5383	73.6039	64.8548	67.8288	65.7459	76.6859	75.6951	81.0987	4477	4774	5133	1807	2208	2234	3254	3138	4101	2094	2035	2497	1658
Cs_ont_1g024080	6.3305	6.2562	5.9495	7.245	8.0016	9.1248	9.1833	8.1266	10.1883	20.8115	18.8142	23.2885	15.2055	15.7099	14.3871	30.4438	28.5578	32.1381	13.544	13.1511	15.2973	11.831	12.1555	12.0352	17.858	16.5173	18.762	13.0615	16.1956	14.088	8.4561	9.2721	8.8452	13.7813	12.6809	14.8069	205	217	218	187	259	298	306	256	392	661	582	864	503
Cs_ont_1g024160	55.0476	54.5208	58.3131	28.8892	29.6333	33.0053	34.8463	37.3358	33.3874	92.8118	91.5664	89.2759	56.5066	56.8	56.2908	54.7299	55.9625	56.1593	79.0293	87.5099	83.3157	35.2284	36.5791	34.8578	59.8466	54.4971	55.3327	71.6288	80.0001	84.6618	38.3246	38.4536	42.7256	75.3611	79.4234	68.6204	2613	2772	3132	1093	1406	1580	1702	1724	1883	4321	4152	4855	2740
Cs_ont_1g024190	8.6461	9.6751	9.538	12.6171	10.3676	8.33	8.9986	7.2491	9.651	7.2523	7.9598	7.4398	6.3029	7.0139	7.929	9.1836	8.4487	6.8854	11.2227	10.5277	10.1253	10.2954	12.7372	11.6263	9.7058	9.7334	10.1497	14.8616	13.1304	13.2449	15.5568	13.9744	15.824	13.8055	12.2347	14.1194	141	169	176	164	169	137	151	115	187	116	124	139	105
Cs_ont_1g024210	3.3622	4.3741	4.2867	3.4577	4.3839	4.3177	4.1782	5.3262	4.3375	7.6148	7.3279	6.4228	5.3148	6.8451	6.0119	5.005	6.2881	4.7278	6.5362	6.1142	7.1351	7.7326	5.6297	5.9511	7.0422	6.9728	6.7196	3.6287	3.421	3.6304	3.0797	3.3933	3.0305	3.1713	3.2289	3.8503	122	170	176	100	159	158	156	188	187	271	254	267	197
Cs_ont_1g024230	40.67	37.7294	41.5311	23.9912	26.5661	26.74	39.1488	43.3735	38.1178	62.8306	60.3234	59.5334	52.3175	54.7059	57.3381	56.6642	55.7228	55.0553	40.1033	42.9242	40.7441	42.019	40.8095	36.0847	38.6568	35.6248	38.0846	56.4398	59.1287	57.4897	35.4106	31.3839	37.6907	55.1041	54.9312	54.4576	1576	1566	1821	741	1029	1045	1561	1635	1755	2388	2233	2643	2071
Cs_ont_1g024240	0.0791	0.0369	0.035	0.1489	0.0792	0.1569	0.0769	0.366	0.0999	0.4034	0.1242	0.2763	0.8907	0.6464	0.7419	0.5598	1.3518	1.2339	0.2571	0.2205	0.1613	0.4904	0.227	0.2084	0.0819	0.1903	0.1176	0.5532	0.2455	0.1916	0.1195	0	0.0351	0.2771	0.1836	0.1365	2	1	1	3	2	4	2	9	3	10	3	8	23
Cs_ont_1g024310	0.7332	0.8557	1.215	2.8747	2.5674	3.5443	1.247	0.7537	2.1599	0.0934	0	0	3.5888	2.4961	2.0807	0.4323	1.8184	0.9529	0.2978	0.1022	0.0934	0.8262	2.1036	0.4827	0.1896	0.1763	0.0908	0.1068	0.0948	0.1775	0.2768	0.297	0.1626	0	0	0	8	10	15	25	28	39	14	8	28	1	0	0	40
Cs_ont_1g024330	29.6313	31.311	30.966	44.5392	42.5226	42.9469	40.4655	41.6955	46.1862	124.514	117.128	120.402	99.4142	106.249	103.604	153.137	149.817	149.176	56.7398	56.5445	59.1111	51.3202	50.4116	51.5133	65.7075	61.9539	65.2218	113.602	120.219	98.459	46.2383	40.9607	41.5994	87.9292	92.7845	90.0859	1540	1743	1821	1845	2209	2251	2164	2108	2852	6347	5815	7169	5278
Cs_ont_1g024360	0.2283	0.0913	0.1297	0.1023	0.0489	0.1778	0.1585	0.0335	0.0412	0.1496	0.239	0.2277	0.2394	0.1599	0.177	0.2307	0.3415	0.2543	0.3178	0.4363	0.4155	0.2021	0.1123	0.1861	0.2868	0.3451	0.2747	0.152	0.0843	0.1737	0.0657	0.0528	0.1157	0.261	0.0757	0.0984	14	6	9	5	3	11	10	2	3	9	14	16	15
Cs_ont_1g024450	1.0176	0.8039	0.6399	0.4174	0.5678	0.3687	0.5325	0.6438	0.5106	0.3392	0.4097	0.6833	0.5747	0.2771	0.5602	0.4154	0.2373	0.2849	0.8054	0.5673	1.0572	0.6395	0.6513	0.9276	0.8503	0.6589	0.6789	0.5473	0.4251	0.2464	0.4137	0.5707	0.5033	0.4308	0.227	0.27	52	44	37	17	29	19	28	32	31	17	20	40	30
Cs_ont_1g024490	3.9912	4.5185	4.2217	6.9789	7.2628	7.9152	4.001	4.5552	4.4437	4.1655	4.6716	3.2917	7.2604	6.7101	8.3755	4.1878	3.4987	3.9209	4.5265	5.1853	3.7478	15.3337	12.7673	12.9103	6.2422	4.8675	4.6411	3.8816	2.9258	3.6832	14.2058	15.6817	15.5788	5.4088	5.6871	4.8242	127	154	152	177	231	254	131	141	168	130	142	120	236
Cs_ont_1g024570	0.4526	0.7268	0.576	0.6587	0.6158	0.7001	0.6334	0.8003	0.9295	2.049	2.1227	2.244	1.8609	1.7751	1.8586	3.4801	3.8715	3.1059	0.8235	0.6661	0.8489	1.1017	0.8311	0.9376	1.4047	1.463	1.7765	1.5611	1.7605	1.5958	1.5493	1.2515	1.3968	1.5399	2.6253	2.1859	25	43	36	29	34	39	36	43	61	111	112	142	105
Cs_ont_1g024590	1.2936	1.5528	1.2159	1.7261	1.1196	1.466	1.796	1.7203	1.6504	1.0782	0.9565	1.0306	1.1055	1.2079	0.831	0.9928	1.0977	0.9393	1.6455	2.0145	2.2185	1.6891	1.9559	1.7934	2.9739	1.9754	2.5338	0.9092	1.0196	1.432	1.4884	1.1089	1.0925	1.4999	1.5602	1.213	126	162	134	134	109	144	180	163	191	103	89	115	110
Cs_ont_1g024630	4.9395	5.2297	5.4681	5.3028	4.7379	4.5192	4.8004	5.261	4.7788	6.7755	6.2903	6.2006	3.2651	5.1036	4.9259	4.8642	4.5184	4.8179	9.6783	10.5027	8.0193	7.0866	6.6621	7.8448	8.1128	6.344	7.9493	13.9142	14.5125	10.5306	15.2774	13.1175	13.0281	10.4712	11.8438	13.0429	194	220	243	166	186	179	194	201	223	261	236	279	131
Cs_ont_1g024680	8.0367	7.836	7.9257	6.6788	8.1323	7.5586	8.8608	8.9235	8.3318	14.6648	15.2977	14.8227	16.1961	14.7668	15.0372	13.9788	15.6385	15.8626	12.6504	12.6256	13.0669	11.7119	12.3369	12.9282	14.9512	15.7062	15.1447	13.2093	12.4524	13.5864	12.3273	13.0389	13.1119	12.2984	12.537	12.2256	699	730	780	463	707	663	793	755	861	1251	1271	1477	1439
Cs_ont_1g024750	7.1221	6.7489	7.5674	28.7144	28.7413	26.1589	10.7842	8.857	10.0579	7.6695	7.4557	7.3342	8.6171	8.6012	8.1885	9.2481	10.1437	10.0672	10.0239	10.5867	8.4829	13.7664	13.6835	14.2829	13.6597	13.0873	14.1709	6.496	6.1257	7.131	10.3658	11.7834	10.2662	9.1818	10.9538	11.318	267	271	321	858	1077	989	416	323	448	282	267	315	330
Cs_ont_1g024770	69.2124	73.7226	71.5225	114.55	107.516	111.592	98.8126	112.729	98.5754	125.019	116.029	126.967	167.51	185.196	160.797	223.943	222.484	221.22	125.455	126.231	128.753	215.756	187.099	215.41	259.188	231.83	240.082	84.3455	97.2221	100.067	241.917	254.376	236.919	185.435	206.812	199.893	2115	2413	2473	2790	3284	3439	3107	3351	3579	3747	3387	4445	5229
Cs_ont_1g024880	118.833	118.434	119.403	183.319	186.079	196.183	157.813	160.587	171.687	142.517	143.234	137.572	195.651	187.475	191.189	171.809	178.881	184.024	81.1045	83.2395	83.1554	167.574	152.55	160.442	97.1993	100.104	96.7932	183.573	176.108	189.907	101.423	107.757	113.618	140.258	132.8	136.791	3659	3906	4160	4499	5727	6092	5000	4810	6281	4304	4213	4853	6154
Cs_ont_1g024910	0.5215	0.6874	0.4067	3.541	3.1613	3.4678	1.8187	1.4822	1.6267	0.1564	0.1927	0.3213	3.2134	2.3728	1.9077	1.0491	1.7922	1.3077	0.5316	0	0.0313	0.6568	0.4577	0.5655	0.1269	0.1771	0.0304	0.1072	0.1587	0.0297	0.0927	0.0994	0.2448	0.0921	0.2135	0.0265	17	24	15	92	103	114	61	47	63	5	6	12	107
Cs_ont_1g025110	6.694	5.2001	6.5935	6.1547	5.3167	5.8776	9.2866	9.5604	7.2684	8.4923	7.596	7.7163	10.2547	9.4632	10.34	10.2442	11.2649	9.9349	11.7871	8.4313	8.4378	10.0766	11.4353	9.1503	12.8987	14.6001	16.4603	11.1938	9.409	14.997	5.7103	5.7399	5.3472	9.9707	8.7137	10.7086	131	109	146	96	104	116	187	182	169	163	142	173	205
Cs_ont_1g025320	2.999	2.4535	2.4045	7.7192	7.4854	7.1124	4.447	5.2124	3.8772	5.7056	6.1495	5.6672	12.9235	12.9669	14.3129	5.469	5.623	4.7895	2.3103	2.4472	1.6387	14.2142	16.5342	15.9848	4.3819	6.4245	5.1481	2.4857	2.2068	1.6171	15.9676	16.062	16.3956	5.2593	4.7342	5.7326	97	85	88	199	242	232	148	164	149	181	190	210	427
Cs_ont_1g025500	0.3075	0.2153	0.2548	0.217	0.0769	0.1906	0.1121	0.1778	0.2265	1.2541	1.1669	0.7549	0.2634	0.1466	0.4363	1.1106	1.5465	1.4587	0.2914	0.2143	0.1371	0.1949	0.2426	0.2699	0.7556	0.4807	0.6667	0.7838	0.9344	1.0053	0.2128	0.3737	0.1534	0.8847	1.0256	1.2763	16	12	15	9	4	10	6	9	14	64	58	45	14
Cs_ont_1g025540	7.1926	7.5816	9.6376	9.0241	8.1243	8.0523	9.4705	12.6413	9.9593	4.7312	9.7155	8.3034	6.1325	6.5716	6.4126	6.2931	5.1149	6.9956	8.5431	6.7253	4.2569	6.5362	6.923	8.3502	7.4409	10.4907	8.7387	10.8141	6.7203	8.9894	12.1464	13.0311	15.4316	10.2153	6.1904	9.6045	31	35	47	31	35	35	42	53	51	20	40	41	27
Cs_ont_1g025560	1.0891	1.7346	0.7927	1.5272	0.8973	3.4939	0.6226	0.7244	0.701	0.3919	0.1341	0.7829	1.0034	0.1396	2.0868	0.1511	0.1412	1.6652	0.2081	0.3571	0.3265	0.5053	0.0735	0.4499	0.3977	0	0.9525	0.2986	0.8615	0.1862	0.903	0.6228	1.3635	0.4487	0.0743	0.1105	17	29	14	19	14	55	10	11	13	6	2	14	16
Cs_ont_1g025590	17.8039	14.1787	15.9801	22.6856	21.5409	24.4954	12.1774	12.7178	12.4483	2.3044	2.8227	2.0767	2.8336	3.1101	3.092	4.0214	3.6277	3.2569	3.8218	3.8459	4.5671	8.6682	8.646	15.4192	3.774	3.7765	4.0873	2.5412	3.0764	3.9944	11.0179	17.3022	13.9247	3.6503	4.1398	3.317	449	383	456	456	543	623	316	312	373	57	68	60	73
Cs_ont_1g025610	4.1002	5.5626	4.02	6.3499	4.2943	6.0985	2.864	3.9515	4.2058	0.1306	0.0671	0.1118	0.3763	0.2094	0.3162	0.5288	0.2118	0.5329	0.4857	0.7857	0.3918	1.7326	2.2057	1.0122	0.3977	0.8012	0.508	1.0451	0.6627	0.8688	3.1604	3.8057	2.8974	0.7693	0.3716	0.4972	64	93	71	79	67	96	46	60	78	2	1	2	6
Cs_ont_1g025650	0.6375	0.7142	0.5409	0.5119	0.3571	0.6068	0.3469	0.5243	0.4936	0.754	0.8275	1.0684	0.5991	1.1945	0.4531	1.1727	0.8713	0.7953	0.4142	0.4833	0.5458	0.5172	0.6438	0.4924	0.554	0.3189	0.6824	0.5645	0.5276	0.4446	0.5391	0.5784	0.3618	0.5103	0.4141	0.5937	25	30	24	16	14	24	14	20	23	29	31	48	24
Cs_ont_1g025670	0	0	0.0287	0	0.0325	0.1933	0	0.0334	0.0274	0.0331	0	0	0.5408	0.1416	0.417	0	0.0716	0.0676	0.1056	0.1087	0.0994	0.769	0.7832	0.6561	0	0.0313	0.0322	0	0.1009	0	0.2617	0.5967	0.4899	0	0	0	0	0	1	0	1	6	0	1	1	1	0	0	17
Cs_ont_1g025680	1.569	1.598	1.2606	1.6106	1.0167	1.4497	1.5075	2.2727	1.4706	1.3088	0.8772	1.2606	1.117	1.01	1.1087	1.3246	0.963	0.9268	1.9501	1.2721	1.7446	2.3707	1.8824	1.9093	1.7891	1.7152	1.6081	2.9916	3.08	2.9358	2.7822	2.6767	2.7511	2.908	2.5646	2.8291	88	96	80	72	57	82	87	124	98	72	47	81	64
Cs_ont_1g025740	6.8678	6.6562	6.6477	7.2625	7.2308	6.5505	7.2465	6.354	6.9639	10.3366	10.2022	10.0481	9.4123	7.8022	7.7152	7.4819	7.6061	7.7184	9.35	9.4066	7.5669	8.2548	8.1067	9.2436	8.2552	8.6519	8.6222	5.373	3.8905	5.5751	4.0826	4.7685	5.5973	5.5304	4.5145	5.3023	210	218	230	177	221	202	228	189	253	310	298	352	294
Cs_ont_1g025850	0.986	0.8183	0.8714	1.008	0.7855	1.1044	1.1712	1.5767	1.629	1.8058	1.9496	1.4503	1.4121	1.9493	2.1267	3.5743	3.4617	3.8916	0.5734	0.631	0.6514	0.679	0.5658	0.7052	1.02	1.2296	1.5926	1.1063	1.341	0.9197	1.011	0.7691	1.0039	1.8088	1.6309	1.7793	54	48	54	44	43	61	66	84	106	97	102	91	79
Cs_ont_1g025870	64.077	67.5255	63.1131	55.5354	60.6078	63.6053	79.1293	84.1471	92.2437	72.1581	87.0295	75.0992	62.4805	71.7202	62.324	52.7653	58.4628	55.5248	86.4685	94.212	97.0375	77.9723	81.9276	81.7012	111.68	108.865	114.109	31.8995	34.8441	31.3203	53.0292	53.1891	52.8107	62.4708	65.6358	66.4142	2804	3165	3125	1937	2651	2807	3563	3582	4796	3097	3638	3765	2793
Cs_ont_1g025890	5.1331	5.4534	7.0917	9.4012	6.5521	8.4832	6.4221	7.2177	6.6046	4.6922	6.3618	4.635	6.9887	5.7847	7.2216	7.7232	6.5685	6.3184	7.987	5.92	7.1566	6.0501	7.1774	7.1471	6.7142	8.5709	8.1871	11.8936	8.3616	9.3724	12.4739	14.7207	14.284	10.3908	8.8292	10.7872	87	99	136	127	111	145	112	119	133	78	103	90	121
Cs_ont_1g025900	0	0.0523	0	0.0702	0.3921	0.3886	0.0544	0.4604	0.1885	8.1629	6.9746	8.6987	1.4798	0.9759	1.2711	9.1773	8.3929	11.0016	0.0606	0.1248	0.2283	0	0.0643	0.0491	1.3322	0.8079	1.3318	5.8713	5.7916	5.2603	0.62	0.9071	0.6454	8.0112	6.1699	7.5322	0	1	0	1	7	7	1	8	4	143	119	178	27
Cs_ont_1g025920	1.0207	0.8992	1.2197	1.497	1.4095	1.3257	1.5089	1.4926	1.1615	1.7442	1.6404	2.0579	1.5339	1.7383	1.944	1.8648	2.2342	2.2718	1.8371	1.8431	1.9635	2.4785	2.5242	2.385	3.2272	2.5447	2.7215	2.0771	2.186	2.4646	2.0407	2.4222	2.2565	2.7619	3.3686	3.0498	71	67	96	83	98	93	108	101	96	119	109	164	109
Cs_ont_1g025960	1.5617	1.8163	1.4153	1.3616	1.4697	1.7716	1.4405	1.3333	1.5594	1.1469	1.2192	1.2592	1.153	1.0236	1.2541	0.6867	0.9044	1.0045	1.4762	1.6082	1.7402	1.8641	1.8074	2.3583	1.5471	1.1331	1.1412	1.9122	2.3137	2.2048	2.5715	2.8731	3.0749	2.238	2.3028	2.2713	118	147	121	82	111	135	112	98	140	85	88	109	89
Cs_ont_1g026020	2.1029	2.356	1.7273	2.0796	1.8316	1.7908	1.8033	2.4415	1.9573	2.1188	2.2014	2.3106	2.0344	2.183	1.7094	1.8672	2.3725	1.7234	2.3577	1.9031	2.3704	2.3975	2.2429	2.3237	2.6874	2.9512	2.8689	0.9801	1.3052	1.4138	1.071	0.9619	1.2067	1.3368	1.3775	0.8748	85	102	79	67	74	73	75	96	94	84	85	107	84
Cs_ont_1g026030	0	0.3903	0.1724	0.2098	0.6414	0.3317	0.298	0.1719	0.3753	0.6252	0.7295	0.4866	0.4366	0.2125	0.1651	0.1972	0.1843	0.0869	0.4226	0.1864	0.1136	0.3141	0.3838	0.6851	0.346	0.3754	0.3591	0.4222	0.4037	0.243	0.2525	0.2408	0.3955	0.1673	0.0323	0.3606	0	15	7	6	23	12	11	6	16	22	25	20	16
Cs_ont_1g026070	2.4065	2.3901	3.1223	4.9464	4.9687	4.4678	3.3339	3.5265	3.1889	3.1322	3.216	4.4245	6.5159	5.1315	6.9239	8.4532	9.0863	8.9964	1.109	1.9979	1.5657	2.4809	1.8803	2.427	3.1781	3.2509	2.4359	4.2359	3.4427	3.422	2.0103	2.1567	1.5892	2.1518	2.257	2.6052	47	50	69	77	97	88	67	67	74	60	60	99	130
Cs_ont_1g026100	0.6733	0.8082	0.7226	0.9051	0.7698	0.763	0.4674	0.4944	0.6477	1.1768	0.4028	0.9655	1.177	0.9431	0.6646	1.0209	1.1663	0.9	1.0417	1.126	0.6863	1.0839	1.1591	0.591	1.5424	0.7865	1.3824	0.4483	0.6468	0.6522	0.2905	0.0519	0.7677	0.3369	0.2232	0.871	14	18	17	15	16	16	10	10	16	24	8	23	25
Cs_ont_1g026120	33.6456	30.4984	30.6365	44.5154	45.2482	41.6927	30.677	29.1792	30.5491	61.0824	55.2872	54.8203	104.319	96.3625	91.7422	85.8949	78.5323	81.5801	32.3293	32.4175	33.0059	56.0654	55.6483	48.2206	32.4867	32.0931	28.5375	50.8466	41.3436	40.4106	43.6443	47.704	47.5942	42.5629	41.9155	42.2049	825	801	850	870	1109	1031	774	696	890	1469	1295	1540	2613
Cs_ont_1g026130	64.2834	63.6034	59.9323	120.843	105.658	108.626	67.7945	67.8602	74.6588	117.912	116.841	108.616	190.643	200.85	200.574	170.559	167.308	170.645	56.1714	56.487	53.7501	88.6992	89.2049	94.9378	75.421	81.0851	78.6847	151.878	134.163	125.53	98.6108	100.683	99.4894	100.438	95.5178	101.805	2677	2837	2824	4011	4398	4562	2905	2749	3694	4816	4648	5182	8110
Cs_ont_1g026140	1.6284	1.5403	1.7232	1.586	1.3719	1.6359	1.7283	1.9163	1.5869	2.8399	2.1757	3.3664	3.5657	2.6609	2.8763	2.9057	3.1647	2.6286	2.7844	2.4842	3.2759	2.9938	2.6064	2.6331	2.9924	3.4216	2.5908	2.0472	1.3077	1.681	1.057	1.0414	1.463	1.5222	1.6404	1.4782	76	77	91	59	64	77	83	87	88	130	97	180	170
Cs_ont_1g026210	2.4107	2.1756	1.8938	4.7384	3.8588	3.6918	5.5707	4.5708	4.5088	5.5166	5.636	6.2191	7.4467	9.3665	8.5399	11.3714	11.6326	10.5268	3.1038	4.3897	3.0578	4.7689	4.8875	4.6789	8.0082	5.1794	6.3185	6.6479	7.0101	6.4083	7.3887	6.9432	6.5084	7.9067	10.3779	8.8934	90	87	80	141	144	139	214	166	200	202	201	266	284
Cs_ont_1g026230	0.4797	0.7308	0.781	1.2671	1.1367	1.352	1.2269	1.2199	0.9563	0.4891	0.3965	1.0138	1.0876	1.0452	1.1215	2.2034	1.809	1.4176	1.5039	0.9289	1.1324	1.0527	0.9852	0.7536	2.8211	2.1861	2.3024	0.559	0.444	0.2935	0.7372	1.6908	0.7165	0.6569	0.7908	0.5226	19	31	35	40	45	54	50	47	45	19	15	46	44
Cs_ont_1g026280	0.4965	0.3476	0.2194	1.142	1.0348	0.5743	0.3217	0.3828	0.592	0.9702	0.4764	0.8306	0.972	0.2704	0.6126	1.1221	0.8208	0.5162	0.4928	0.0922	0.1265	0.4662	0.4273	0.5811	0.3424	0.1194	0	0.1446	0.3424	0.2004	0.4165	0.4468	0.4036	0.3726	0.5279	0.3211	12	9	6	22	25	14	8	9	17	23	11	23	24
Cs_ont_1g026300	0.9525	1.0005	1.0312	0.5378	1.1197	1.0154	1.4117	1.1995	1.1023	2.0152	1.9694	2.2449	2.3078	2.205	1.7159	1.6569	1.8111	1.7826	0.6189	0.8495	1.1408	1.0734	1.1478	1.7559	1.9462	1.4433	1.4398	0.6382	0.468	0.4613	1.0309	1.5946	0.718	1.3106	1.2431	1.3554	40	45	49	18	47	43	61	49	55	83	79	108	99
Cs_ont_1g026310	3.0804	2.5629	2.315	1.893	1.5933	1.5792	1.8736	2.4127	2.5398	1.752	2.084	1.7194	1.559	1.598	1.9443	1.5321	1.8017	1.2854	2.4282	1.9858	1.901	1.6529	1.2024	1.5267	1.6259	1.4313	1.4747	1.3674	1.7125	0.9946	1.962	1.4938	1.7097	0.7129	1.1425	1.1205	147	131	125	72	76	76	92	112	144	82	95	94	76
Cs_ont_1g026340	31.0373	32.462	31.4175	22.7705	21.2595	23.7814	24.5792	25.259	24.9847	34.6416	36.6755	39.1362	29.2899	30.6732	28.881	32.13	33.2714	34.118	43.4315	42.6953	44.8475	39.2629	38.6376	40.1439	43.3438	42.4833	43.4199	52.5179	56.3078	51.2149	40.671	38.9666	39.1223	53.07	56.205	55.8775	2112	2366	2419	1235	1446	1632	1721	1672	2020	2312	2384	3051	2036
Cs_ont_1g026400	1.2546	1.1062	0.9856	1.2243	0.8019	1.1058	2.0321	2.1495	1.0559	2.1675	2.4443	2.0077	1.8081	1.7464	0.688	1.6028	1.3829	1.2682	2.5287	2.5643	2.5576	2.5918	2.0797	2.6308	3.389	4.0232	3.6959	1.7867	1.5502	1.5528	1.6841	1.1669	1.2671	1.9877	1.7788	1.4426	36	34	32	28	23	32	60	60	36	61	67	66	53
Cs_ont_1g026490	13.8447	12.7272	13.1003	17.6102	17.9573	18.8103	16.3898	15.3691	17.1476	5.7027	6.011	6.8498	13.4905	11.7459	12.2383	9.7057	10.3611	11.1439	7.0475	8.2034	8.0855	13.8034	14.9121	14.0755	9.7465	10.6797	9.4853	14.2735	12.6277	14.3576	9.8916	10.3823	11.127	11.6616	12.2363	10.8209	651	641	697	660	844	892	793	703	958	263	270	369	648
Cs_ont_1g026540	10.8989	8.6421	13.5907	8.4292	7.6177	7.2541	7.9803	13.3527	11.5606	9.2856	5.6265	5.8643	4.6769	7.8068	9.7264	7.2186	4.7724	8.5374	10.5095	11.3184	8.3699	10.2624	10.1089	10.0911	10.0395	9.4795	8.5827	13.0474	15.4442	17.2088	14.1288	15.3191	15.7554	12.1009	15.5872	12.3605	73	62	103	45	51	49	55	87	92	61	36	45	32
Cs_ont_1g026550	2.951	2.2542	3.7935	2.6927	2.1471	3.1922	2.0858	2.482	2.9353	3.5558	2.2467	2.5758	1.3131	3.2147	2.3832	0.6327	1.7742	0.8368	2.9053	2.3927	3.0079	1.8138	1.5394	2.5904	3.3304	2.8389	1.5954	10.003	6.9378	5.9765	2.9709	8.6926	4.2823	4.5635	3.7344	3.239	11	9	16	8	8	12	8	9	13	13	8	11	5
Cs_ont_1g026560	1.1789	1.0329	0.6412	1.6839	1.5423	2.248	1.322	1.4356	1.557	0.5363	0.2848	0.6491	1.012	1.0867	1.2353	0.77	0.8596	1.2634	0.7857	0.6875	0.3512	1.6758	1.9565	1.9263	1.1821	1.2039	0.8988	0.6763	0.7317	0.7027	0.9312	1.1557	1.4636	0.5444	0.6312	0.7664	65	61	40	74	85	125	75	77	102	29	15	41	57
Cs_ont_1g026580	142.879	140.165	132.516	210.736	217.452	226.105	190.61	189.07	200.482	118.494	120.033	122.744	187.11	180.891	183.655	142.357	151.25	148.088	128.471	130.996	135.124	227.425	231.324	230.736	169.059	162.541	163.903	114.955	128.006	118.003	283.864	270.128	280.964	175.156	183.319	186.826	8355	8779	8768	9822	12710	13334	11469	10755	13929	6796	6705	8223	11177
Cs_ont_1g026590	4.3119	4.7432	4.4145	1.3926	1.3668	1.2277	4.2735	4.1254	4.258	6.2028	5.9887	6.2418	1.9016	2.4417	2.2545	2.7438	2.0705	2.9295	16.9216	15.6351	16.6448	6.7831	7.0307	7.1764	16.8273	15.2578	13.1598	3.333	4.2176	3.763	2.2995	1.8905	2.3284	4.8273	4.2591	4.7311	202	238	234	52	64	58	206	188	237	285	268	335	91
Cs_ont_1g026630	23.7219	22.2508	22.1407	19.9343	21.6255	21.104	30.4874	34.2999	32.2809	45.6978	47.1905	43.3794	35.5926	33.0068	34.6124	37.4736	37.6736	37.0721	40.9357	38.3101	38.6796	19.5276	20.6085	19.1363	34.556	38.3904	34.7917	7.6637	6.689	4.7958	3.2735	2.9931	3.2767	4.7695	4.372	4.9392	642	645	678	430	585	576	849	903	1038	1213	1220	1345	984
Cs_ont_1g026790	2.711	2.0443	2.3959	1.766	2.2428	2.1712	1.216	0.7503	1.1408	1.382	1.2007	2.0023	1.8883	1.3062	1.1836	2.0903	1.4366	0.4878	1.0727	0.6975	0.4251	0.4112	0.4786	0.4119	0.5393	0.4012	0.6717	1.7009	1.9954	2.0199	2.4668	1.4077	1.5719	1.6693	1.6933	1.8434	52	42	52	27	43	42	24	14	26	26	22	44	37
Cs_ont_1g026830	18.7807	20.699	19.5756	27.3435	30.9629	29.184	18.5774	17.478	18.4399	13.1532	14.2387	13.6076	16.3877	15.8316	15.512	13.1157	14.7157	16.6979	10.8662	10.568	12.2536	14.7963	12.6076	13.6109	12.9996	15.0075	13.4708	12.9472	12.5982	13.3773	11.8817	11.9108	12.3959	13.2542	13.1202	13.1827	1795	2119	2117	2083	2958	2813	1827	1625	2094	1233	1300	1490	1600
Cs_ont_1g026860	0.6362	0.6576	0.5823	0.6556	0.4092	0.7435	0.7728	0.6306	0.7076	0.5096	0.3568	0.5553	0.1779	0.2475	0.157	1.1253	0.7263	0.5433	0.7628	0.5066	0.4632	0.3072	0.2868	0.4787	0.9637	1.0273	0.6306	0.2383	0.282	0.3521	0.1601	0.2209	0.1007	0.3638	0.2636	0.4899	28	31	29	23	18	33	35	27	37	22	15	28	8
Cs_ont_1g026890	2.2022	2.2302	2.2101	1.9668	1.363	1.5729	1.8137	1.9185	2.0734	0.7801	0.8596	1.2054	0.6942	0.7319	0.9579	1.0344	0.7611	0.7761	1.4754	1.7061	1.674	1.6613	1.1994	1.4744	1.8728	1.4183	1.7572	1.0438	1.0039	1.0484	1.4467	0.8869	1.175	1.4939	0.866	0.9496	118	128	134	84	73	85	100	100	132	41	44	74	38
Cs_ont_1g026920	4.8139	3.9496	4.3576	7.3208	7.5451	7.7096	8.818	8.4126	8.8522	4.4768	4.4438	4.8003	7.7684	7.2781	8.5098	5.4016	5.5473	6.0666	4.7393	4.1145	4.8175	7.6271	8.655	7.5548	7.8775	7.3535	7.8364	7.7338	6.5189	5.8779	16.8741	18.7648	19.443	12.5823	12.4037	12.8444	330	290	338	400	517	533	622	561	721	301	291	377	544
Cs_ont_1g026990	4.4951	4.7521	4.8256	4.2961	3.9151	4.3786	4.7154	5.4228	4.8182	6.6455	7.0584	7.7549	6.5876	6.3082	5.3505	5.3788	5.6979	5.5945	6.6147	7.4433	6.7918	6.6593	6.8276	6.3132	7.8781	7.6312	7.7443	2.6959	2.2292	1.9849	1.89	2.5275	2.2393	2.8443	2.1164	2.0865	340	385	413	259	296	334	367	399	433	493	510	672	509
Cs_ont_1g027000	39.7071	37.7208	40.9222	13.6102	13.276	15.2023	27.7461	26.3824	25.5039	42.1395	43.6439	40.3041	18.691	17.7962	19.864	18.5964	17.3535	14.788	58.0416	63.5714	60.5911	27.0028	27.205	28.6118	41.6643	42.4377	43.978	18.4347	17.8852	17.8699	5.1363	6.3175	6.5123	11.7829	10.91	11.3552	1541	1568	1797	421	515	595	1108	996	1176	1604	1618	1792	741
Cs_ont_1g027050	225.528	251.769	237.587	186.914	212.907	198.549	76.5164	84.3633	79.1609	82.4447	82.1569	71.3635	162.62	157.686	153.44	64.9038	74.5888	64.7352	297.864	270.289	281.58	503.72	465.018	483.31	147.255	147.228	146.439	152.509	146.752	155.398	287.224	291.746	282.832	96.4111	104.588	104.421	8052	9628	9598	5319	7598	7149	2811	2930	3358	2887	2802	2919	5931
Cs_ont_1g027060	2.6613	1.5228	1.5174	4.8468	2.3189	4.2562	2.7532	2.5593	3.3237	2.4508	2.1568	1.9483	2.0169	2.0574	2.2879	2.7334	3.2173	3.6594	0.9297	1.627	1.3125	2.3217	2.0689	1.4318	0.9769	1.6517	1.7017	3.1009	2.8417	3.1598	2.8521	2.8744	1.9794	1.5462	1.9917	1.1105	31	19	20	45	27	50	33	29	46	28	24	26	24
Cs_ont_1g027090	0.4829	0.5884	0.4485	0.7291	0.737	0.698	0.708	0.5469	0.6545	0.3338	0.4199	0.5001	0.7051	0.3567	0.7837	0.4247	0.5143	0.4595	0.3989	0.4928	0.4839	0.7655	0.6951	0.8981	0.652	0.4173	0.43	0.6676	0.5673	0.5391	1.3844	1.6178	1.6404	0.7535	0.7026	0.7412	59	77	62	71	90	86	89	65	95	40	49	70	88
Cs_ont_1g027100	1.3524	1.1528	1.585	5.3853	5.7649	5.1891	2.4572	2.4178	2.5487	0.8093	1.2618	1.1805	2.7629	2.8184	2.5247	2.6696	2.6573	3.4235	1.3691	0.9505	1.768	2.8159	1.9569	2.3742	1.7641	1.6687	1.5152	1.1647	1.0036	0.9967	0.6808	0.9209	0.9646	1.0002	0.5798	0.7606	46	42	61	146	196	178	86	80	103	27	41	46	96
Cs_ont_1g027130	16.5003	16.7965	14.9456	24.9567	23.4151	25.0623	21.4747	21.9961	22.0921	11.8771	12.7201	12.1592	18.4303	17.743	17.578	19.4403	20.3331	21.0132	10.5897	10.3251	11.2072	16.571	16.7893	16.7799	13.1683	14.118	12.5709	12.3864	13.2302	13.1246	11.7583	11.6456	10.8158	13.9542	12.3489	13.5347	1085	1183	1112	1308	1539	1662	1453	1407	1726	766	799	916	1238
Cs_ont_1g027290	1.1647	1.1224	0.5645	1.1784	1.1652	1.1549	1.3875	1.1973	1.3281	1.6088	1.9272	2.0004	1.1401	1.2688	1.5205	1.6393	1.3252	1.914	1.3427	1.7173	1.7233	1.4817	1.6815	1.1542	1.5547	1.5541	1.6384	0.5253	0.8939	1.0189	1.2103	0.9333	0.9995	1.203	0.7845	1.0044	31	32	17	25	31	31	38	31	42	42	49	61	31
Cs_ont_1g027300	16.9635	17.6743	17.2102	7.9752	7.6338	7.9038	18.6799	18.4885	20.4129	10.2487	10.0607	10.5794	5.4942	5.4408	5.0419	10.1286	11.4273	11.3557	12.1834	13.203	13.434	6.2959	6.412	5.5908	9.6422	9.3547	8.7129	5.0995	7.1365	5.8638	3.7711	3.4464	3.0086	8.3041	8.5881	8.4186	1345	1501	1544	504	605	632	1524	1426	1923	797	762	961	445
Cs_ont_1g027400	0.7677	0.4624	0.4815	0.3107	0.3716	0.663	0.4813	0.3309	0.5211	0.8584	0.6999	0.7565	0.6303	0.6474	0.9044	1.0221	0.7097	0.9784	0.7241	0.6074	0.8077	0.6139	1.0515	0.8043	0.4868	0.5241	0.81	0.5771	0.8966	0.5997	0.6731	0.7756	0.9882	0.669	1.0054	0.7261	31	20	22	10	15	27	20	13	25	34	27	35	26
Cs_ont_1g027410	0.6708	0.5438	0.5772	0.598	0.6887	0.4551	0.549	0.8892	0.6388	0.9359	0.8131	0.8782	0.985	1.0576	1.0454	0.9992	0.8756	1.0461	0.7073	0.5313	0.7737	0.6564	0.7293	0.7283	1.0044	0.5604	0.8923	0.5965	0.5661	0.5984	0.8352	0.5529	0.5635	0.5829	0.3686	0.5176	38	33	37	27	39	26	32	49	43	52	44	57	57
Cs_ont_1g027430	6.5485	7.9388	8.8539	13.9794	17.0631	14.8281	9.7362	8.3394	11.1054	8.0718	6.0879	6.4411	12.0556	11.4991	11.6736	10.0853	14.0591	9.8062	4.5514	3.9227	3.7359	7.6544	7.5712	8.751	4.3479	4.2782	5.6187	7.8012	7.1785	7.4316	5.2643	6.5978	4.8971	5.2812	5.1021	4.6359	134	174	205	228	349	306	205	166	270	162	119	151	252
Cs_ont_1g027470	1.4903	1.1717	0.7626	0.4921	0.3924	0.8815	0.8639	0.9945	1.2764	2.2126	1.9433	2.1909	2.0476	1.3387	1.884	1.5725	1.7292	1.8485	2.8315	2.7109	2.3986	1.0017	1.3203	1.423	2.191	2.4147	1.7881	1.2796	1.163	1.1143	0.1843	0.3389	0.3246	0.5756	0.7279	0.6088	57	48	33	15	15	34	34	37	58	83	71	96	80
Cs_ont_1g027500	2.1684	1.8778	1.1665	2.0503	1.9493	2.5241	1.6187	1.7122	2.0631	1.506	1.6449	1.8379	2.0305	1.7118	1.8302	1.7789	1.9745	2.2545	1.2592	1.1212	1.3133	2.0539	1.8754	2.0965	2.2108	1.3	1.4017	2.5267	2.1456	2.77	2.6893	2.6476	2.6476	2.5786	2.1509	2.2495	69	64	42	52	62	81	53	53	78	47	50	67	66
Cs_ont_1g027520	3.5232	3.1272	2.5217	16.7475	16.2587	15.7947	7.3544	5.8153	7.5804	2.2514	2.5973	2.4039	5.5863	4.8111	6.0737	3.3063	3.9108	3.4825	1.4778	1.3001	2.0738	16.2438	16.4579	19.9715	2.5411	2.6256	2.2378	3.2091	3.1056	3.4847	20.6574	21.76	20.6164	5.6357	6.0154	6.2694	142	135	115	538	655	642	305	228	363	89	100	111	230
Cs_ont_1g027600	2.5465	3.4581	3.6827	2.585	2.3392	2.5939	3.4197	5.0213	3.5266	1.4634	0.824	1.6569	0.2946	0.1513	0.2057	1.0647	1.1738	1.059	0.8775	0.6968	0.8967	0.6782	1.1424	0.3455	1.4848	2.1602	1.9044	2.7514	2.0595	2.1078	0.2098	0.25	0.4106	1.2509	1.2622	1.5173	110	160	180	89	101	113	152	211	181	62	34	82	13
Cs_ont_1g027620	16.4312	16.7342	15.6857	9.5853	9.664	10.3136	13.0385	12.8589	13.5666	13.7385	13.7688	15.3727	10.9366	10.1828	10.7098	10.6664	11.4217	11.1995	17.7837	19.2537	18.6476	14.0293	13.6386	13.9349	16.3827	16.5017	15.6957	6.4577	6.4093	6.3699	5.4714	5.4379	5.2349	5.3406	6.2705	6.0164	1684	1837	1819	783	990	1066	1375	1282	1652	1381	1348	1805	1145
Cs_ont_1g027710	86.7256	86.8787	81.3891	57.3675	58.2181	58.1798	78.8816	89.6486	86.0013	245.843	257.697	255.006	166.745	189.652	186.212	193.025	189.026	167.106	297.106	314.883	303.908	227.785	237.59	240.791	315.298	291.037	329.085	64.5109	73.06	58.3567	89.1546	86.208	77.4493	84.1756	85.992	94.6884	2699	2896	2866	1423	1811	1826	2526	2714	3180	7504	7661	9092	5301
Cs_ont_1g027740	33.3871	29.2483	28.9731	43.1286	38.5937	40.2662	30.9262	32.9386	33.6003	23.487	25.9545	24.9723	32.3341	33.0208	33.2266	40.8293	41.1893	40.3074	20.7247	22.2227	22.1929	26.5147	25.8377	23.7636	23.5756	21.9497	23.2674	24.1864	23.7443	21.967	18.9346	17.5261	18.383	25.9352	26.0852	26.5435	1216	1141	1194	1252	1405	1479	1159	1167	1454	839	903	1042	1203
Cs_ont_1g027770	1.418	1.7039	1.7522	1.0213	1.2085	1.0415	1.6078	1.5792	1.7239	2.3695	2.2542	2.2004	1.9922	1.6878	1.6459	1.3626	1.4762	1.2286	2.8865	2.8544	2.7569	2.1453	3.1492	2.5932	2.0511	2.3241	2.2904	2.9374	2.2546	2.4799	1.9563	2.1414	1.8397	1.8131	1.5079	1.7324	108	139	151	62	92	80	126	117	156	177	164	192	155
Cs_ont_1g027890	26.766	23.9301	24.414	93.4741	89.536	90.5966	55.66	57.1736	53.2871	33.9796	31.3255	33.4254	56.9658	65.1628	55.8059	43.4956	41.8379	40.8659	19.4571	22.7303	23.4071	61.8072	71.497	65.3981	38.4108	36.6921	42.0269	19.5058	22.0425	20.6989	144.703	157.56	152.149	34.882	39.0159	38.0749	873	836	901	2430	2919	2980	1868	1814	2065	1087	976	1249	1898
Cs_ont_1g027900	0.4956	0.3915	0.5391	1.1959	0.534	0.7561	0.8893	1.0582	1.3798	0.9718	1.5167	1.2313	0.4479	0.7476	1.2043	0.9442	0.7564	1.5063	0.9084	0.6801	1.3213	1.117	0.525	0.8367	1.1833	0.917	1.0581	0.9329	0.7099	1.0709	0.4222	0.6589	0.3043	0.4578	0.7519	0.5261	13	11	16	25	14	20	24	27	43	25	38	37	12
Cs_ont_1g028110	29.3215	28.0018	27.1661	38.1444	37.716	39.218	34.403	33.4133	35.5585	23.2169	24.7225	23.8686	31.7211	31.671	32.8563	29.7407	32.5663	34.3105	23.0179	21.4786	20.7144	24.7629	23.793	24.1124	23.9172	24.3575	24.4174	21.3626	21.3053	22.4534	19.8839	21.3321	19.7083	20.2357	19.9986	21.267	2359	2413	2473	2446	3033	3182	2848	2615	3399	1832	1900	2200	2607
Cs_ont_1g028200	1.6478	2.2332	1.9261	1.4672	1.7018	1.1596	1.6531	2.1311	0.9395	3.7396	2.8936	2.5055	2.6018	1.853	2.1512	2.9462	1.289	2.8738	1.9572	2.2519	2.3298	2.336	2.0131	2.9396	2.4196	3.4773	2.1601	2.4156	2.5294	1.5961	2.5152	3.4447	2.0741	3.9892	2.7748	3.5298	31	45	41	22	32	22	32	39	21	69	52	54	50
Cs_ont_1g028210	0.905	0.8449	1.2664	0.4258	0.4904	0.2991	0.6596	0.5039	0.3491	0.5767	0.75	0.8887	0.7752	0.8215	0.6327	0.4447	0.4572	0.5097	0.8984	0.9248	1.0762	0.6374	0.6491	0.7282	0.6241	0.6167	0.6353	1.2742	1.0922	1.3514	0.7213	0.9367	0.9363	1.2829	1.3997	0.9756	24	24	38	9	13	8	18	13	11	15	19	27	21
Cs_ont_1g028250	1.6922	1.9045	2.1511	1.1052	1.1364	1.563	2.0276	1.7396	1.8535	2.0799	2.5966	2.7316	1.2254	0.8081	1.0983	2.1323	2.0441	2.4342	3.1129	1.8866	2.3392	1.2016	1.7026	1.404	2.9737	3.1444	3.1017	2.0258	2.4939	2.7617	1.797	1.5523	1.4184	2.2268	2.0706	2.259	73	88	105	38	49	68	90	73	95	88	107	135	54
Cs_ont_1g028270	5.7511	6.31	6.3813	5.4248	5.5017	5.2865	5.6708	6.5163	6.3597	12.9259	13.5352	14.6568	9.7805	10.8382	11.5608	10.99	9.3006	10.6058	16.1389	16.8013	15.6607	10.123	11.8994	10.6493	19.673	19.0212	18.5985	7.2393	8.2942	6.7497	4.9447	4.7154	4.6161	6.9729	7.061	8.9421	137	161	172	103	131	127	139	151	180	302	308	400	238
Cs_ont_1g028280	9.9402	9.3417	10.1499	9.7091	10.1419	10.3127	11.8799	11.8568	12.819	10.0008	9.2706	9.2501	15.2957	15.3031	13.85	13.4272	15.466	14.9128	11.4587	10.8437	11.5387	11.2565	10.7476	10.3263	12.391	12.9294	11.8878	6.7963	5.2858	6.3975	6.3683	5.998	7.4745	6.905	6.423	6.362	605	609	699	471	617	633	744	702	927	597	539	645	951
Cs_ont_1g028290	0.3048	0.3104	0.2694	0.4867	0.2495	0.4671	0.4847	0.4842	0.5364	0.3672	0.4351	0.5321	0.7595	0.4528	1.0119	0.5228	0.3054	0.7778	0.3601	0.4325	0.5366	0.4995	0.4452	0.1459	0.4873	0.6664	0.3021	1.0331	0.4299	0.6978	0.3905	0.2993	0.7371	0.5545	0.6428	0.6213	11	12	11	14	9	17	18	17	23	13	15	22	28
Cs_ont_1g028370	0.6171	0.5291	0.601	0.3318	0.441	0.5869	0.4773	0.7638	0.4876	0.9759	1.0679	1.0883	0.5794	0.5762	0.7086	0.9802	0.6663	1.0344	1.5275	1.1092	1.4377	0.5818	0.5203	0.4422	1.1726	1.369	1.1858	0.4549	0.5993	0.5367	0.1395	0.136	0.134	0.4159	0.3944	0.3258	49	45	54	21	35	47	39	59	46	76	81	99	47
Cs_ont_1g028480	7.547	8.5874	7.5454	10.889	9.3436	8.5592	10.0392	8.7281	7.1063	6.3963	5.9748	6.2581	7.1109	8.8895	6.0061	6.5081	6.187	5.7378	10.3696	12.3577	9.9042	8.9826	10.7722	10.2269	12.0041	11.6166	13.1371	4.7267	4.7818	5.711	7.313	8.9155	8.1567	6.9854	7.5509	6.6306	160	195	181	184	198	183	219	180	179	133	121	152	154
Cs_ont_1g028580	22.5777	21.6037	23.1282	10.6991	11.2939	11.0484	23.4618	20.3461	22.4165	52.0434	50.1097	49.4387	28.6798	27.4968	27.5679	34.5492	36.0097	36.3031	33.2359	30.973	30.4849	6.6632	8.3564	7.8287	25.4805	29.2658	26.2284	17.6524	14.9889	17.727	3.1979	4.3018	4.2904	12.3717	9.9774	10.473	924	947	1071	349	462	456	988	810	1090	2089	1959	2318	1199
Cs_ont_1g028600	5.3365	4.5954	5.1264	2.9942	3.0176	3.0895	5.1218	5.3836	4.8262	6.1506	8.3796	6.6832	3.2609	3.2316	3.0263	5.5309	5.0783	4.7212	7.4842	6.9101	8.3956	3.044	2.6627	3.2441	6.4294	6.489	6.1598	3.3021	3.4973	3.371	1.3014	0.9845	1.4256	3.2669	3.3067	2.9299	322	297	350	144	182	188	318	316	346	364	483	462	201
Cs_ont_1g028730	5.941	5.8979	7.5083	3.9753	4.2794	3.1026	5.9854	5.7408	5.4836	9.2071	8.9765	8.5391	6.2229	6.1483	5.2191	7.2162	7.6835	7.8651	6.3266	7.109	6.2978	3.6597	4.0226	3.4245	5.5315	5.4867	5.5743	2.0767	2.7246	1.8606	1.3956	1.2833	1.1239	2.1797	1.8148	1.9982	300	319	429	160	216	158	311	282	329	456	433	494	321
Cs_ont_1g028740	1.8722	1.2997	1.1031	1.5659	1.2487	1.3328	1.4462	1.4804	1.5757	1.2725	1.1558	0.9218	1.1748	0.9936	0.9951	0.9624	1.0053	0.7986	1.0397	0.8563	0.7829	2.1096	1.212	1.3905	1.2415	0.6004	1.6653	2.8527	3.5257	2.5573	4.3012	4.77	3.0225	1.6332	2.2274	2.4839	39	29	26	26	26	28	31	30	39	26	23	22	25
Cs_ont_1g028810	46.2497	43.8165	44.0638	57.5295	56.8145	58.078	48.7325	43.5861	41.093	38.1144	40.8841	42.5399	45.8781	46.4759	49.8436	49.481	50.0087	49.6868	33.3592	32.1339	32.7211	39.0001	37.8506	39.2649	31.8673	32.4914	33.6496	32.3292	27.1534	29.5383	25.939	25.6656	28.4093	28.5114	28.4589	28.3488	2102	2133	2266	2084	2581	2662	2279	1927	2219	1699	1775	2215	2130
Cs_ont_1g028970	4.882	5.8849	5.8712	4.8071	4.0187	4.412	4.4143	3.5258	2.6786	3.7174	3.9139	2.8319	2.3291	2.1206	1.7995	1.2753	1.3283	1.2529	5.6551	5.0982	5.984	2.0543	2.8368	2.2512	2.6851	2.705	2.7563	1.6922	1.5023	2.1848	2.0842	1.6353	1.6715	1.3604	1.5771	1.9186	158	204	215	124	130	144	147	111	103	118	121	105	77
Cs_ont_1g029010	3.9082	3.8827	3.8304	3.2375	3.5591	3.1549	4.6017	4.5069	3.9852	7.8417	9.0743	8.4628	7.2838	5.7039	5.9102	6.7655	7.0969	6.5639	7.7052	7.0104	7.0224	4.7709	5.6064	6.1135	7.2569	9.52	8.8398	6.247	4.5093	5.4599	4.3381	4.0317	5.132	5.3145	6.0448	4.6019	156	166	173	103	142	127	189	175	189	307	346	387	297
Cs_ont_1g029150	13.9363	11.1376	14.9277	16.8554	12.7713	13.1556	3.9548	2.4068	3.8942	8.1276	6.3025	7.9312	9.8226	8.9268	9.4642	9.0719	7.9879	8.23	11.8928	14.9775	15.0005	18.2165	14.7139	19.3283	12.3989	10.4574	10.4425	4.8066	4.7285	7.2353	8.3059	10.8977	8.0084	4.574	5.6906	3.894	250	214	303	241	229	238	73	42	83	143	108	163	180
Cs_ont_1g029160	3.7112	4.3758	5.7256	7.2853	8.834	7.3757	7.4621	6.4954	7.176	18.7723	17.8174	17.188	36.3139	30.3037	31.5161	22.184	28.2113	28.373	12.4902	12.1625	12.0004	13.4469	15.6958	15.1086	11.6502	12.8497	12.8106	13.0474	11.1033	13.6348	7.8911	9.5197	8.9227	9.3638	8.4431	9.0083	232	293	405	363	552	465	480	395	533	1151	1064	1231	2319
Cs_ont_1g029310	3.4748	2.7861	2.6735	4.0518	4.6624	3.4455	3.3769	3.446	4.404	3.2927	2.696	2.8189	3.0414	3.8744	3.8334	4.4833	4.3708	4.2077	3.4089	2.7801	3.2501	3.7773	3.0963	2.763	3.2141	2.7529	3.8087	2.3817	1.6069	1.663	1.8932	2.2518	2.2476	2.2907	2.4185	1.9743	85	73	74	79	114	85	85	82	128	79	63	79	76
Cs_ont_1g029320	0.9767	1.3438	1.5447	0.645	0.6171	1.937	1.8984	1.4268	1.298	0.4193	0.2691	0.1346	0.4026	0.112	0.5074	0.3637	0	0.2138	0.334	0.8023	0.786	0.5213	0.4719	0.722	0.4254	0.3956	0.8662	1.2579	1.0635	1.5933	1.0868	0.7773	0.8661	1.4917	1.1926	0.8423	19	28	34	10	12	38	38	27	30	8	5	3	8
Cs_ont_1g029360	0.4272	0.8725	0.4956	0.9045	0.748	0.7943	0.4931	0.7411	0.9214	1.0073	1.202	0.8624	0.7058	1.2508	1.0016	0.9447	1.0007	1.4991	1.5037	1.548	1.0887	1.0531	0.7048	1.0547	1.0773	1.4128	1.2174	0.4978	0.5801	0.5431	0.6989	0.9517	0.7104	0.6145	0.5885	0.6448	16	35	21	27	28	30	19	27	41	37	43	37	27
Cs_ont_1g029370	27.5519	27.7082	27.2655	15.7801	16.8892	18.7968	21.9545	21.4742	20.8138	48.4305	52.491	50.6852	39.5991	36.3173	35.96	30.1962	33.0112	35.5322	36.3688	35.1268	37.7509	25.4558	26.5315	24.3092	26.9033	26.0963	26.0051	12.7634	12.5841	14.1672	8.0567	8.0032	8.011	11.5151	9.657	10.0133	2138	2303	2394	976	1310	1471	1753	1621	1919	3686	3891	4506	3139
Cs_ont_1g029390	104.734	99.0639	106.987	59.3967	53.6386	56.4318	61.2713	72.3652	65.3944	92.8496	95.8116	102.029	59.0956	58.73	59.7684	68.355	60.8883	61.8119	56.773	58.547	58.732	39.5714	44.3994	43.9073	43.6713	39.3113	41.6132	33.3433	31.0223	31.6642	28.8088	28.0636	26.6147	28.817	30.38	30.7983	4575	4635	5288	2068	2342	2486	2754	3075	3394	3978	3998	5106	2637
Cs_ont_1g029460	3.1444	2.0736	2.0511	3.8511	2.5466	3.1674	3.0074	2.6424	3.0666	2.0355	2.1683	2.3743	1.9299	2.4467	2.2662	3.3844	2.7507	3.1135	1.9729	2.4761	2.1113	1.9685	2.7494	2.4534	1.4716	2.3768	2.2756	2.3554	2.5815	2.5139	1.1306	1.1321	1.8368	1.8978	1.9975	1.5926	126	89	93	123	102	128	124	103	146	80	83	109	79
Cs_ont_1g029480	7.3741	7.0901	6.128	8.8375	7.1572	5.5658	6.8456	5.4308	6.7622	8.6406	5.6456	6.3405	6.0335	8.2728	7.0615	10.6428	11.5249	9.4976	7.0323	7.6075	7.1797	5.8289	7.9573	8.2119	4.5544	6.1411	6.327	6.1557	5.2372	6.3963	6.0942	5.8248	6.1489	8.2597	5.7453	5.0305	67	69	63	64	65	51	64	48	73	77	49	66	56
Cs_ont_1g029490	1.3174	0.5547	0.7762	1.3288	0.8011	0.6916	1.1799	0.9294	0.9349	0.7638	0.8112	0.8568	1.2391	1.407	1.0964	1.584	1.1674	1.88	0.6714	0.5472	0.2633	0.6986	0.504	0.5215	0.3741	0.4722	0.6145	0.4515	0.2405	0.5254	0.3381	0.5301	0.2749	0.4136	0.2098	0.3119	51	23	34	41	31	27	47	35	43	29	30	38	49
Cs_ont_1g029500	139.274	133.542	133.208	175.395	171.772	181.677	165.129	154.214	157.7	210.118	211.51	209.997	266.678	249.448	259.145	259.748	272.298	278.944	148.102	140.685	141.503	162.064	156.487	158.192	129.118	132.834	125.272	126.206	126.44	136.519	71.5245	74.4864	75.7423	112.357	104.268	102.778	11178	11480	12097	11220	13780	14705	13637	12040	15038	16540	16216	19309	21864
Cs_ont_1g029510	12.0226	12.8752	12.5698	26.2735	28.2224	29.5695	17.9461	17.852	19.1795	15.2623	15.3414	15.7068	24.5768	23.7971	22.4158	17.7917	20.7873	19.0356	7.6588	6.8331	8.2097	19.8342	22.0034	22.486	11.1776	14.5519	11.994	7.6911	8.0879	5.7845	8.6229	11.5	10.5222	5.5826	5.7882	6.4378	306	351	362	533	718	759	470	442	580	381	373	458	639
Cs_ont_1g029550	79.2063	77.646	81.6179	126.505	118.328	116.267	85.8074	83.5963	79.9972	85.3892	85.4851	86.293	102.891	96.1306	94.3227	105.095	101.312	113.093	36.9683	35.5379	37.0484	30.0063	33.7104	34.1447	32.5752	35.8551	33.4488	142.911	126.873	159.816	62.3004	66.1818	67.7835	76.5574	80.5227	70.9893	3260	3423	3801	4150	4868	4826	3634	3347	3912	3447	3361	4069	4326
Cs_ont_1g029620	8.4513	9.3853	9.854	11.8682	8.8111	9.6445	10.6053	9.9072	10.9067	6.0468	7.7917	6.4191	8.5925	6.8161	7.5225	9.0571	6.766	7.1527	8.6707	8.8268	7.7377	10.7261	8.9842	9.3446	8.9271	9.956	8.9055	11.506	11.8712	13.7294	16.7479	17.135	17.5925	15.756	12.4868	13.8351	285	339	376	319	297	328	368	325	437	200	251	248	296
Cs_ont_1g029680	125.894	120.5	111.633	289.736	271.962	276.571	159.698	151.394	174.113	147.914	139.092	129.948	274.885	277.518	266.743	234.414	260.851	247.17	90.149	87.905	96.1881	223.127	209.272	214.649	107.078	106.653	103.383	172.008	160.822	156.463	125.093	123.318	125.775	142.792	140.457	142.014	3610	3701	3622	6622	7795	7998	4712	4223	5932	4160	3810	4269	8052
Cs_ont_1g029690	0.1683	0.1179	0.0744	0.528	0.3789	0.3755	0.2863	0.3461	0.425	0.6007	0.3965	0.3673	0.6179	0.6418	0.3738	0.397	1.3452	1.0938	0.0456	0.2346	0.2574	0.9484	0.5312	0.2586	0.5224	0.3239	0.2085	0.3432	0.2177	0.3261	0.1695	0.5454	0.1493	0.0421	0.4393	0.1815	4	3	2	10	9	9	7	8	12	14	9	10	15
Cs_ont_2g000180	20.5774	17.6837	18.1717	27.6263	27.022	28.3409	23.3994	20.5871	24.0285	40.8372	41.7086	42.2444	45.2363	45.8565	42.7021	56.2327	58.4361	62.4474	20.4069	23.5729	22.9561	31.0565	29.342	30.806	24.8414	26.4205	24.9881	23.4672	23.9344	23.6822	16.1978	18.13	18.133	24.8219	24.077	23.7264	1270	1169	1269	1359	1667	1764	1486	1236	1762	2472	2459	2987	2852
Cs_ont_2g000400	1.8141	1.1291	2.2834	0.8966	1.4299	1.0902	1.9233	2.2039	1.7119	0.8407	1.0358	0.6718	0.4305	0.9581	0.8139	1.2965	0.7877	1.3145	2.1431	1.287	1.4008	1.4247	1.1986	1.2063	2.7297	1.6394	1.798	1.6013	1.8765	1.5441	2.269	1.425	1.8524	2.1452	2.1681	2.0859	33	22	47	13	26	20	36	39	37	15	18	14	8
Cs_ont_2g000450	0.1331	0.1421	0.2185	0.2864	0.2093	0.1697	0.1479	0.1564	0.3682	0.2715	0.3783	0.2822	0.2979	0.2072	0.3943	0.2692	0.1258	0.1187	0.515	0.3181	0.4847	0.2143	0.131	0.2337	0.2952	0.3477	0.3582	0.3103	0.1574	0.2027	0.1723	0.2671	0.1518	0.1142	0.3089	0.2132	7	8	13	12	11	9	8	8	23	14	19	17	16
Cs_ont_2g000470	15.0444	15.5828	15.8345	10.6571	10.9686	12.7469	16.8336	16.2037	15.7872	44.124	43.1038	43.2782	37.3242	30.9081	32.9155	30.0096	30.154	34.488	27.4449	28.4484	27.5809	21.1365	20.1796	19.7242	27.8482	26.1997	23.0525	31.5293	34.1871	34.0128	14.3172	16.6274	16.8359	23.9916	22.4294	22.5049	859	953	1023	485	626	734	989	900	1071	2471	2351	2831	2177
Cs_ont_2g000490	408.508	405.037	419.599	269.953	261.66	262.541	344.375	346.261	368.691	594.083	541.26	543.49	421.046	442.49	453.853	500.382	488.534	445.662	490.678	523.183	521.137	340.01	367.303	357.688	401.976	387.127	433.028	221.877	230.825	195.289	162.123	147.053	151.687	153.711	162.899	165.334	14807	15725	17209	7799	9480	9597	12844	12209	15878	21120	18741	22569	15590
Cs_ont_2g000560	0.983	2.5697	2.8379	3.6999	3.0158	4.8086	1.9106	2.2905	2.2614	3.9421	2.4697	2.86	6.2868	4.5689	4.8514	2.0866	2.3837	2.044	4.542	2.7032	2.939	6.5721	7.2949	7.3055	4.8812	4.0348	3.8322	3.8179	5.4232	4.7606	6.9273	9.2721	7.9616	5.1803	5.1693	4.9168	15	42	49	45	46	74	30	34	41	59	36	50	98
Cs_ont_2g000570	319.918	292.235	319.906	141.676	172.829	174.552	283.077	295.066	284.171	480.211	491.925	481.514	436.186	475.714	494.682	377.735	408.844	383.226	407.572	365.999	378.994	289.059	313.292	310.681	341.386	353.235	387.156	418.015	390.661	415.631	341.85	348.285	319.39	261.951	259.949	296.886	5652	5530	6395	1995	3052	3110	5146	5071	5965	8321	8302	9746	7872
Cs_ont_2g000620	12.1083	12.4068	13.8556	26.697	23.6781	22.243	19.7458	23.5115	18.9955	29.1417	27.0755	30.3886	36.312	42.1434	37.7526	43.1929	42.9748	44.9889	18.4649	22.7737	24.8236	31.403	35.9522	29.2104	33.3183	30.7983	32.2478	27.1937	34.5655	34.7589	32.7831	38.6997	34.1607	35.9356	37.4557	35.2335	441	484	571	775	862	817	740	833	822	1041	942	1268	1351
Cs_ont_2g000700	1.9077	3.2479	1.5868	6.4765	4.3785	4.1171	4.6896	3.4608	4.1558	1.9451	3.1718	3.1344	3.2956	2.3227	3.4338	4.6317	3.5871	2.9168	1.7014	1.7515	1.1438	2.529	3.7347	2.7581	1.6253	3.6705	3.3367	3.6612	3.4825	3.1522	0.7908	1.5757	0.9952	2.1335	2.0828	1.3549	17	31	16	46	39	37	43	30	44	17	27	32	30
Cs_ont_2g000710	123.884	116.554	111.331	189.699	182.738	191.277	150.495	145.835	163.716	143.313	139.393	141.864	193.444	193.613	191.353	191.644	194.433	202.026	92.5668	94.3657	88.4199	164.047	157.295	163.267	106.054	103.058	102.789	119.743	117.212	123.428	84.252	83.6947	87.0556	100.899	104.432	101.655	7896	7957	8029	9637	11642	12295	9870	9042	12398	8959	8487	10359	12595
Cs_ont_2g000730	3.2071	3.5419	3.6639	4.956	4.4215	2.831	4.4851	4.1009	3.7526	3.7483	3.8076	2.6286	3.484	3.451	2.5479	3.3669	4.4403	3.7003	3.0072	2.2673	3.0696	3.746	3.9049	3.8107	3.3582	3.6872	3.9152	5.4686	5.0977	6.2127	4.8037	4.3509	4.37	5.0875	4.5369	4.2161	82	97	106	101	113	73	118	102	114	94	93	77	91
Cs_ont_2g000850	546.08	502.869	517.487	307.931	326.755	320.514	373.585	362.104	348.184	670.429	646.002	637.569	540.141	515.292	507.473	405.649	393.99	421.674	583.088	574.586	587.11	388.21	371.619	370.863	342.015	332.376	324.204	256.601	256.115	285.306	183.047	185.232	192.314	216.38	214.765	205.011	29950	29541	32114	13461	17913	17728	21083	19319	22689	36064	33845	40061	30262
Cs_ont_2g000900	364.518	379.951	381.204	392.763	366.682	393.056	520.415	547.921	575.327	179.398	172.872	186.074	147.753	166.956	165.42	262.991	238.663	240.478	167.609	183.056	198.65	108.31	119.207	119.017	199.339	183.916	201.296	176.535	230.736	181.498	169.908	158.478	161.898	226.992	240.187	243.68	8931	9971	10568	7670	8980	9712	13120	13059	16748	4311	4046	5223	3698
Cs_ont_2g001030	3.7184	3.1395	2.4861	14.0769	15.0422	15.2294	8.453	7.6783	8.0826	9.4286	9.5115	9.7935	15.6365	15.2167	15.7347	18.7984	22.9524	21.1455	7.3535	8.0386	7.3166	9.4732	8.0151	7.6917	18.3643	18.5392	19.5171	1.8838	2.4417	2.4429	3.711	4.1559	3.3262	10.7093	12.3403	13.0501	115	104	87	347	465	475	269	231	297	286	281	347	494
Cs_ont_2g001080	9.8249	10.7366	9.9927	10.1442	12.7298	10.8282	10.9258	11.6894	10.0044	10.7727	11.2968	9.8973	12.7713	11.5101	11.3514	11.5482	10.1904	10.7173	12.5586	10.271	10.9666	11.1437	12.9757	13.0918	15.1629	14.9369	15.1656	6.2308	6.1647	8.6116	7.7184	8.5589	8.3985	6.7367	7.3241	6.0561	305	357	351	251	395	339	349	353	369	328	335	352	405
Cs_ont_2g001110	0.8095	0.9656	0.8585	0.7673	0.8098	0.9542	0.8828	0.8506	1.0598	2.2008	2.0149	2.2138	1.1974	1.1659	1.1275	2.1	1.9431	2.2816	1.6558	1.6745	1.7143	1.0844	1.2902	1.4211	2.2796	2.042	2.0503	1.551	1.3118	1.5942	0.833	0.8743	0.8933	1.4039	1.3459	1.2488	90	115	108	68	90	107	101	92	140	240	214	282	136
Cs_ont_2g001130	3.4875	3.8196	2.1339	2.1878	3.1536	1.5961	3.0635	2.2063	3.274	4.8551	3.4403	3.7466	2.7575	4.0184	4.2369	3.0846	2.2917	2.9984	3.2684	4.0376	3.0763	3.7787	2.6169	2.4726	4.3018	2.8389	3.3902	1.7974	2.2895	1.3642	1.4179	0.7968	1.1895	1.6778	2.0228	1.9087	52	61	36	26	47	24	47	32	58	71	49	64	42
Cs_ont_2g001140	1.0469	0.6753	0.9421	0.8836	1.0664	0.755	0.851	0.998	0.8491	0.3882	0.6974	0.2492	0.5031	0.5599	0.5637	0.404	0.4196	0.376	1.0513	0.9125	1.1059	0.9223	1.0704	0.8688	1.1224	1.1353	0.8867	0.5323	0.6695	0.9034	0.5557	1.0279	0.9959	1.0666	0.7949	1.0178	55	38	56	37	56	40	46	51	53	20	35	15	27
Cs_ont_2g001200	12.5618	13.5518	15.1886	20.7554	18.5543	18.2427	15.9091	14.8454	14.1941	22.2875	19.9842	20.0948	38.4405	36.7432	34.7819	22.7455	26.4115	26.6093	13.4968	14.1423	11.5186	19.1149	19.4674	19.7741	12.1257	14.0354	14.2152	16.0778	14.0944	16.2152	11.3022	11.7248	13.4423	12.9161	11.1298	11.4091	508	587	695	669	750	744	662	584	682	884	772	931	1588
Cs_ont_2g001220	0.4083	1.1437	1.1084	0.6953	0.8462	0.7809	0.4252	0.4497	0.4664	0.8327	0.5191	1.0693	0.9993	1.2709	0.9501	1.8229	1.3824	1.2433	1.1687	0.4227	0.8621	0.9202	1.4393	0.9473	1.7501	1.1224	1.0696	0.6797	0.8448	0.7628	0.9396	1.3546	1.5519	1.3133	1.3534	1.6601	14	42	43	19	29	27	15	15	19	28	17	42	35
Cs_ont_2g001280	0.7121	0.9418	0.6556	0.7817	0.8015	1.2945	0.9516	1.7691	1.5233	2.1176	1.4598	1.4503	0.9295	0.8727	0.7029	0.7698	1.112	0.8638	1.1889	1.1908	1.5121	0.6352	0.7832	1.0678	1.6575	1.6555	1.8527	1.3829	1.4119	1.2358	0.8065	0.6409	0.5525	1.1282	0.9981	0.9979	24	34	25	21	27	44	33	58	61	70	47	56	32
Cs_ont_2g001370	14.2027	13.0212	13.0494	14.5891	15.3861	16.2979	17.1998	15.0735	16.2732	22.0254	25.2202	24.2434	21.7481	19.4096	19.1354	35.4077	34.3733	35.5601	24.2809	25.6422	24.4348	21.0187	22.3846	22.1952	32.3847	28.9669	29.3031	22.7874	22.1702	22.7078	17.5084	17.1262	18.1742	24.2434	24.4264	23.791	833	818	866	682	902	964	1038	860	1134	1267	1413	1629	1303
Cs_ont_2g001470	4.2924	6.8699	6.5032	10.0013	7.0549	10.6405	11.3227	7.5643	5.419	7.1898	4.1725	4.0143	6.0027	3.34	2.4211	3.6156	4.7313	5.419	6.3086	4.7853	5.6252	7.2552	5.6297	2.4222	4.7577	7.3738	6.9893	17.5052	7.2946	8.0182	7.0993	11.259	8.1567	5.2154	8.1802	7.139	14	24	24	26	23	35	38	24	21	23	13	15	20
Cs_ont_2g001540	108.95	100.448	96.1324	135.956	139.908	145.911	94.4304	88.857	103.807	42.9889	40.2965	40.6818	100.111	89.0018	90.3895	60.4517	72.2323	72.0458	46.7024	44.5484	46.8728	101.325	98.6316	105.876	46.882	48.7624	45.1486	68.7071	65.3024	73.6953	74.4137	79.4155	79.5429	58.6623	57.901	56.8985	9292	9176	9277	9242	11927	12550	8287	7372	10519	3596	3283	3975	8722
Cs_ont_2g001630	0.2479	0.5787	0.6848	0.2333	0.2791	0.3995	0.753	1.2107	1.0434	0.0948	0	0.0541	0.3641	0.6752	0.7648	0.2924	0.6149	0.3222	0.1007	0.1037	0.1264	0	0.0711	0.0272	0	0.1193	0	0	0.0321	0.0901	0.0624	0.0335	0.0275	0	0.0719	0.1604	8	20	25	6	9	13	25	38	40	3	0	2	12
Cs_ont_2g001700	0.5383	0.3277	0.8273	0.6459	0.7024	0.6265	0.2957	0.1925	0.3348	0.1909	0.196	0.2451	0.1375	0.0765	0.1617	0.1656	0.1032	0.3406	0.1521	0.1304	0.1193	0.1846	0.3491	0.3081	0.1937	0.3377	0.4639	0.2727	0.4358	0.408	0.4712	0.6572	0.3528	0.2108	0.3258	0.2018	23	15	40	22	30	27	13	8	17	8	8	12	6
Cs_ont_2g001730	122.998	127.98	121.31	152.762	152.115	153.28	160.753	174.209	178.173	135.47	136.129	133.011	195.778	207.895	213.712	194.049	210.82	195.794	90.1681	88.6634	88.6704	101.533	97.6522	101.934	122.116	123.23	126.026	47.9586	50.282	44.2446	36.4324	32.3028	32.8907	67.4763	70.2864	72.3141	8735	9735	9748	8647	10798	10978	11747	12035	15034	9436	9235	10822	14203
Cs_ont_2g001760	25.8798	25.5694	26.166	27.058	26.855	23.7933	24.9884	22.7298	22.804	15.5415	15.6941	14.4383	17.7915	18.6126	18.1876	17.2349	19.0635	18.9394	14.8297	14.9396	15.0676	17.6484	15.0422	18.0119	15.9427	15.913	15.3157	19.6644	18.1941	20.7677	12.437	12.9357	14.1117	15.2527	14.1362	15.2403	618	654	707	515	641	573	614	528	647	364	358	395	434
Cs_ont_2g001770	55.2857	63.1572	54.3232	102.106	117.835	95.6798	66.7443	50.8322	77.456	32.2103	23.3658	24.578	88.072	81.5487	69.8239	54.2629	57.5322	72.8319	16.7344	19.907	17.5006	42.9507	55.959	56.0647	25.9328	30.7223	16.6771	46.4139	37.653	66.5215	25.5822	44.877	38.978	32.6424	27.8837	23.0988	161	197	179	237	343	281	200	144	268	92	65	82	262
Cs_ont_2g001780	20.0435	20.8486	18.5765	20.9526	18.7882	20.6836	19.2149	18.5161	19.7105	10.487	9.5115	8.964	16.1604	16.8683	17.2897	16.7324	16.3625	17.8288	10.1169	9.6301	10.2232	12.9782	13.5296	14.6452	10.4753	9.7719	10.7654	7.9962	9.0183	8.3513	6.8443	6.8763	7.1779	7.395	7.4967	8.1944	1253	1396	1314	1044	1174	1304	1236	1126	1464	643	568	642	1032
Cs_ont_2g001790	5.9105	5.4423	5.1877	4.5614	5.8725	4.612	4.54	4.6561	4.9575	3.0441	3.4445	2.7479	3.6783	3.4074	3.6689	2.994	3.6268	4.1812	2.3975	3.0795	2.8363	2.8151	2.8204	3.0487	2.8156	2.8137	3.1404	3.3606	2.9835	3.4428	2.8627	3.0712	2.9899	3.1298	2.686	2.8901	291	287	289	179	289	229	230	223	290	147	162	155	185
Cs_ont_2g001850	3.1125	3.2145	3.1403	2.3845	2.921	2.8132	7.8166	7.9001	6.9549	3.679	3.9504	4.1353	4.7996	4.1408	3.5889	3.4431	2.6111	4.1811	5.8466	7.5235	6.2609	4.7799	4.868	5.1016	10.0304	10.9968	9.5006	1.6689	1.9091	2.0277	3.189	3.0643	4.1281	6.0085	4.9846	5.3447	113	125	129	69	106	103	292	279	300	131	137	172	178
Cs_ont_2g001880	9.7771	10.2264	10.5497	7.5971	8.1995	8.8534	13.4938	14.4319	13.0495	80.7708	84.5859	87.3778	38.2655	42.0784	42.2959	136.243	132.936	123.827	15.9345	17.4572	16.5112	6.7798	6.1081	4.7905	23.6209	22.9301	21.1204	28.5597	31.9576	28.1676	10.8332	11.0807	11.1329	26.5712	25.9942	25.7444	507	568	619	314	425	463	720	728	804	4108	4190	5191	2027
Cs_ont_2g001930	2.7337	2.5714	2.634	1.9599	2.4059	2.2623	2.8165	2.7679	3.6675	4.5685	3.6148	4.2879	4.5876	4.523	3.9968	6.1566	5.9358	5.4921	2.7379	3.5059	3.0378	1.9918	2.6183	2.147	2.9344	3.1835	3.4225	3.5685	3.6571	3.484	2.9177	2.5752	2.6976	2.8794	3.9818	2.6943	133	134	145	76	117	111	141	131	212	218	168	239	228
Cs_ont_2g001940	0.9285	1.3622	0.6643	2.6626	2.4771	2.0167	2.1055	1.5453	1.8234	0.3606	0.4628	0.193	1.082	1.0115	0.8292	1.7727	0.7797	1.1032	0.2394	0.1479	0.0901	1.1459	1.2178	1.1255	0.2287	0.2127	0.3068	0.6697	0.2744	0.6424	0.4006	0.382	0.6273	0.2212	0.6155	0.5719	21	33	17	48	56	46	49	34	49	8	10	5	25
Cs_ont_2g001970	3.8238	2.73	3.5285	3.457	2.0815	1.9515	3.3336	2.8903	2.0351	4.3573	2.7667	3.6812	2.6422	2.5115	3.5523	2.4536	2.2313	3.2155	2.9839	3.1345	2.9231	2.0276	3.8074	4.6398	3.6649	4.3818	3.1768	5.6349	5.2934	4.8475	4.9818	5.8305	6.8317	4.22	3.392	3.3946	68	52	71	49	37	35	61	50	43	76	47	75	48
Cs_ont_2g002000	90.6037	78.9574	82.7397	146.569	152.157	161.219	114.21	114.785	112.237	220.239	215.988	217.812	294.701	284.981	271.962	324.915	345.127	368.357	59.8016	62.5327	53.6252	99.6117	107.306	115.834	67.7484	73.8816	67.1498	172.552	133.806	165.966	63.8271	78.5623	71.911	103.081	94.74	105.249	1562	1458	1614	2014	2622	2803	2026	1925	2299	3724	3557	4302	5190
Cs_ont_2g002010	1.5221	1.6222	1.6625	2.5583	2.4854	2.1643	2.2887	1.86	2.6589	1.3909	1.879	1.6921	2.6006	2.0962	2.438	1.5579	2.0735	2.1947	1.6017	1.745	1.3319	2.6375	2.8015	2.9621	2.0946	2.155	2.1491	2.2421	1.9608	2.1976	4.5394	4.6994	4.2532	3.0749	2.8485	2.9226	106	121	131	142	173	152	164	126	220	95	125	135	185
Cs_ont_2g002030	133.96	140.579	146.815	30.6777	34.5039	33.5627	66.8481	68.6245	58.8455	233.429	221.675	231.677	100.909	95.8688	101.854	55.3528	55.2452	53.2198	138.505	143.274	144.423	75.4395	76.953	73.6875	38.8824	39.3417	37.252	31.6264	30.3083	32.2679	13.9959	13.9312	13.7297	18.3982	18.1086	15.9855	6273	7051	7779	1145	1615	1585	3221	3126	3274	10721	9916	12429	4827
Cs_ont_2g002050	1.4492	1.1737	1.1419	0.6134	0.524	0.6579	0.6618	0.7718	0.6907	1.9583	1.773	1.9813	1.0256	0.894	0.7411	0.9266	0.6928	1.3071	1.0211	0.7786	0.8365	0.5903	0.3807	0.5671	0.3793	0.3863	0.3288	0.7324	0.4335	0.7949	0.457	0.3206	0.5265	0.4543	0.5469	0.256	83	72	74	28	30	38	39	43	47	110	97	130	60
Cs_ont_2g002100	9.0255	7.5642	7.1233	17.8546	13.3134	14.0695	17.5836	18.0384	17.2773	3.3813	3.208	3.6276	11.3832	10.701	12.8868	12.0296	11.8455	9.6893	2.6368	2.9016	1.412	6.6698	7.9972	5.7853	5.8194	6.4616	6.1163	3.424	2.345	3.7408	5.5786	6.665	4.9512	4.5366	4.2366	5.6476	215	193	192	339	317	338	431	418	489	79	73	99	277
Cs_ont_2g002120	1.9682	2.084	2.0576	4.3364	4.2263	3.5224	1.1197	1.0363	1.1515	0.0245	0	0.021	0.0705	0.1307	0.0237	0.0283	0.1323	0.1497	0.2339	0.1873	0	0.568	0.303	0.8849	0.2235	0.3464	0.4044	0	0.0497	0	0.3866	0.1815	0.1916	0.0961	0	0	82	93	97	144	176	148	48	42	57	1	0	1	3
Cs_ont_2g002190	0.8211	0.7434	0.6817	0.7805	0.6722	0.8883	0.8222	1.3813	0.5655	0.888	1.0159	1.086	0.5115	0.9487	0.3684	1.6139	1.0971	1.3712	0.7006	0.86	0.8623	1.0094	0.8281	0.9829	1.5445	1.1251	1.2085	0.4639	0.9009	0.6025	0.8768	0.8331	0.8827	0.8964	0.9814	1.0086	33	32	31	25	27	36	34	54	27	35	39	50	21
Cs_ont_2g002200	1.7475	1.7131	1.8533	1.9733	1.5735	1.8195	1.3162	1.9761	2.0959	1.8708	1.6464	1.9448	1.5824	2.4748	1.7681	3.4518	3.1783	1.726	1.8452	1.7534	0.8461	1.5753	1.4038	1.5723	1.9434	1.6812	2.0352	2.0362	2.0337	1.4811	3.1668	2.9727	3.1381	2.3606	2.534	2.562	40	42	48	36	36	42	31	44	57	42	36	51	37
Cs_ont_2g002210	1.4639	1.592	1.3932	1.8164	1.2714	1.3558	1.8135	1.7363	1.7872	2.657	2.7617	2.6819	2.4251	2.2606	3.1916	2.9404	2.4824	2.7596	3.0486	2.2238	2.7874	2.4471	2.4553	2.3581	2.7292	2.7082	3.4279	1.687	1.9136	1.7295	1.409	1.2336	1.3695	1.7706	1.7354	1.3873	91	106	98	90	79	85	116	105	132	162	164	191	154
Cs_ont_2g002270	0.0311	0.0291	0.0138	0.0195	0.0623	0.0154	0.0756	0.016	0.0262	0.5714	0.4237	0.4484	0.0914	0.0509	0.1229	0.8628	0.9608	0.7445	0.0169	0.0174	0.0793	0.0526	0.1965	0.0273	0.161	0.2546	0.2623	0.2177	0.2737	0.1809	0.0627	0.0336	0.0552	0.405	0.325	0.4162	2	2	1	1	4	1	5	1	2	36	26	33	6
Cs_ont_2g002290	0.1426	0.0761	0.054	0.4344	0.5909	0.7472	0.574	0.3769	0.6	0.3738	0.1706	0.1956	0.5383	0.7766	0.6031	0.7446	0.9429	0.6141	0.2206	0.0908	0.0208	0.459	0.4207	0.2682	0.1896	0.2939	0.323	0.2136	0.3582	0.2762	0.1845	0.088	0.0903	0.2649	0.2363	0.3864	7	4	3	17	29	37	29	18	35	18	8	11	27
Cs_ont_2g002350	2.1376	2.5138	3.2698	2.1146	1.789	1.9566	3.5157	3.0638	3.5291	7.2719	8.4561	7.266	7.1831	6.8292	6.8372	8.7017	8.0428	7.9923	5.4757	6.1869	6.6832	4.9796	5.3309	6.008	7.0383	7.1382	6.6005	3.808	3.2743	3.922	3.0211	3.6852	3.208	3.3935	4.2679	3.8288	104	131	180	82	87	96	176	145	204	347	393	405	357
Cs_ont_2g002390	0.4105	0.1533	0.1596	0.2884	0.1643	0.0814	0.3351	0.2194	0.3179	0.067	0.1375	0.215	0.1286	0.3041	0.1297	0.0968	0.3077	0.3073	0.1245	0.1831	0.1506	0.185	0.245	0.1009	0.3397	0.5371	0.3743	0.574	0.4756	0.7157	0.6777	0.6562	0.6261	0.6243	0.7809	0.8638	25	10	11	14	10	5	21	13	23	4	8	15	8
Cs_ont_2g002500	49.3686	47.2014	48.1638	59.2121	57.8009	54.8635	55.0591	50.9949	53.4721	92.5666	92.1972	90.5273	121.527	113.296	117.091	118.7	126.71	126.175	58.3929	55.9662	54.2501	67.916	66.4982	69.6613	53.269	60.7433	58.0881	68.7446	65.4569	70.6996	53.5656	56.348	54.9996	63.504	58.6279	63.0062	2907	2977	3209	2779	3402	3258	3336	2921	3741	5346	5186	6107	7310
Cs_ont_2g002510	1.3064	0	1.1545	1.4049	2.0538	1.1103	0.9069	1.5348	3.6127	3.425	4.8841	4.0724	2.0096	1.4231	1.8421	3.3012	3.7027	7.3732	1.4147	1.0403	1.712	3.9956	4.926	1.802	1.1584	1.0772	0.5549	2.8269	1.9305	4.5191	1.3152	1.0078	1.8205	3.5481	2.5979	0.9657	7	0	7	6	11	6	5	8	23	18	25	25	11
Cs_ont_2g002580	0.8901	0.277	0.1049	0.3723	0.8905	0.4707	0.6344	0.671	0.949	0	0	0	0.3485	0.1939	0.2343	0.07	0.1962	0.0617	1.0282	0.86	0.4234	0.2675	0.4086	0.573	0.7981	0.9705	1.1175	0.2074	0.5525	0.115	2.091	1.6023	1.9997	0.8313	1.1702	1.177	15	5	2	5	15	8	11	11	19	0	0	0	6
Cs_ont_2g002590	0.6516	0.956	0.6307	0.8954	1.3038	1.1384	0.8142	1.0526	0.9141	0.1898	0.0325	0.5417	0.3341	0.2028	0.1531	0.4025	0.2052	0.0968	0.6385	1.1762	0.8539	0.7343	0.7834	1.0078	2.0223	1.403	1.4762	0.687	0.4494	0.3005	1.7806	1.7762	1.3483	1.4593	1.3318	1.5788	21	33	23	23	42	37	27	33	35	6	1	20	11
Cs_ont_2g002610	218.409	216.734	205.909	176.639	195.431	197.296	264.522	288.262	303.902	49.0156	47.8167	47.9005	59.8098	60.7698	61.5228	55.7757	55.2041	54.9674	217.723	232.657	236.093	214.279	227.004	222.428	281.179	266.958	276.709	131.36	142.288	122.186	564.088	502.933	529.341	407.593	417.053	418.001	3371	3583	3596	2173	3015	3071	4201	4328	5573	742	705	847	943
Cs_ont_2g002700	2.0662	2.2279	2.289	2.9209	3.0278	2.395	1.3858	1.4659	1.2736	0.7121	0.4265	0.9398	2.5354	1.2047	1.9533	1.0295	1.0906	0.6959	1.4812	1.395	1.2161	2.8201	3.1727	3.3208	0.843	1.0918	1.1826	0.5086	0.6623	0.7329	2.0508	2.1373	2.5806	0.233	0.6414	0.5772	71	82	89	80	104	83	49	49	52	24	14	37	89
Cs_ont_2g002730	2.9147	2.296	2.6162	4.514	4.0095	4.1998	3.0097	3.4177	4.0247	5.9435	6.2455	5.4858	8.649	8.5829	7.1926	12.5673	9.0358	9.1859	6.6582	6.7528	5.849	6.1582	6.1673	5.4368	8.6691	6.3528	6.0035	5.9965	4.7582	5.8669	4.2182	3.4924	4.5637	6.7901	6.3924	5.1058	64	54	65	79	88	93	68	73	105	128	131	138	194
Cs_ont_2g002800	2.3799	2.3807	4.2067	2.7726	1.1905	2.5284	2.9738	1.7475	2.8615	0.6933	1.0677	2.6709	0.8321	0.9259	0.839	1.2028	0.5621	1.7674	3.4978	3.7904	4.5051	3.2565	2.5361	2.5367	3.869	3.1072	3.7068	5.7443	5.0997	3.4578	7.1879	4.5902	5.427	3.9123	2.958	3.5185	14	15	28	13	7	15	18	10	20	4	6	18	5
Cs_ont_2g002850	0.3746	0.0874	0.1655	0.1762	0.2108	0.2089	0.2275	0.3129	0.2562	0.7161	0.6372	0.5927	0.4355	0.4081	0.6471	0.4418	0.5419	0.5355	0.3296	0.5742	0.2864	0.5804	0.2418	0.3699	0.4844	0.4279	0.5569	0.2455	0.1695	0.3855	0.1179	0.1012	0.3322	0.2108	0.2988	0.1413	16	4	8	6	9	9	10	13	13	30	26	29	19
Cs_ont_2g002940	1.0607	1.0831	0.8495	0.7485	1.5917	1.7419	1.1597	1.2948	1.088	1.1152	0.8328	0.5497	0.9085	0.6499	0.8506	0.8208	1.2057	0.9305	0.7179	1.2564	0.2703	0.9711	0.5325	0.611	0.8572	1.0523	0.7556	0.1931	0.3772	0.2247	0.4004	0.4296	0.3527	0.3648	0.1538	0.1143	32	35	29	18	48	53	36	38	39	33	24	19	28
Cs_ont_2g002980	1.9581	2.6976	1.7939	2.3069	2.4846	2.6283	2.8081	2.4548	2.7334	1.826	2.3748	1.9593	2.922	1.951	2.3807	1.6896	2.1847	2.0855	1.8878	1.411	1.9229	2.1527	1.8635	1.8865	2.3469	2.1824	2.6035	1.9477	1.2845	1.596	3.6061	3.4561	3.4306	3.2019	3.1025	3.295	82	121	85	77	104	111	121	100	136	75	95	94	125
Cs_ont_2g003020	0.2512	0.2638	0.5272	0.4136	0.7382	0.5137	0.6713	0.7585	0.6739	3.1532	2.9746	3.3298	2.1208	2.6166	2.2779	4.147	3.9281	4.5375	0.8841	1.0151	1.0721	1.486	2.0539	1.1989	2.1113	1.7368	1.9606	0.7683	1.5428	1.1557	0.5532	0.6104	0.7657	1.3195	1.038	1.2456	16	18	38	21	47	33	44	47	51	197	181	243	138
Cs_ont_2g003040	2.0891	1.5237	1.4713	2.3343	2.5472	2.7835	1.713	1.1744	1.511	2.8288	3.0412	2.9631	3.8344	4.0181	2.2232	3.9263	3.9577	5.1245	2.3684	2.0015	2.2292	2.5379	2.3225	3.4096	2.33	2.6377	2.5235	2.5483	1.7558	3.1933	1.2487	1.4807	1.4473	1.1432	1.4389	1.3512	64	50	51	57	78	86	54	35	55	85	89	104	120
Cs_ont_2g003130	2.3457	2.6615	2.4042	2.6365	2.6401	2.5683	3.3246	3.6003	2.7009	1.6941	1.603	1.493	1.3873	1.6858	1.2703	2.0939	1.8315	1.4396	2.2581	1.9432	2.3744	1.7255	2.8415	1.8303	2.3256	2.6014	2.8093	1.6893	1.3481	1.1834	1.5416	1.7242	2.1091	1.304	1.4361	1.3627	144	175	167	129	162	159	210	215	197	102	94	105	87
Cs_ont_2g003180	2.0822	1.944	1.9552	2.1552	1.8488	1.9098	1.3659	1.4181	1.8182	3.8744	4.7954	4.112	4.1786	3.3174	3.7252	3.7446	3.2131	4.5191	4.5944	4.0333	4.8549	4.5753	5.0181	4.912	2.8542	2.554	2.3217	2.9721	3.0693	2.874	3.8519	5.0038	5.5856	2.6565	1.9625	2.3568	80	80	85	66	71	74	54	53	83	146	176	181	164
Cs_ont_2g003280	0.569	0.7812	0.6507	0.8398	0.8706	0.7301	0.6505	0.3441	0.6197	0.4436	0.2453	0.2921	0.2293	0.2552	0.5616	0.4342	0.1845	0.174	0.6524	0.4478	0.2729	0.3394	0.5377	0.3525	0.4847	0.4186	0.6966	0.351	0.2424	0.4539	0.2696	0.3253	0.7123	0.5358	0.2718	0.1443	17	25	22	20	26	22	20	10	22	13	7	10	7
Cs_ont_2g003290	42.9237	45.4125	43.0909	58.1575	57.6165	57.2535	47.3685	46.4421	50.7589	32.0541	28.7127	29.3222	39.6829	43.7085	40.8803	44.0126	44.7187	47.1603	27.8907	27.1785	28.4638	39.9455	38.2666	40.9511	27.1919	26.737	28.1379	33.4463	32.4873	28.6858	25.1271	24.4511	23.8675	27.7603	25.7613	26.5981	2590	2935	2942	2797	3475	3484	2941	2726	3639	1897	1655	2027	2446
Cs_ont_2g003390	58.9101	49.8452	51.045	105.88	105.127	102.089	71.0485	66.9205	75.726	41.5061	36.2014	32.8858	80.5935	75.4762	74.4375	76.0527	75.6334	76.3238	29.6318	30.572	28.2607	57.6313	60.9219	65.6634	23.2854	28.3071	25.6163	71.6116	54.9143	71.3401	31.028	39.1853	40.5663	29.6253	22.6617	28.2534	971	880	952	1391	1732	1697	1205	1073	1483	671	570	621	1357
Cs_ont_2g003460	8.8134	4.3359	5.2239	12.5805	11.0877	12.8733	6.8215	7.3783	6.9737	3.7128	5.0275	4.1919	7.6978	6.9564	7.3451	5.2278	5.1772	6.5295	6.2297	3.7067	5.8096	12.7263	10.8412	12.3225	6.5516	7.8694	5.8061	9.1011	9.7175	11.1437	10.8387	9.4051	9.5005	8.8718	7.4689	7.009	167	88	112	190	210	246	133	136	157	69	91	91	149
Cs_ont_2g003510	0.7408	0.5592	0.794	0.5932	0.6307	0.8283	0.8731	0.7291	0.7827	1.0928	1.2705	1.1556	1.08	1.2191	1.1668	1.0966	1.3204	1.0652	0.8193	0.9313	0.8354	1.2255	0.9948	0.9546	1.1577	0.8794	0.8904	0.5142	0.6685	0.3817	0.5712	0.4596	0.5172	0.8359	0.8593	0.6389	47	38	57	30	40	53	57	45	59	68	77	84	70
Cs_ont_2g003580	0.2418	0.3387	0.4274	0.4551	0.2903	0.3837	0.423	0.5469	0.346	0.5178	0.7088	0.591	0.2604	0.5532	0.4297	0.884	1.2794	0.9554	0.2881	0.5931	0.6655	0.7085	0.1665	0.4458	0.8256	0.5583	0.6951	0.479	0.3502	0.5387	0.4382	0.4701	0.4075	0.7743	0.3927	0.6882	10	15	20	15	12	16	18	22	17	21	28	28	11
Cs_ont_2g003680	0	0	0	0.1826	0.0485	0.0481	0.0471	0.0499	0.1021	0	0	0	0.9021	0.8718	0.4787	0	0.0267	0	0	0	0	1.7489	1.7533	2.2564	0	0	0	0	0	0	1.8067	1.912	2.4516	0	0	0	0	0	0	6	2	2	2	2	5	0	0	0	38
Cs_ont_2g003710	2.0886	1.7927	1.965	1.0144	0.7752	0.7683	0.7857	0.7965	0.7088	3.6064	3.456	3.3227	1.484	0.9542	1.3966	1.2713	0.854	0.5254	1.8241	2.4787	2.747	0.6833	1.2371	0.6506	0.9758	1.9445	0.768	1.4524	0.906	1.3705	0.1357	0.5094	0.1792	0.6405	0.3517	0.4648	62	57	66	24	23	23	24	23	25	105	98	113	45
Cs_ont_2g003850	3.9322	4.7008	4.3809	6.4149	5.4942	5.578	4.9257	5.0614	4.9971	4.7247	5.2941	4.8616	7.6114	6.2494	6.8061	6.5419	7.7477	7.8291	4.9822	4.657	4.2238	4.7824	4.9089	5.2312	5.52	6.2154	5.3437	5.2568	5.3582	5.1143	3.4653	3.6214	3.3389	4.2913	4.4451	4.7745	353	452	445	459	493	505	455	442	533	416	454	500	698
Cs_ont_2g003900	0.9888	1.0612	1.1842	1.426	1.2481	1.292	1.3561	1.3489	1.2289	1.8655	1.6445	1.4519	1.3388	1.3187	1.3408	1.7218	1.4769	1.2394	1.381	1.1538	1.2904	1.1246	1.262	1.2735	1.5487	1.4224	1.2365	2.3365	2.2655	2.4256	0.7908	1.1677	1.221	1.2853	1.415	1.5142	107	123	145	123	135	141	151	142	158	198	170	180	148
Cs_ont_2g003950	0.3066	0.4294	0.5419	0.4808	0.5623	0.9881	0.6208	0.7092	0.9677	0.8336	0.3745	0.4014	0.7253	0.6958	0.8827	1.0244	0.6759	0.9297	0.7194	0.9969	0.4167	1.0077	0.7037	1.3456	1.1101	0.9832	0.8357	1.0717	1.2158	0.5692	2.5465	1.435	1.9712	1.6362	1.3634	1.5644	12	18	24	15	22	39	25	27	45	32	14	18	29
Cs_ont_2g004030	3.4028	3.8687	3.5651	10.983	7.9892	7.9183	6.934	7.7578	7.4371	4.6165	3.5047	4.6229	12.9214	16.681	13.9499	22.038	16.4246	17.3184	3.0016	2.6922	2.2936	7.4832	5.7946	7.2987	6.0469	6.3887	6.5005	5.0202	5.5639	4.625	16.2447	15.3531	14.1632	9.6381	10.7914	10.8389	124	151	147	319	291	291	260	275	322	165	122	193	481
Cs_ont_2g004050	2.1791	1.946	1.4514	3.4075	2.8751	3.1002	1.6267	1.9804	2.1264	1.8675	2.182	2.1777	1.7003	1.961	2.4003	3.1656	3.0633	3.2506	1.197	1.4787	1.6417	1.637	1.3047	1.4415	1.4375	1.914	1.5651	1.3247	1.6661	1.6212	1.4943	0.8527	0.7562	1.3588	1.4654	1.8248	69	66	52	86	91	99	53	61	80	58	66	79	55
Cs_ont_2g004120	21.8408	22.4974	19.4258	39.1917	38.1629	38.5049	29.8835	27.0908	33.0256	2.3122	2.4958	2.3348	24.7617	21.1067	19.9743	11.6437	13.8188	14.7757	2.1033	1.4003	1.7188	9.7762	7.6475	9.2591	4.1628	4.5647	3.8038	2.1004	2.1414	2.2191	2.7514	2.8765	3.4549	1.8736	2.2799	2.6277	1878	2072	1890	2686	3280	3339	2644	2266	3374	195	205	230	2175
Cs_ont_2g004130	0.2544	0.6531	0.9554	1.3563	1.1451	2.0808	1.0506	0.9806	1.0169	0.1297	0.1331	0.111	0.6848	0.4849	0.6905	0.6749	0.1402	0.7934	0.0689	0.1418	0.0648	0.3583	1.2406	0.7256	0.1316	0.5506	0.3151	0.0741	0.1973	0.0616	0.064	0.0687	0.0564	0.0636	0.0738	0.1097	4	11	17	17	18	33	17	15	19	2	2	2	11
Cs_ont_2g004140	0.7117	0.6921	0.5504	1.5626	1.3943	1.235	0.5187	0.6402	1.0482	0.0605	0.031	0	0.2613	0.0969	0.1756	0.3147	0.1307	0.2158	0.0642	0.0992	0	0.2005	0.2722	0.1822	0.0307	0.1141	0.0588	0	0.0614	0.0574	0.0597	0.1601	0	0	0	0.1279	24	25	21	42	47	42	18	21	42	2	1	0	9
Cs_ont_2g004190	4.1853	3.4152	3.6406	3.1423	4.1212	3.4638	3.9393	2.9134	3.4393	9.6432	8.9696	8.198	6.2585	6.6056	5.6275	5.9848	7.0833	7.0239	6.3883	5.9518	5.3073	5.3845	5.7864	5.0912	5.2843	6.7211	6.7612	3.5327	4.0908	3.7346	2.6873	3.8085	3.5653	3.0008	2.4084	2.4157	127	111	125	76	125	106	123	86	124	287	260	285	194
Cs_ont_2g004240	56.5836	55.4876	55.5159	137.347	127.827	116.938	80.0846	75.8327	86.9668	74.3495	73.1685	68.9357	147.216	158.198	155.472	128.047	135.878	120.066	41.4624	42.0878	38.7524	85.3816	80.6718	84.5262	53.1484	47.3678	48.3165	75.5283	72.993	67.8295	62.6573	64.5281	62.4166	50.7389	49.164	52.4832	1271	1335	1411	2459	2870	2649	1851	1657	2321	1638	1570	1774	3378
Cs_ont_2g004360	7.71	8.2138	7.6573	10.2718	11.1311	9.8213	8.9953	7.1019	8.0151	6.1292	6.9324	7.1296	7.5662	6.8606	7.7423	6.8416	7.4256	6.8454	6.6962	6.1062	5.9719	6.3869	6.6361	7.0191	7.4037	6.8481	5.9961	7.2715	6.8306	6.5992	5.3028	5.7921	4.9248	5.4042	5.446	5.3654	404	461	454	429	583	519	485	362	499	315	347	428	405
Cs_ont_2g004440	0.6293	0.641	0.6573	1.8423	2.0987	1.5884	1.7977	0.843	1.9261	0.1361	0.1597	0.1997	1.6615	1.5373	1.3365	1.2819	1.1981	1.0905	0.2272	0.2126	0.0583	0.7091	0.3502	0.385	0.1184	0.1835	0.0378	0.0889	0.1184	0.0739	0.4032	0.4119	0.186	0.3053	0.4646	0.296	33	36	39	77	110	84	97	43	120	7	8	12	89
Cs_ont_2g004450	1.8261	1.7048	1.492	3.4149	2.6886	2.5964	1.8416	2.2668	1.8849	4.11	3.7871	3.9396	10.7929	11.8604	11.869	5.16	5.7725	5.015	1.3059	1.8437	1.0535	3.6106	3.5586	4.2643	1.9247	1.7235	1.844	1.0839	0.891	1.3015	3.4339	3.6096	3.6359	1.1377	1.239	1.3371	53	53	49	79	78	76	55	64	65	117	105	131	320
Cs_ont_2g004470	2.253	1.7902	1.2922	3.4582	2.9734	3.565	1.6306	1.4044	1.3516	0.5621	0.9535	0.8787	1.9475	2.3238	2.6261	0.848	0.9247	0.7476	0.7787	1.149	1.1482	3.3761	3.9059	3.8712	1.7357	1.7985	1.9718	0.782	0.9422	0.8126	5.7189	4.6339	4.7399	1.8467	1.6682	1.7363	94	80	61	115	124	150	70	57	67	23	38	42	83
Cs_ont_2g004480	1.1127	1.1756	1.3199	1.6165	0.9375	1.3357	0.9107	0.7526	0.8133	0.5673	0.7664	0.6901	0.8026	0.5742	0.5781	0.518	0.4842	0.548	0.9514	0.6856	0.7163	1.2869	1.0754	0.8996	0.6362	0.6761	0.8997	1.0236	1.2117	1.2196	1.2677	2.0874	0.9868	1.1427	0.8832	1.2627	38	43	51	44	32	46	32	25	33	19	25	27	28
Cs_ont_2g004490	2.6649	2.9474	2.8746	1.8346	1.8595	1.6126	3.8915	3.4701	3.9453	17.487	18.3838	17.5115	7.8129	8.6051	8.0399	17.0348	15.7265	15.9564	15.7472	17.3841	15.7687	7.1301	6.6342	6.346	18.7047	15.8687	17.189	13.6788	14.3633	13.224	4.1	3.4835	3.7933	13.9347	14.5216	12.7404	195	231	238	107	136	119	293	247	343	1255	1285	1468	584
Cs_ont_2g004510	1.0392	1.1479	1.2289	1.2304	1.3179	0.9869	1.707	1.1737	1.2689	1.4178	1.5323	1.086	1.3756	1.4989	1.257	1.191	0.968	1.2935	2.0131	1.7624	1.671	1.5669	1.3102	1.529	2.0442	1.9573	1.3927	0.8528	0.6814	1.0633	0.8694	0.9169	0.9865	1.0252	1.0867	1.0856	71	84	95	67	90	68	120	78	103	95	100	85	96
Cs_ont_2g004560	11.9787	10.1895	10.4395	3.0475	3.5619	3.3654	5.9824	4.7888	4.0048	9.2617	8.952	9.3811	4.0716	5.6546	5.2222	8.6326	9.0591	8.1298	18.9902	18.622	19.9765	10.236	7.7517	8.7039	9.5696	8.4187	7.981	4.8464	4.1304	5.5435	1.9094	2.4079	1.7999	3.2962	3.2423	4.7922	360	328	355	73	107	102	185	140	143	273	257	323	125
Cs_ont_2g004600	3.5824	4.6101	4.7276	4.2212	3.7777	3.8642	3.3874	2.7371	3.0355	0.9131	1.5963	1.3944	1.5165	1.1338	0.9557	1.1418	0.6937	0.906	1.599	1.727	1.2583	1.391	1.7222	1.5085	0.8764	1.8396	1.5114	2.7358	2.8294	2.9306	3.046	3.5555	3.6705	2.2525	2.6674	2.0874	148	204	221	139	156	161	144	110	149	37	63	66	64
Cs_ont_2g004620	30.0488	30.4401	30.0843	50.0465	53.1921	49.8729	37.2556	38.9475	42.3876	26.6076	26.2572	24.2622	46.5154	44.8174	43.0667	40.9814	48.7744	43.0888	19.9871	19.577	18.812	32.4795	31.3246	31.7882	23.1136	20.4291	21.361	32.6185	29.5848	29.3222	20.5567	19.7489	21.5069	23.9117	26.7885	23.5623	2281	2475	2584	3028	4036	3818	2910	2876	3823	1981	1904	2110	3607
Cs_ont_2g004650	2.467	3.9086	3.3035	8.4415	8.8254	9.1178	5.449	4.6879	3.7123	7.1648	6.5738	6.8516	9.5138	10.9128	13.8729	12.5187	13.0196	14.146	5.0195	4.4172	4.4958	4.0435	5.834	5.5122	5.2591	6.185	5.2608	16.6378	12.76	14.627	8.5799	8.8818	7.2262	11.7444	15.2629	11.4759	33	56	50	90	118	123	75	61	59	94	84	105	130
Cs_ont_2g004710	5.093	5.5949	5.4524	4.8377	5.2721	4.604	5.9645	5.8962	5.3818	4.4392	3.4983	4.179	4.2307	3.8504	4.4721	4.4145	4.746	4.794	5.5851	6.9317	5.486	5.576	5.6604	5.1193	6.8478	7.5271	7.0543	8.911	8.7586	8.7146	11.3546	10.0819	10.4434	9.0188	10.3064	9.3386	317	373	384	240	328	289	382	357	398	271	208	298	269
Cs_ont_2g004760	3.5894	3.9655	3.6657	2.7271	2.8329	2.7485	3.2558	3.8129	2.2658	4.0053	3.0269	3.0983	2.2644	1.9117	1.6731	1.4345	1.2309	1.2854	4.4703	4.8909	5.5693	2.674	4.0506	3.0107	4.0434	2.5515	3.2216	4.5077	3.8575	4.1334	2.2886	2.3261	2.9709	3.2724	2.7759	2.7172	180	213	208	109	142	139	168	186	135	197	145	178	116
Cs_ont_2g004790	8.8386	8.4121	7.8967	7.4287	8.1558	7.6793	10.0388	10.4864	10.6078	17.1046	15.3049	17.0589	14.6585	15.0036	15.1406	19.5938	18.5034	17.4643	12.5688	11.2887	12.5952	11.0595	10.9311	9.8016	14.337	13.9204	14.799	10.1238	9.6313	8.7273	7.1164	6.8933	7.1817	10.0785	10.029	10.4808	824	840	833	552	760	722	963	951	1175	1564	1363	1822	1396
Cs_ont_2g004810	8.1859	9.6806	7.1604	6.7942	7.2656	6.0773	7.3843	6.1279	5.2645	8.8598	11.3379	10.443	9.575	11.3869	11.0221	8.4653	8.9767	8.9036	10.4107	13.0105	14.6338	12.6774	13.0075	14.2973	14.7222	13.8923	12.7735	16.9733	12.3327	13.3775	13.3549	17.7281	14.8535	13.5678	16.3134	15.1689	195	247	193	129	173	146	181	142	149	207	258	285	233
Cs_ont_2g004860	18.8134	16.3026	17.0143	12.5123	13.8514	13.5474	15.976	17.1243	17.6791	8.8273	6.3864	8.4499	9.9415	9.6305	10.1685	11.9761	10.1471	10.2548	11.8288	11.6884	12.7345	12.8021	11.9481	13.3396	13.7185	13.0733	13.0708	22.1769	17.0051	18.1872	18.4989	19.9252	18.8865	19.9218	20.6373	21.7378	515	478	527	273	379	374	450	456	575	237	167	265	278
Cs_ont_2g004980	4.1507	4.2443	4.2972	2.2318	3.7571	3.5278	3.8802	2.7227	3.926	3.1437	3.8072	3.83	5.5724	4.8231	5.3457	2.7504	3.5294	5.5896	4.6235	3.6579	5.0366	6.3253	5.4893	6.0377	6.4206	5.8185	5.9946	6.4947	5.316	5.7817	6.7655	7.5145	7.9576	6.4871	6.374	5.5909	105	115	123	45	95	90	101	67	118	78	92	111	144
Cs_ont_2g005180	4.5852	4.9076	4.5951	2.7599	3.5869	2.7336	4.7199	4.1849	4.4723	6.9615	5.1887	7.2065	4.3907	4.1858	3.6236	4.3796	4.314	4.3959	8.8947	7.8667	8.1534	5.038	5.9669	5.2787	8.9845	10.1	8.9901	8.4884	7.4028	8.7718	6.3418	8.4544	8.0309	9.2476	8.3512	9.1527	321	368	364	154	251	193	340	285	372	478	347	578	314
Cs_ont_2g005310	5.6711	7.772	6.7134	2.9375	4.1121	5.3654	6.3205	6.2577	7.1378	10.7155	11.2199	13.5788	8.8113	7.935	8.4224	12.087	12.33	11.9547	7.9446	7.5405	7.4245	6.5077	6.3888	5.8458	7.8046	9.0095	6.446	7.8205	8.396	8.0128	6.3903	6.4624	7.1515	6.6638	7.9064	6.7304	109	160	146	45	79	104	125	117	163	202	206	299	173
Cs_ont_2g005360	45.4525	42.0626	43.699	19.454	20.5727	21.0501	22.6362	21.6179	24.0846	14.0452	15.1174	15.8579	3.9088	3.6973	3.153	4.4732	4.6212	4.013	19.7469	21.738	19.2642	8.3238	7.1026	8.4118	13.2872	11.3317	14.445	7.5992	10.3261	8.7019	4.6898	4.2407	6.3736	8.1906	8.7233	8.0347	683	677	743	233	309	319	350	316	430	207	217	273	60
Cs_ont_2g005400	2.8338	1.245	1.9152	2.7188	3.3354	6.281	2.106	2.5704	2.2448	2.0395	2.094	2.037	0.4895	1.4527	1.1518	2.9486	1.4699	2.253	0.9026	1.6725	3.0584	1.5027	3.0608	2.7801	1.2071	2.8865	1.8174	3.6904	3.966	3.3907	3.5242	6.6615	5.6173	1.8348	3.2873	4.8877	17	8	13	13	20	38	13	15	16	12	12	14	3
Cs_ont_2g005490	2.1566	1.7508	2.0993	2.9802	2.8142	2.3244	2.4908	1.9921	2.4728	1.912	1.7668	2.3735	4.0081	4.1539	4.5968	1.8798	2.2738	2.7296	1.5909	1.7074	2.007	3.8389	4.0173	4.3622	1.5197	1.3531	1.425	3.9332	3.9121	4.5108	3.6815	5.3	5.0999	2.502	3.7344	3.3154	69	60	76	76	90	75	82	62	94	60	54	87	131
Cs_ont_2g005510	0.0867	0.1349	0.1533	1.0879	0.5784	0.4013	0.0843	0	0.0243	0	0	0	0.0566	0.0945	0	0	0	0	0	0	0	0.0326	0.0332	0.0761	0	0	0	0	0	0	0	0.0312	0.0256	0	0	0	3	5	6	30	20	14	3	0	1	0	0	0	2
Cs_ont_2g005660	0.1983	0.0926	0.4819	0.1244	0.0992	0.0983	0.3373	0.8154	0.1252	1.8702	0.9341	1.8607	0.7765	0.9181	0.6851	1.2862	0.8197	2.2679	1.0201	0.6632	0.9601	0.4469	0.1138	0.6527	0.3077	0.3338	0.6879	0.4044	0.4103	1.0564	0.4991	0.4284	0.1319	0.7441	0.115	0.7268	4	2	11	2	2	2	7	16	3	37	18	43	16
Cs_ont_2g005680	0.3399	0.2685	0.2773	0.2952	0.3139	0.1296	0.432	0.1881	0.3961	1.5462	1.7791	1.9171	0.7167	0.9115	0.9291	1.1408	1.2393	1.4679	2.4068	2.0987	2.2653	1.1785	0.9602	0.918	2.0828	1.635	3.1875	0.3047	0.3516	0.5825	0.3422	0.1412	0.1159	0.2093	0.3336	0.4059	13	11	12	9	12	5	17	7	18	58	65	84	28
Cs_ont_2g005690	0.6154	0.2585	0.4079	0.1158	0.2155	0.3966	0.3289	0.253	0.9064	0.4078	0.5154	0.4029	0.1807	0.2682	0.3645	0.9071	0.6444	0.5438	0.7664	0.343	0.7527	0.208	0.2472	0.3241	0.6366	0.4144	0.1525	0.3227	0.2228	0.3576	0.0929	0.3988	0.1364	0.431	0.2855	0.1061	20	9	15	3	7	13	11	8	35	13	16	15	6
Cs_ont_2g005700	0.8705	1.1348	1.3935	0.9067	1.0024	0.7655	1.3887	1.3339	1.2027	2.0933	2.0805	2.1648	1.624	1.3777	1.3132	1.7239	1.4846	1.5711	2.757	2.7101	2.7624	1.5917	2.0169	1.7734	2.7697	2.8284	2.9629	1.7225	2.0729	1.9091	1.1244	1.2418	1.3692	1.9722	1.8101	1.6856	53	74	96	44	61	47	87	79	87	125	121	151	101
Cs_ont_2g005720	2.7071	3.0923	2.824	4.5152	3.4411	4.558	1.9087	2.2372	2.0461	1.7426	1.7003	1.7976	1.8394	1.9313	1.97	1.5023	1.4627	1.6777	2.9201	2.7931	2.4671	2.3087	2.7412	2.3203	2.4271	2.4	2.5042	3.612	3.6459	3.0128	3.1314	3.4627	2.9278	2.1776	2.9063	2.7191	255	312	301	339	324	433	185	205	229	161	153	194	177
Cs_ont_2g005730	33.6368	33.0243	33.6148	34.5725	37.3232	36.48	40.1573	38.9091	40.0629	24.9211	24.0897	27.1516	24.4074	23.5097	23.1852	29.3711	30.6802	33.0022	30.7457	30.7502	30.518	31.469	30.4528	30.3516	35.2229	39.165	37.869	65.3128	59.8881	66.5215	49.7886	52.7995	52.2447	64.3198	59.2283	59.8674	2539	2670	2871	2080	2816	2777	3119	2857	3593	1845	1737	2348	1882
Cs_ont_2g005770	5.8532	7.1041	9.57	21.7861	20.2027	19.5399	12.0405	13.3378	12.7265	12.4329	13.9909	11.6657	22.3465	29.0122	33.2211	18.1766	22.7961	20.0823	7.6065	7.178	5.5684	22.8648	26.5331	25.6895	8.1746	10.2295	10.5392	26.8262	24.2194	25.229	26.3208	25.3929	25.261	20.0111	24.6698	21.2008	60	78	111	178	207	202	127	133	155	125	137	137	234
Cs_ont_2g005780	37.6301	38.5343	35.7439	92.6585	83.4635	86.8495	44.7988	41.9225	45.3766	29.0479	29.6232	28.899	64.6326	64.4437	62.2268	55.4095	61.5473	60.7549	15.4724	14.3325	13.5085	36.8197	33.2477	35.4804	15.925	15.9543	16.6042	25.5739	23.0149	24.5087	19.7471	20.1332	20.0285	24.6211	23.2837	24.3105	3129	3432	3363	6141	6937	7283	3833	3391	4483	2369	2353	2753	5490
Cs_ont_2g005830	25.8292	24.3947	24.9484	21.2277	22.2393	20.8522	22.6822	20.8779	18.7851	26.3348	24.9663	28.2537	22.3775	24.51	22.2677	20.2709	20.1375	24.1097	20.7921	21.0031	22.444	18.6936	17.3514	18.4067	18.1863	18.2104	17.3643	12.5839	12.506	14.4414	11.5974	13.3168	12.1842	12.1272	11.1011	12.0042	861	871	941	564	741	701	778	677	744	861	795	1079	762
Cs_ont_2g005850	21.7274	21.421	19.6754	15.0494	14.5807	14.6444	18.9876	18.984	20.7239	10.6919	7.9213	8.856	10.4085	11.4502	10.5432	12.3091	12.0952	13.4578	7.1406	8.8699	7.44	8.2799	7.567	7.6246	6.6199	6.39	7.114	6.1521	6.3929	4.5248	3.8457	4.0995	3.9053	4.6988	4.6006	5.0778	893	943	915	493	599	607	803	759	1012	431	311	417	437
Cs_ont_2g005890	37.9267	39.4273	37.548	37.4606	35.2918	35.6071	38.6425	38.891	40.4531	29.3731	29.8231	29.0557	30.3264	31.2647	30.8018	25.6176	27.324	27.1436	34.4798	34.4641	32.5047	35.5404	34.6079	36.507	31.1824	30.1249	31.535	49.2329	53.5236	48.4169	59.9059	57.6147	57.5536	55.1988	55.7466	55.6813	5208	5799	5834	4100	4844	4931	5460	5195	6600	3956	3912	4571	4254
Cs_ont_2g005920	24.7268	24.0057	23.4237	32.3817	34.0719	34.6234	26.0276	26.4465	26.4554	16.845	16.903	16.7721	19.6935	19.1626	18.1718	17.6496	18.7771	18.4331	18.5537	17.3046	18.878	18.3355	17.2396	18.1341	18.9735	18.0845	15.3845	23.4733	22.9359	23.6949	23.2163	22.9278	24.5747	25.8259	23.6749	24.3057	1781	1852	1909	1859	2453	2515	1929	1853	2264	1190	1163	1384	1449
Cs_ont_2g005970	30.2648	32.8746	31.7978	59.944	55.0252	58.1574	41.6509	39.4883	43.2186	28.1869	25.8112	24.7313	48.5064	49.3389	49.7981	42.2418	49.835	45.9064	21.2009	20.0851	20.5207	46.6538	45.328	45.6315	26.4107	28.1482	28.3711	40.9676	36.6711	39.0775	30.2293	30.9165	30.8739	29.8338	30.4432	30.8002	1144	1331	1360	1806	2079	2217	1620	1452	1941	1045	932	1071	1873
Cs_ont_2g005980	23.8546	22.3082	22.3809	23.1358	22.4614	23.7849	23.9549	25.5429	25.5701	15.4135	14.8418	14.7902	14.5787	14.666	15.3142	16.8598	15.1897	14.8643	19.3823	19.2299	20.0373	20.2272	22.3017	21.0903	21.9802	22.592	20.7699	29.7236	30.5235	27.7087	31.3188	32.4559	32.8347	30.7178	29.837	28.2895	1802	1805	1913	1393	1696	1812	1862	1877	2295	1142	1071	1280	1125
Cs_ont_2g005990	13.7099	11.5438	12.3431	14.3877	13.0752	13.2769	11.3939	12.4472	13.0488	4.2458	3.6886	2.4046	3.7629	3.0708	4.3634	4.0797	4.4488	4.4627	6.1054	4.2854	5.6812	5.7031	8.2345	8.9977	6.4951	5.9783	4.1909	10.8241	12.3928	11.9143	12.706	12.1783	12.6124	10.2569	9.5869	11.7129	214	193	218	179	204	209	183	189	242	65	55	43	60
Cs_ont_2g006040	7.6942	10.1566	11.1633	7.0523	7.0134	7.7989	9.9078	10.5461	9.6418	33.3405	31.0102	32.1061	15.4616	12.9452	13.6706	22.4317	22.286	21.1767	19.7202	18.0373	19.6501	12.6921	12.6072	11.8568	18.7056	19.2862	18.8109	15.5897	15.83	16.5821	9.3599	10.5725	9.5525	12.1474	11.975	12.9207	360	509	591	263	328	368	477	480	536	1530	1386	1721	739
Cs_ont_2g006050	10.3266	12.5644	10.8491	10.7186	11.8664	10.3013	10.3784	9.1235	9.372	20.4866	17.2356	19.1857	15.1431	12.3111	12.7721	24.0132	24.5706	26.1728	11.2506	12.1136	11.963	8.9259	7.4247	7.4446	15.7886	17.7342	13.8934	14.183	12.8058	13.6578	5.9705	8.5106	8.5507	17.9894	17.295	15.2897	498	649	592	412	572	501	515	428	537	969	794	1060	746
Cs_ont_2g006090	5.5477	5.8977	7.0144	2.5403	2.9169	2.5698	4.0928	4.246	3.4764	2.4359	2.6706	3.7466	1.5856	1.3675	1.2791	1.0983	0.7588	0.7999	5.4378	5.1465	4.6641	2.6465	2.7883	3.91	3.0581	2.8438	4.0938	3.586	3.2673	3.9615	3.8729	2.9741	4.0578	3.5252	3.57	3.4223	137	156	196	50	72	64	104	102	102	59	63	106	40
Cs_ont_2g006120	6.1057	6.0017	5.1109	3.8471	4.2517	4.8808	2.98	3.3457	3.2825	2.3036	2.5623	1.9956	1.5798	1.9046	1.5133	1.3956	2.0753	1.566	3.2915	2.5788	2.2755	2.6975	3.5498	2.8804	0.9739	1.5008	1.6795	2.0998	2.0033	2.1103	2.058	3.399	3.7687	0.5383	1.4353	1.5541	227	239	215	114	158	183	114	121	145	84	91	85	60
Cs_ont_2g006130	44.5242	40.0291	45.608	85.8003	79.1897	70.3118	57.9771	53.5485	54.2924	38.9672	34.4241	32.2593	55.3607	63.8255	57.8323	56.5095	47.4731	52.6452	27.2078	27.2521	24.1251	58.6973	71.5796	70.5024	20.1706	22.4897	24.9012	47.6979	38.7327	40.8712	84.3757	92.721	76.215	34.7487	41.4092	40.2379	459	442	532	705	816	731	615	537	665	394	339	381	583
Cs_ont_2g006160	1.2163	1.162	0.9999	0.9937	1.1885	1.4024	1.0721	1.0468	1.1903	1.4708	1.5694	1.9752	2.8797	2.0337	2.457	1.3009	0.9353	1.0293	1.4091	1.2614	1.2397	2.3268	2.467	2.7312	0.9364	0.8163	1.3177	1.582	1.2874	1.8082	3.5311	5.1325	5.6438	1.3303	1.4109	1.5124	43	44	40	28	42	50	39	36	50	51	53	80	104
Cs_ont_2g006230	0.2764	0.1721	0.5293	1.5029	2.0281	1.3248	0.5821	0.3789	0.4265	0.1879	0	0.1609	0.6765	0.6023	1.2733	0.489	0.8633	1.0538	0.3493	0.3082	0	0.7268	1.2689	0.6875	0.0477	0.0886	0.0913	0.3221	0.286	0.1785	0.6494	0.0995	0.0409	0.1383	0.1603	0.0397	6	4	13	26	44	29	13	8	11	4	0	4	15
Cs_ont_2g006240	1.9521	2.4995	1.9224	2.5192	2.4831	3.0971	3.0626	2.7521	3.6616	2.9002	2.4523	3.1645	1.0374	2.0354	2.3673	3.5847	4.3035	4.0592	1.5403	1.6478	1.8477	0.7228	1.2802	0.7099	2.2215	2.2268	1.9072	4.0294	4.8753	3.8357	0.6177	0.3313	0.6183	2.1766	1.9087	2.3088	70	96	78	72	89	112	113	96	156	102	84	130	38
Cs_ont_2g006310	34.3176	33.2523	32.6961	48.8101	43.3975	41.6929	28.1305	26.607	28.2491	4.6761	4.3983	4.8851	13.0453	11.8966	12.6157	10.0795	10.8707	11.771	3.8033	3.218	3.5633	6.2161	6.6804	5.9543	4.4958	4.9675	3.8941	3.8492	3.8983	3.8832	2.8253	2.3382	2.4602	3.129	2.995	2.9042	2140	2221	2307	2426	2705	2622	1805	1614	2093	286	262	349	831
Cs_ont_2g006330	16.0875	14.8873	13.341	21.6955	23.1424	23.1621	22.8802	22.0747	23.2508	13.8301	14.9863	13.0772	18.6762	17.9575	19.1395	14.5921	15.2328	16.0629	14.3368	14.3481	14.3607	21.3064	23.1794	23.515	19.6782	20.9444	21.0025	21.4208	19.3835	21.0191	38.2854	41.3953	37.4444	27.5148	25.4689	27.6621	1135	1125	1065	1220	1632	1648	1661	1515	1949	957	1010	1057	1346
Cs_ont_2g006350	27.0866	25.3706	25.1809	25.8643	27.919	26.5971	24.588	25.0151	27.3324	43.0524	44.6021	44.1674	42.9125	45.8079	43.6744	38.4688	39.6039	36.5949	49.0267	45.5083	49.0096	59.1304	58.6748	54.0557	42.1082	40.1712	42.2872	32.2439	28.9889	25.9524	34.8457	32.3865	33.3427	30.0923	29.6206	30.2788	925	928	973	704	953	916	864	831	1109	1442	1455	1728	1497
Cs_ont_2g006360	11.835	11.6054	13.4856	10.6228	12.4361	11.5877	7.7764	6.9248	7.0009	7.0769	7.9089	7.3092	11.3124	9.933	9.331	3.9061	4.1843	4.6046	6.3883	6.2652	5.4247	8.2407	7.2181	8.0692	5.0052	4.8693	4.1498	7.2637	6.5256	6.5788	16.0738	17.3651	16.0399	3.9289	3.6913	4.3329	636	668	820	455	668	628	430	362	447	373	406	450	621
Cs_ont_2g006430	5.6511	5.7051	6.1413	13.6372	14.8779	14.6119	2.3124	2.0291	2.7081	4.5211	4.9817	3.8942	23.716	21.2959	23.6732	10.4266	12.2193	12.5378	5.9734	5.7575	5.5947	43.4168	36.8944	41.867	2.5454	3.2254	3.0819	2.2369	1.5383	2.7761	10.8339	11.0681	11.1256	1.8127	1.631	1.982	209	226	257	402	550	545	88	73	119	164	176	165	896
Cs_ont_2g006440	0.0824	0.0256	0.0971	0.5859	0.797	0.6538	0.1335	0.113	0.0231	0.3361	0.0863	0.1678	1.2101	1.4664	1.5185	0.9071	0.9387	1.2853	0.0298	0.0306	0	0.0929	0.1261	0.1688	0	0	0	0.064	0.0284	0	0	0	0	0	0.0319	0	3	1	4	17	29	24	5	4	1	12	3	7	45
Cs_ont_2g006450	0.7723	0.4992	0.2888	0.2982	0.3863	0.8836	0.4042	0.3359	0.475	0.1211	0.0933	0.1815	0	0.1294	0.1759	0.0701	0.0982	0.1853	0.0643	0.3974	0.3331	0.3347	0.4091	0.2086	0.1537	0.2	0.0589	0.6922	0.4302	0.5467	0.3888	0.7058	0.8956	0.2081	0.1723	0.4099	26	18	11	8	13	30	14	11	19	4	3	7	0
Cs_ont_2g006520	32.0801	28.3017	30.0721	20.5314	21.2401	21.5521	25.0466	27.0494	24.3306	26.681	28.2246	26.5857	18.9483	21.832	15.05	10.4566	10.3697	13.154	40.0501	44.163	42.3982	27.457	28.3355	29.963	38.0725	39.0105	43.264	8.694	8.0166	10.0201	12.0114	13.1587	12.2105	14.7877	15.0109	15.7291	890	841	944	454	589	603	715	730	802	726	748	845	537
Cs_ont_2g006620	0.3345	0.7416	0.2956	1.8884	1.5476	2.4459	1.0971	0.9455	0.9853	0.8952	0.4814	0.6569	1.4734	1.6396	1.1968	2.8596	1.9355	2.1299	1.0866	1.2585	0.8949	1.1307	1.3914	2.1286	1.9463	2.5741	2.4034	0.4872	0.3027	0.2835	0.5893	0.9934	1.2606	0.4183	0.776	0.4687	8	19	8	36	37	59	27	22	28	21	11	18	36
Cs_ont_2g006630	3.1979	3.1684	2.7974	3.6027	4.1623	3.8019	3.7738	3.4551	3.8313	2.6949	2.989	2.6062	2.5235	3.4836	3.1404	3.8481	3.7227	4.1899	1.9966	2.0918	1.9624	1.0112	1.1422	1.1457	2.65	2.0405	2.9108	1.4448	1.4177	1.3117	0.5256	0.5463	0.4485	1.5999	1.287	1.7166	196	208	194	176	255	235	238	206	279	162	175	183	158
Cs_ont_2g006670	69.8831	60.5152	58.3037	99.6425	99.7604	98.4602	56.237	52.4295	59.1995	20.2302	19.7655	20.6123	52.2695	44.9996	47.6531	29.5368	33.9227	37.082	27.6542	26.1709	25.156	32.5536	29.1449	30.7096	20.7075	20.6341	21.103	25.7249	24.5364	26.5274	13.3992	12.9225	13.7388	13.877	13.1496	14.7617	4001	3711	3777	4547	5709	5685	3313	2920	4027	1136	1081	1352	3057
Cs_ont_2g006770	2.0801	2.1724	2.1499	9.6427	8.5709	9.5088	3.9402	2.5007	3.7091	5.8592	5.1301	4.4621	6.937	6.7595	6.3336	4.1576	5.2462	5.1317	3.0544	2.9478	2.5514	4.7275	5.4216	4.7349	2.8084	2.849	3.075	6.655	7.4034	6.0784	10.2931	11.652	12.9748	5.0447	6.7071	5.1687	59	66	69	218	243	272	115	69	125	163	139	145	201
Cs_ont_2g006830	83.3804	83.6203	80.5889	83.7707	85.3904	85.0619	104.133	104.373	112.984	18.5062	16.6259	17.2813	20.0158	20.6262	21.9154	25.195	22.329	22.9432	61.4852	64.1992	62.0276	71.0376	76.966	71.9101	96.2903	91.3607	89.415	99.3901	93.9081	90.4423	155.704	150.328	150.326	161.055	157.163	161.913	3087	3316	3376	2472	3160	3176	3967	3759	4970	672	588	733	757
Cs_ont_2g006880	0.3209	0.0749	0.1064	0.3523	0.5619	0.358	0.4288	0.2062	0.4727	0.0409	0.042	0.2801	0.8247	1.2236	0.9503	0.7569	1.5476	0.5839	0.0434	0	0	0.452	0.3223	0.7043	0	0	0.0795	0.2805	0.166	0.3497	0.0404	0	0.1067	0.0401	0	0.1384	8	2	3	7	14	9	11	5	14	1	1	8	21
Cs_ont_2g006890	0.6628	0.663	0.3347	1.4255	2.084	1.5726	1.7714	1.533	1.3149	3.6684	3.8657	4.0703	2.3867	2.5529	2.9206	13.399	12.7849	11.7147	1.4355	1.1875	1.4959	1.1736	0.8421	1.1012	2.5958	2.8465	1.83	2.8133	3.673	3.2558	2.7644	2.6589	2.5819	3.8371	3.5971	3.4091	28	30	16	48	88	67	77	63	66	152	156	197	103
Cs_ont_2g006920	41.0392	37.8507	36.5011	150.822	136.318	139.599	37.1621	39.6588	40.3784	75.2793	70.6069	62.5279	256.265	266.416	273.202	154.262	185.673	160.822	43.3949	39.3915	40.897	192.41	202.235	203.759	36.7699	40.4121	42.4398	95.7909	89.5624	88.4249	130.035	123.308	120.46	95.4079	98.1274	93.6942	1568	1549	1578	4593	5206	5379	1461	1474	1833	2821	2577	2737	10002
Cs_ont_2g006950	57.5138	58.3447	57.2968	205.944	183.726	192.506	99.0375	89.7144	102.632	92.6675	86.6222	88.3631	231.3	221.239	218.58	210.356	220.444	240.113	24.229	23.8923	23.216	89.3558	84.459	83.546	44.1329	47.0275	42.6658	84.2251	73.9378	88.3929	39.3576	43.7503	43.3055	65.9155	61.7217	61.6841	3419	3715	3854	9758	10917	11541	6058	5188	7249	5403	4919	6018	14046
Cs_ont_2g007030	0.6657	0.5827	0.3677	0.783	0.4579	0.4538	0.4043	0.2566	0.5603	3.0119	2.4391	2.5058	1.7921	1.8583	1.5195	1.7173	1.2841	1.341	2.0276	1.0668	1.2298	1.0314	0.955	0.84	1.033	0.6804	1.2371	2.0362	1.119	1.9344	0.7958	0.6741	0.6641	0.6245	1.1583	1.22	16	15	10	15	11	11	10	6	16	71	56	69	44
Cs_ont_2g007200	0.1271	0.2913	0.2349	0.4784	0.3121	0.2521	0.2021	0.2613	0.3598	0.6008	0.4112	0.5547	0.837	0.6545	0.9124	0.6949	0.5731	0.6967	0.4505	0.6183	0.6006	0.6119	0.6365	0.7505	0.6574	0.5446	0.5268	0.6597	0.502	0.6267	0.5816	0.5366	0.5123	0.4625	0.4557	0.548	11	27	23	33	27	22	18	22	37	51	34	55	74
Cs_ont_2g007220	8.5508	6.7477	6.8373	6.1942	6.6706	7.0657	6.1831	5.0229	3.4271	6.1754	5.3814	6.1753	9.3671	10.2021	8.39	4.5016	5.1614	5.6622	1.2678	1.9293	2.9571	3.8427	2.8621	3.1721	0.5265	0.9303	0.9585	1.1268	1.6848	1.7748	1.1273	1.2094	1.3089	0.5602	0.5314	0.5267	168	142	152	97	131	140	125	96	80	119	101	139	188
Cs_ont_2g007230	3.3794	3.9693	3.8056	1.778	2.4539	2.4321	3.2313	2.8576	4.5417	4.0013	4.2794	4.2819	3.9485	2.2563	2.5287	3.1496	2.3431	2.9468	4.0139	3.8283	4.6113	3.2552	3.2527	3.6362	3.6088	3.3559	3.3495	1.5243	2.199	1.7422	2.3047	3.0024	2.6101	2.1816	1.6439	1.8332	62	78	79	26	45	45	61	51	99	72	75	90	74
Cs_ont_2g007320	21.5395	21.1892	22.7117	18.2501	19.0305	19.4905	20.3532	18.2124	17.9876	13.3098	12.7286	11.948	22.1992	21.1891	19.3099	11.7877	9.9901	11.711	12.7235	12.4121	12.5837	20.4469	22.7287	20.2986	17.3828	16.1466	15.1013	14.081	13.311	13.2043	26.8104	27.6753	29.0404	35.7351	32.9041	33.0823	1155	1217	1378	780	1020	1054	1123	950	1146	700	652	734	1216
Cs_ont_2g007380	0.1899	0.4029	0.2441	0.2599	0.2763	0.1369	0.4194	0.3371	0.4068	0.6688	0.4698	0.7985	0.7097	0.5829	0.5793	0.6717	0.6469	0.5922	0.5047	0.6351	0.6334	0.5835	0.6339	0.5	0.4286	0.5148	0.6672	0.2816	0.3571	0.2006	0.3128	0.3356	0.3061	0.2418	0.2603	0.1191	11	25	16	12	16	8	25	19	28	38	26	53	42
Cs_ont_2g007420	35.8765	43.7828	51.6372	20.8983	20.5101	22.361	34.1193	35.827	32.9995	21.1635	24.6803	26.618	9.2818	17.308	12.3945	11.7858	6.7791	15.1866	53.0061	37.1399	41.0089	16.1708	18.2334	18.6702	22.5341	24.1597	24.8911	18.8116	12.7242	20.3536	7.2237	9.6873	7.7265	14.3596	14.8634	12.8179	140	183	228	65	80	88	137	136	153	81	92	119	37
Cs_ont_2g007440	315.814	325.276	324.278	274.504	263.312	262.56	301.878	284.115	277.749	568.606	578.747	571.668	463.865	450.154	462.568	454.603	434.716	448.622	378.842	374.1	374.672	281.733	288.027	285.709	330.766	334.988	328.206	309.184	310.326	324.43	213.245	216.324	216.359	249.303	249.689	242.672	26708	29464	31030	18503	22258	22393	26269	23373	27908	47163	46754	55387	40073
Cs_ont_2g007460	1.7418	2.3232	3.2987	3.7463	2.7384	6.6619	6.7712	1.279	2.7226	2.7907	2.0839	1.5204	2.6795	2.4396	3.193	2.3475	1.6457	0.7761	4.5811	1.9419	2.0291	5.3275	2.5701	4.5869	6.1782	4.3089	3.4528	7.5385	7.9795	7.9537	8.2669	5.3751	6.1786	5.9757	5.4844	5.3648	7	10	15	12	11	27	28	5	13	11	8	7	11
Cs_ont_2g007470	2.9578	2.6941	2.9966	2.2627	2.7426	1.6453	4.2767	3.6338	3.7038	2.6479	3.5494	1.7002	1.8361	1.4932	1.353	1.2761	0.8747	1.5001	4.8438	5.1472	5.0002	4.5523	2.8976	4.3694	6.0451	6.2461	6.6497	3.1942	3.2089	3.1444	4.5029	4.4413	4.6061	4.7643	4.3516	4.355	41	40	47	25	38	23	61	49	61	36	47	27	26
Cs_ont_2g007500	2.1143	2.008	2.4807	2.0124	1.3494	2.2772	1.8068	2.2484	1.9943	4.7202	4.274	4.1364	1.7842	1.9061	2.8786	2.5793	3.2546	1.9708	4.5399	3.6982	3.9757	3.0397	3.2212	3.3598	2.6775	2.8756	3.3601	1.4442	1.5084	1.2358	1.7616	1.2993	1.4224	1.2402	1.48	1.2889	58	59	77	44	37	63	51	60	65	127	112	130	50
Cs_ont_2g007510	0.2655	0.3305	0.4172	0.3516	0.2951	0.2633	0.2724	0.3488	0.4593	0.0301	0.2625	0.1803	0.3465	0.2089	0.1165	0.1218	0.1626	0.1687	0.2556	0.444	0.1654	0.2826	0.237	0.3884	0.1526	0.0993	0.2632	0.3094	0.4883	0.6286	0.49	0.5098	0.7325	0.4133	0.3593	0.3816	18	24	32	19	20	18	19	23	37	2	17	14	24
Cs_ont_2g007530	1.4755	0.814	1.6004	2.5244	2.4155	3.2587	2.4117	1.9994	1.5806	1.0941	1.334	1.2294	0.4596	0.8767	0.9268	1.5027	1.9221	1.7433	1.9611	0.7477	1.2989	3.4009	2.309	3.2968	1.4571	2.6454	1.5289	2.4226	2.7751	2.5985	2.7683	2.2456	2.0222	3.3555	3.112	3.0076	22	13	27	30	36	49	37	29	28	16	19	21	7
Cs_ont_2g007570	20.8988	20.1244	19.2919	54.5684	52.3799	56.3909	31.6087	30.7072	34.7417	15.0884	16.5228	13.9201	31.1428	35.3714	32.9141	28.5162	34.041	28.2695	24.3803	21.4692	22.3892	55.9454	55.1562	55.5384	22.2428	22.4208	23.3165	23.1084	24.1936	20.9315	19.0019	15.4223	17.1745	17.0251	16.1832	17.7636	764	788	798	1590	1914	2079	1189	1092	1509	541	577	583	1163
Cs_ont_2g007620	24.201	23.3054	21.9357	21.6899	22.8611	25.3058	23.6677	22.9896	25.2304	38.9891	37.9275	38.3939	36.8483	32.3465	34.3794	40.4747	40.6736	39.1461	27.363	28.8704	31.8591	32.7956	34.6818	33.0859	30.487	30.8015	29.7419	45.599	46.6669	45.5844	45.7035	44.6574	50.2325	49.9662	49.6707	48.2552	2384	2459	2445	1703	2251	2514	2399	2203	2953	3767	3569	4333	3708
Cs_ont_2g007630	20.3602	20.2443	18.742	19.7328	17.6442	18.6322	10.903	11.8968	12.8489	9.6027	10.1978	9.3627	7.638	8.1979	6.6231	8.7111	8.3967	7.3921	10.233	10.5686	9.9294	9.1909	8.6186	10.0504	6.8141	5.9812	6.5131	14.4352	14.5504	13.0877	14.0988	13.6297	13.3607	11.7803	12.4607	12.1835	1323	1409	1378	1022	1146	1221	729	752	992	612	633	697	507
Cs_ont_2g007680	0.3211	0.3398	0.6622	0.4566	0.4712	0.7642	0.4785	0.3081	0.2703	0.0437	0.0672	0.1308	0.3563	0.1399	0.0845	0.101	0.3068	0.0223	0.3014	0.1671	0.3273	0.579	0.8599	0.6577	0.3987	0.3295	0.2122	0.7982	0.4872	0.4977	0.7975	0.7168	0.5316	0.3213	0.4967	0.6093	15	17	35	17	22	36	23	14	15	2	3	7	17
Cs_ont_2g007730	12.0775	14.6224	12.6234	11.2089	13.7932	12.3038	19.9375	16.0438	15.7813	11.1331	11.8349	10.542	7.612	8.0503	8.873	5.1377	6.6258	5.9057	17.678	16.6616	16.5263	15.1007	14.1134	14.8614	19.6259	20.9562	23.6677	8.9963	7.3021	8.8137	14.8239	14.8314	13.1555	12.4161	14.0741	14.2203	219	284	259	162	250	225	372	283	340	198	205	219	141
Cs_ont_2g007780	39.4045	41.3412	37.8553	56.5609	51.9883	53.3042	33.6485	31.4743	34.3468	32.0687	32.6105	30.5973	36.0946	35.6058	35.7829	32.9057	31.0227	33.0417	34.3514	35.555	34.7553	39.6165	33.6835	34.861	37.6901	36.5238	33.3517	17.3459	19.5165	17.6818	28.8204	27.1045	27.136	23.1713	25.1635	23.7074	4574	5140	4972	5233	6032	6240	4019	3554	4737	3651	3616	4069	4280
Cs_ont_2g007790	0.5083	0.4686	0.5914	0.3471	0.309	0.3509	0.3877	0.3109	0.4495	0.4592	0.3503	0.2977	0.5165	0.5047	0.5843	0.3263	0.305	0.4148	0.4111	0.5237	0.5772	0.4495	0.5095	0.6665	0.5392	0.4024	0.2487	0.1574	0.2862	0.2244	0.3045	0.278	0.2625	0.0901	0.1791	0.1887	79	78	104	43	48	55	62	47	83	70	52	53	82
Cs_ont_2g007830	0.1362	0.2543	0.1376	0.7568	0.7398	0.8683	0.7186	0.4801	0.5732	0.2182	0.1019	0.2208	1.8668	1.3991	1.8439	2.5931	2.4881	2.4885	0.295	0.2386	0.3769	0.3728	0.5583	0.2733	0.6845	1.067	0.5207	0.2721	0.1006	0.3016	1.4889	1.0719	1.7084	1.9082	1.4447	1.3257	7	14	8	31	38	45	38	24	35	11	5	13	98
Cs_ont_2g007850	3.5824	3.6057	3.6063	2.9928	2.9109	2.6512	3.575	3.7546	3.9491	6.049	6.6132	6.3455	3.6866	4.0454	4.0881	6.7182	6.4336	6.559	5.1476	6.2051	5.3348	3.7513	4.1112	3.4591	5.8123	5.8336	5.9236	4.0623	4.3024	4.4855	2.2519	1.9441	2.0921	4.5027	4.8956	4.3705	410	442	467	273	333	306	421	418	537	679	723	832	431
Cs_ont_2g007980	1.7292	1.8908	2.1667	2.006	2.4409	2.02	2.6013	2.8003	2.4721	2.7532	2.7153	3.4219	3.0261	2.9675	2.1628	2.7235	2.8851	2.5366	2.7833	3.4726	3.2474	3.0028	3.3844	2.3808	3.6023	3.8625	4.2729	2.1253	2.4626	1.8584	1.2997	1.535	1.7015	2.0028	1.7998	1.5321	146	171	207	135	206	172	226	230	248	228	219	331	261
Cs_ont_2g008040	1.2957	1.5068	1.5871	1.7682	1.2053	1.2622	1.7894	1.6591	1.9323	1.3906	1.4277	1.1706	1.5799	1.4857	1.9296	1.099	0.8519	0.9453	1.7478	2.5595	2.1779	1.9211	2.0347	1.9354	2.187	2.646	2.7486	1.033	1.3873	0.9247	1.5561	1.3012	1.4514	1.4102	1.2657	1.333	57	71	79	62	53	56	81	71	101	60	60	59	71
Cs_ont_2g008050	20.4693	17.1851	17.9993	8.2802	9.5429	7.9245	12.3267	11.8197	14.5809	10.619	12.0364	12.6013	4.0883	3.9317	3.0536	6.5667	6.0242	7.1833	21.7765	22.5327	19.1823	8.9473	9.2306	6.3815	13.2283	12.0532	11.5494	16.1009	13.654	16.2308	2.4916	2.3946	2.8806	8.5643	6.5194	9.9157	397	357	395	128	185	155	246	223	336	202	223	280	81
Cs_ont_2g008060	107.937	122.276	128.702	42.0319	45.3519	42.5622	88.6194	81.0396	69.7865	148.477	141.159	135.336	63.746	59.8751	62.1066	75.1868	67.0455	68.7914	152.832	138.424	130.828	68.0689	69.2039	65.7985	77.7638	81.4788	88.6151	93.0767	75.4837	80.9209	28.8791	34.1485	32.4941	43.1601	43.2343	41.6218	1031	1251	1391	320	433	410	871	753	792	1391	1288	1481	622
Cs_ont_2g008070	206.29	206.951	201	75.7162	77.9382	79.1529	142.952	149.762	139.978	258.664	286.103	274.791	119.786	115.294	113.953	130.097	129.227	137.612	278.768	276.264	270.084	122.725	138.368	126.643	147.267	141.26	155.697	151.239	145.268	152.404	56.3707	59.3691	47.7226	85.1319	79.965	82.6534	1610	1730	1775	471	608	623	1148	1137	1298	1980	2133	2457	955
Cs_ont_2g008130	28.7148	27.1951	28.9789	21.2884	22.3261	21.7809	27.2257	28.275	23.9	72.3809	71.217	73.3027	45.686	42.4131	47.1662	42.9474	42.213	46.0395	48.576	52.6682	48.5755	29.6306	34.0129	33.98	44.8885	41.8344	42.3121	32.1234	30.9882	30.8967	19.0373	19.8393	21.1448	22.1389	22.0096	21.5514	902	915	1030	533	701	690	880	864	892	2230	2137	2638	1466
Cs_ont_2g008200	52.3889	39.0468	38.9079	103.012	94.9149	104.768	64.3912	64.7169	65.9547	89.7722	99.5464	88.9588	118.731	147.233	127.758	134.982	156.011	135.255	78.1892	64.786	63.2714	143.863	125.802	136.8	85.6229	71.5751	66.9788	72.3294	80.8347	68.6535	50.5262	37.0884	44.1158	78.1921	71.4967	66.8208	238	190	200	373	431	480	301	286	356	400	432	463	551
Cs_ont_2g008210	58.1015	49.7991	52.5225	142.173	128.302	137.833	88.3695	79.8253	95.3749	112.829	113.977	107.224	160.278	169.93	169.159	173.965	179.309	175.796	78.2426	81.1082	81.9962	172.886	163.358	168.837	96.2948	98.6195	107.368	127.772	120.3	115.171	64.5779	59.7371	54.9753	82.6942	84.2354	82.0499	1269	1165	1298	2475	2801	3036	1986	1696	2475	2417	2378	2683	3576
Cs_ont_2g008220	0.4906	0.6011	0.4335	0.7309	0.3988	0.7904	0.7151	0.6304	0.4903	0.6565	0.4172	0.6423	0.4502	0.5678	0.454	0.4339	0.6083	0.5738	0.5645	1.0596	0.5	0.4491	0.8796	1.3995	0.9833	0.5899	0.4558	0.2143	0.4757	0.297	0.2161	0.4967	0.2447	0.5215	0.2134	0.4495	16	21	16	19	13	26	24	20	19	21	13	24	15
Cs_ont_2g008260	0.8484	0.8298	0.9283	0.5069	1.2529	0.9614	1.3349	1.1213	1.7001	1.524	1.7762	1.481	0.6328	0.9242	0.957	1.9533	2.3601	2.1841	1.8375	1.3962	2.0177	1.047	0.6491	0.3901	1.7135	1.71	1.8819	0.7061	0.6686	1.213	0.4474	0.3054	0.5732	1.2127	0.5155	1.4284	21	22	26	10	31	24	34	27	50	37	42	42	16
Cs_ont_2g008280	1.0406	0.8501	0.9771	1.9991	1.3989	0.7094	0.6637	0.7688	1.9432	0.6299	0.6468	0.5393	0.955	1.3461	1.1555	0.4602	0.5735	1.0481	1.2678	1.3051	0.5303	1.1726	1.4927	1.5414	0.841	0.5631	0.8702	0.9473	0.5382	1.0079	1.5387	1.6858	1.4707	0.3905	0.6413	0.8693	32	28	34	49	43	22	21	23	71	19	19	19	30
Cs_ont_2g008300	0.6278	0.2579	0.222	0.4096	0.402	0.3735	0.2441	0.5422	0.3593	0.2817	0.6047	0.3069	1.1063	0.766	0.6941	0.6219	0.4429	0.6789	0.8975	0.644	1.2799	0.6226	0.6917	0.7495	0.5716	0.2174	0.3236	0.556	0.6495	0.7298	0.6826	1.0307	1.2026	0.3016	0.1457	0.4548	25	11	10	13	16	15	10	21	17	11	23	14	45
Cs_ont_2g008330	272.203	259.06	239.583	332.051	330.695	345.917	229.383	235.682	230.829	170.206	177.389	166.377	222.544	229.268	224.239	218.538	230.38	229.933	133.365	135.417	136.804	198.387	185.463	187.46	132.896	124.876	123.059	152.882	154.225	151.097	139.043	132.914	131.96	148.084	154.871	151.403	15373	15671	15310	14947	18668	19702	13330	12948	15489	9428	9570	10765	12839
Cs_ont_2g008340	10.5878	10.6865	8.0928	20.1053	12.3103	12.2012	7.7868	9.4134	11.5606	11.6704	9.586	4.7458	11.4852	10.5988	13.8405	8.7738	6.3084	10.7106	4.3385	3.5092	4.3752	9.0287	8.5383	12.0569	5.0326	11.8374	5.1052	5.3349	5.3283	10.2554	6.9141	5.5633	7.1054	3.7224	5.6431	2.7146	37	40	32	56	43	43	28	32	48	40	32	19	41
Cs_ont_2g008430	0	0.026	0	0.3147	0.1115	0.304	0	0.086	0.2346	0.4547	0.0875	0	0.382	0.0911	0.1926	1.2162	0.7066	1.4489	1.5998	3.4492	0.5398	2.1357	2.9108	5.6028	1.7589	1.9038	1.4365	0.0325	0.2018	0.216	1.5433	1.4149	1.2606	0.3905	1.5196	0.3365	0	1	0	9	4	11	0	3	10	16	3	0	14
Cs_ont_2g008450	25.5639	23.7897	21.4962	34.3568	35.0937	33.8638	30.5688	30.9741	32.9633	4.2007	4.6594	4.1161	33.869	30.3359	28.353	20.8587	22.1593	24.9615	3.1358	2.3058	2.3443	13.4057	11.1084	12.4471	3.8857	3.4701	3.6571	3.0655	3.1665	3.4618	3.0817	3.0202	2.5384	2.4669	2.1689	2.2546	1545	1540	1470	1655	2120	2064	1901	1821	2367	249	269	285	2091
Cs_ont_2g008480	76.7607	84.5385	77.5045	145.885	134.986	148.038	108.023	102.968	122.587	28.2782	25.5503	26.9297	140.977	131.387	133.599	88.2161	102.254	102.492	18.1361	16.0787	15.7236	60.8989	57.2928	57.3168	20.4948	20.4815	20.3685	24.9306	20.2747	20.2635	11.7008	11.6401	14.851	13.797	14.5853	12.5289	1453	1714	1660	2201	2554	2826	2104	1896	2757	525	462	584	2726
Cs_ont_2g008490	1.3007	1.0929	1.5806	1.7951	1.952	1.8379	2.149	1.404	1.4779	0.2984	0.3404	0.1135	2.0373	1.5232	1.0271	0.6903	2.0072	1.1495	0.4226	0.0363	0.0994	1.2458	0.7837	0.8849	0.1682	0.2815	0.3545	0.1137	0.1682	0.0315	0.3928	0.1054	0.2595	0.1952	0.1132	0.2804	40	36	55	44	60	57	68	42	54	9	10	4	64
Cs_ont_2g008510	46.8631	51.0656	47.736	91.0222	96.912	96.4592	68.9131	59.6918	71.2188	7.5223	8.1048	8.5865	68.033	59.0882	57.1811	34.1573	43.3218	42.0941	5.228	3.5541	3.7137	22.4776	19.4426	23.6661	7.1614	7.7548	6.184	5.9434	5.3235	5.9993	4.585	5.3124	6.1792	3.8735	2.4302	3.4955	1029	1201	1186	1593	2127	2136	1557	1275	1858	162	170	216	1526
Cs_ont_2g008570	3.0945	3.1687	1.8968	4.1329	3.8449	2.4251	0.3395	1.0775	0.7561	0	0	0	0	0	0	0	0	0	0.1081	0	0	0.1125	0.0573	0.0438	0	0	0.0495	0	0	0	0	0	0	0	0	0	62	68	43	66	77	49	7	21	18	0	0	0	0
Cs_ont_2g008630	2.9591	2.5045	2.5541	3.1575	2.919	2.6874	2.5533	2.4592	2.7815	1.8469	1.6357	1.4604	1.5838	1.6871	1.3922	1.6959	1.3413	1.4233	2.2163	2.6207	2.3538	2.6489	2.539	2.3305	2.3174	2.7004	2.6999	4.2536	3.1755	3.71	4.8724	4.6	4.672	4.3446	4.0582	4.4838	214	194	209	182	211	196	190	173	239	131	113	121	117
Cs_ont_2g008680	0.4373	0.3008	0.4068	0.924	0.7829	0.4793	0.1566	0.1893	0.4843	0.1643	0.2409	0.0804	0.2028	0.1254	0.3181	0.1086	0.0254	0.1675	0.0498	0.0513	0.0938	0.5446	0.8716	0.7071	0.0238	0.0664	0.1597	0.1609	0.119	0.0669	1.0658	0.7955	0.4286	0.1842	0.0534	0.1389	19	14	20	32	34	21	7	8	25	7	10	4	9
Cs_ont_2g008720	0.9238	1.145	1.0276	1.3189	1.1473	1.4214	0.9906	1.3098	1.5282	1.1692	1.2838	1.3902	2.214	1.8392	1.918	1.1833	1.2816	1.4903	0.6554	1.0121	0.9903	1.8127	1.5902	1.3561	1.2687	1.1492	1.2471	0.3712	0.5437	0.7868	1.3148	0.7569	1.0734	0.6056	0.9423	0.6044	58	77	73	66	72	90	64	80	114	72	77	100	142
Cs_ont_2g008800	22.2359	20.2343	26.8656	28.9572	29.8489	22.8859	24.3453	21.9902	22.5053	18.3665	22.0988	18.6718	20.9406	22.9965	27.7829	22.5708	22.0275	18.7289	18.8986	20.0827	11.7627	19.9815	26.4872	30.6365	23.0035	25.7237	22.0389	41.3239	28.5338	32.1702	21.5358	28.2723	28.4548	21.4049	19.2639	26.701	79	77	108	82	106	82	89	76	95	64	75	76	76
Cs_ont_2g008860	0.3638	0.2717	0.5144	1.1866	1.2373	0.8657	1.7676	0.3739	1.1022	2.6703	1.5232	1.9051	2.4214	2.6946	2.8007	2.7454	2.7265	3.3281	0.9454	1.1355	0.2966	1.3117	2.7552	1.6604	1.5805	1.1898	1.8027	1.102	0.8278	0.2819	1.4649	1.4144	1.2258	1.2376	0.8439	0.7529	5	4	8	13	17	12	25	5	18	36	20	30	34
Cs_ont_2g008870	26.2245	24.3287	28.1152	27.6266	28.6163	20.7919	27.2067	28.0391	22.6773	56.973	50.6776	53.7972	56.6513	62.7412	43.8525	60.3506	57.7509	67.243	23.1274	24.1168	21.7113	20.2615	22.2859	22.8253	24.4397	25.9203	25.389	25.4641	22.8926	37.0298	12.4766	18.6438	15.4548	22.7532	20.7941	22.6636	474	471	575	398	517	379	506	493	487	1010	875	1114	1046
Cs_ont_2g008890	0.4564	0.2841	0.4226	0.409	0.7828	0.6465	0.6548	0.6703	0.75	0.3324	0.546	0.5691	0.4468	0.4972	0.6007	0.4101	0.3593	0.2034	0.7061	0.5815	0.7753	0.5878	0.7732	1.0874	1.1916	1.129	1.314	0.4305	0.4272	0.6526	0.7658	0.6338	0.6746	0.6524	0.8068	0.4686	21	14	22	15	36	30	31	30	41	15	24	30	21
Cs_ont_2g008990	26.2787	25.3995	23.4642	19.589	18.3491	19.0446	21.1635	19.9597	21.6246	9.3678	9.4444	9.6985	11.6045	9.19	10.6138	8.3196	9.212	8.9982	8.9466	9.1906	7.3781	11.1217	12.1594	11.5873	12.1369	11.177	10.1463	14.2915	16.6305	15.2332	21.8442	19.2996	20.1641	22.1751	23.1519	21.9163	3006	3112	3037	1786	2098	2197	2491	2221	2939	1051	1032	1271	1356
Cs_ont_2g009010	21.056	23.5777	23.7829	41.1281	38.948	35.9522	25.6268	23.348	28.2942	15.6664	17.5273	16.876	22.0731	19.6328	20.6705	19.8799	22.3956	23.7331	17.0843	18.3918	17.3335	22.0266	21.3035	22.4844	29.0269	29.9111	27.5984	37.7955	40.9501	42.3304	53.804	52.6393	51.029	55.1999	52.9406	50.6291	1284	1540	1641	1999	2374	2211	1608	1385	2050	937	1021	1179	1375
Cs_ont_2g009030	44.0421	41.2524	39.58	58.3464	52.8612	55.2608	36.7997	33.3132	35.7522	19.2637	20.1607	19.2782	27.7179	25.3659	26.2381	19.0539	17.3212	18.7767	22.7048	22.8069	22.7114	35.0627	35.8737	38.4423	22.269	23.5287	22.7946	23.8372	20.5959	24.3965	29.5944	29.9907	30.9562	20.731	21.7963	21.4181	3380	3391	3437	3569	4055	4277	2906	2487	3260	1450	1478	1695	2173
Cs_ont_2g009080	105.976	96.7377	97.5832	75.8073	82.3729	73.4329	99.3632	106.733	110.041	115.666	112.305	108.094	91.0854	87.0457	86.5577	77.4855	80.6192	74.6516	127.435	123.921	131.721	100.044	108.52	100.54	136.898	133.54	140.69	58.3759	54.4488	55.1464	68.0298	64.3466	64.4545	75.9362	75.8124	78.2679	3008	2941	3134	1715	2337	2102	2902	2947	3711	3220	3045	3515	2641
Cs_ont_2g009090	23.0209	22.8226	27.2521	18.9815	22.7232	19.048	28.9949	26.0398	25.4346	40.4669	36.6324	38.8778	33.2384	30.6558	28.0433	33.0041	30.3395	31.2992	49.0692	48.8834	53.6397	33.3587	38.9218	39.604	43.6488	45.7004	52.7311	15.1166	16.2078	14.8033	10.813	11.9747	13.1092	12.9044	14.8261	13.0141	598	635	801	393	590	499	775	658	785	1031	909	1157	882
Cs_ont_2g009150	61.2901	61.8272	67.6561	61.891	65.0858	62.8364	65.984	67.3399	61.9115	141.1	140.916	137.958	106.349	111.886	102.226	122.246	114.077	119.16	85.019	85.3918	85.2922	63.2992	64.3373	64.6559	82.3071	85.097	88.342	139.916	139.073	142.908	88.912	94.5679	92.2272	121.335	114.073	121.008	4361	4712	5447	3510	4629	4509	4831	4661	5234	9847	9578	11246	7730
Cs_ont_2g009180	2.5432	2.6224	2.7843	2.6193	3.1519	2.4465	1.1804	1.3657	1.5654	2.6316	1.7484	2.021	2.5267	2.7291	2.8475	2.5067	2.4266	1.8943	1.8909	1.3965	1.4702	3.2507	2.7879	4.7979	1.3351	0.7303	0.9782	1.4153	1.5706	1.8015	2.7896	2.7468	1.986	1.4433	1.8934	1.8331	67	74	83	55	83	65	32	35	49	68	44	61	68
Cs_ont_2g009200	3.3833	3.7344	3.4372	3.8084	2.9578	3.6213	3.1498	3.7055	3.1137	5.2065	4.8161	5.0093	5.3704	5.1324	4.1667	6.7864	7.4585	6.5914	3.4243	3.0492	3.2874	3.5808	3.5198	3.4833	3.9744	4.1521	4.0585	2.4685	2.9111	3.2924	2.3238	2.7321	2.762	3.1798	2.9344	2.4405	214	253	246	192	187	231	205	228	234	323	291	363	347
Cs_ont_2g009220	5.9015	6.6886	5.8821	8.9774	9.0535	8.4516	6.7665	5.4356	6.4726	4.515	5.2048	5.067	8.0776	7.8999	8.0756	6.9077	7.1621	7.33	3.846	3.666	3.754	6.6796	5.7361	6.0577	4.3997	4.2601	3.8502	2.4216	2.5036	2.8878	2.2158	3.0212	3.4915	2.8604	2.7566	2.8434	673	817	759	816	1032	972	794	603	877	505	567	662	941
Cs_ont_2g009250	1.0055	1.2943	1.4407	1.0895	0.7926	0.8611	1.0808	0.971	0.6155	1.0407	0.7496	1.2766	0.6413	0.6804	0.7519	0.4671	0.3191	0.4435	1.3364	1.3418	1.5528	1.3219	1.1889	1.2437	1.1348	1.1139	1.4647	0.8698	1.0716	0.8706	0.9509	0.7569	0.8782	0.9451	1.1841	0.7226	66	91	107	57	52	57	73	62	48	67	47	96	43
Cs_ont_2g009390	0.6194	0.8897	1.2212	1.6141	2.3358	2.6459	1.4355	2.841	2.5666	0.2915	0.1995	0.6239	0.6064	0.7786	0.3763	1.461	0.7878	1.5357	0.516	0.2656	0.3885	0.5906	0.2734	0.711	2.3661	2.3836	1.8891	0.5552	0.5422	0.0462	0.2399	0.5146	0.2535	0.5245	0.3316	0.452	13	20	29	27	49	56	31	58	64	6	4	15	13
Cs_ont_2g009460	21.2396	22.6251	20.7558	28.174	29.6271	29.4572	11.1847	11.0613	13.112	10.3984	9.648	8.3304	8.8389	7.7975	7.4348	10.8133	11.0353	9.9712	10.3862	8.9709	11.0154	11.914	12.7243	12.3608	7.9373	7.9661	9.6911	4.0884	4.6943	4.6221	6.5938	5.0529	5.9742	4.5408	3.6903	4.5591	454	518	502	480	633	635	246	230	333	218	197	204	193
Cs_ont_2g009470	7.0824	10.9403	10.0149	11.0669	8.5027	9.8319	6.8204	8.2073	7.2073	7.9432	9.5036	8.8796	7.5634	8.9077	7.4357	10.6299	7.0969	7.0958	7.1818	7.1062	6.5627	6.1669	7.9801	7.9124	7.2603	7.7425	5.8072	4.8765	5.3283	4.8644	5.9634	5.3546	4.6819	2.9636	3.9585	3.6647	110	182	176	137	132	154	109	124	133	121	141	158	120
Cs_ont_2g009610	0.9144	1.0434	1.0774	1.1472	1.118	0.5541	0.6418	1.0444	0.8123	0.2072	0.2127	0.1774	0.4973	0.332	0.351	0.3594	0.3919	0.1056	0.3851	0.5663	0.2071	0.229	0.3498	0.3567	0.1051	0.4398	0.6042	0.3551	0.1576	0.0984	0.1023	0.4938	0.4505	0.4575	0.3536	0.1752	18	22	24	18	22	11	13	20	19	4	4	4	10
Cs_ont_2g009620	5.2969	4.4377	4.6813	6.5676	6.0762	6.7155	6.6875	7.026	6.5238	6.9843	7.2849	8.0673	7.4509	7.6146	8.3102	7.8034	6.4891	6.8314	5.8204	6.8576	6.4915	10.6596	8.6635	9.4217	8.1151	8.2637	8.3907	10.6787	10.7497	10.2912	10.8528	11.1232	11.5433	9.5434	10.3429	9.9397	341	306	341	337	391	436	443	440	499	441	448	595	490
Cs_ont_2g009690	27.3695	29.3713	29.2249	64.6589	64.0711	61.8807	54.6262	49.5865	56.072	24.6822	23.8762	24.507	58.4308	53.5287	51.5406	49.6891	52.2821	57.1855	12.1323	12.7059	11.2635	28.9036	28.0204	28.7955	20.7983	22.0216	21.6852	22.1332	18.8174	21.5008	29.1733	29.9952	31.7098	28.7879	27.7282	26.7839	1974	2269	2385	3717	4619	4501	4054	3479	4805	1746	1645	2025	4305
Cs_ont_2g009750	2.6001	2.9506	2.8922	4.5276	3.7449	3.6006	3.3111	3.318	4.2824	4.205	4.0124	3.8543	4.6517	4.3952	3.6948	4.9429	5.9789	4.521	1.772	1.7992	2.0105	2.6015	2.7524	1.9872	1.8782	2.5876	2.3771	3.1341	2.4114	2.8441	1.5345	1.9125	1.9082	2.1756	2.7301	2.165	116	141	146	161	167	162	152	144	227	184	171	197	212
Cs_ont_2g009820	5.2829	8.1382	11.9058	6.9595	8.985	8.6434	14.8891	4.8877	14.2284	6.7329	5.2538	5.7641	5.4302	8.057	9.6471	5.9185	7.8612	8.7882	10.8702	8.54	7.808	7.1436	6.0627	4.8691	7.3781	9.6563	9.1632	14.1581	9.8368	19.4447	9.5734	11.6971	7.2615	15.5944	18.3849	15.0347	20	33	51	21	34	33	58	18	64	25	19	25	21
Cs_ont_2g009830	138.828	144.814	142.69	131.123	130.377	125.443	150.406	139.086	139.751	96.6449	91.2282	92.9811	95.1655	83.495	87.5588	99.5005	90.4251	99.1819	119.277	117.841	116.082	111.838	111.813	111.58	124.559	127.702	118.886	221.655	207.71	223.115	151.775	161.636	160.86	199.533	193.669	182.762	6412	7164	7457	4827	6019	5843	7148	6249	7669	4378	4025	4920	4490
Cs_ont_2g009840	34.1428	31.2865	33.2559	25.4778	23.3897	23.7441	29.8571	29.3645	26.9026	17.6167	18.2474	17.1547	14.8666	14.1703	14.2377	15.7765	13.8095	14.1811	39.7595	37.724	38.1104	31.7215	30.1809	31.9784	35.7949	37.688	34.2508	121.585	110.149	123.736	68.2199	73.9886	74.0808	91.766	86.6943	85.2336	1567	1538	1727	932	1073	1099	1410	1311	1467	793	800	902	697
Cs_ont_2g009990	8.4359	7.2273	5.9644	16.1871	13.8013	18.8947	7.5232	5.7133	10.5248	10.9283	11.3244	11.868	17.9735	17.0821	23.1192	15.917	14.9869	14.8586	5.4814	5.2002	8.0928	15.6567	14.123	14.2871	7.9057	5.3467	7.5742	9.367	6.6732	7.8826	6.4945	9.1113	7.9209	5.164	5.8715	3.4236	85	78	68	130	139	192	78	56	126	108	109	137	185
Cs_ont_2g010040	1.3701	1.4152	1.0305	0.3292	0.4958	0.4625	1.1049	0.5394	0.5888	0.2675	0.3662	0.6615	0.1712	0.1588	0.1439	0.1375	0.2249	0.5455	0.7576	0.52	0.8319	0.2299	0.2342	0.0768	0.8142	0.6169	0.3756	0.2038	0.0905	0.2541	0	0	0	0.1458	0	0.0754	47	52	40	9	17	16	39	18	24	9	12	26	6
Cs_ont_2g010050	1.1952	0.9871	0.8938	1.3553	1.2417	1.4358	1.0722	1.2287	1.0059	0.8671	0.4572	0.7423	1.1925	1.0266	1.2478	0.7318	1.2667	0.9798	0.5227	0.3587	0.984	0.8029	1.1342	0.8676	0.8322	0.4865	1.0479	0.2946	0.3566	0.1336	0.6016	0.6454	0.5096	0.276	0.6132	0.3766	52	46	44	47	54	63	48	52	52	37	19	37	53
Cs_ont_2g010070	92.6652	87.0031	84.7617	90.8492	91.9083	89.8814	79.5357	85.7716	81.3511	75.8377	81.3907	74.6571	53.5484	53.6931	56.4317	68.1252	70.2748	72.3028	66.6675	67.2681	63.4598	59.756	59.8845	59.6862	68.3049	68.173	71.2753	159.767	162.222	159.362	131.762	134.811	136.324	157.118	157.985	162.345	3715	3736	3845	2903	3683	3634	3281	3345	3875	2982	3117	3429	2193
Cs_ont_2g010410	1.122	1.0157	1.5925	1.5783	1.3266	1.7868	1.0243	1.3631	1.7169	1.8372	1.8508	1.4245	1.6974	2.5926	1.4766	0.9222	1.1243	0.6363	0.6259	1.3266	1.5595	2.1837	2.4581	2.0592	1.7586	2.5512	2.6284	1.2677	1.4771	1.91	3.3886	2.24	1.8392	2.2794	1.0649	2.0818	33	32	53	37	39	53	31	39	60	53	52	48	51
Cs_ont_2g010430	2.1419	2.2378	2.7944	2.6234	2.7041	2.6802	3.7668	3.3028	2.8758	5.6676	6.7268	5.2527	6.3403	7	6.1917	4.8112	5.9586	4.2948	5.2468	4.9464	5.666	4.8847	6.672	5.3719	6.4894	6.9177	7.8347	2.8523	2.6905	3.359	4.2101	3.4702	4.4773	3.7762	2.8988	3.2986	42	47	62	41	53	53	76	63	67	109	126	118	127
Cs_ont_2g010520	0.5512	0.6315	0.4871	0.5029	0.7519	0.472	0.3652	0.5408	0.3163	0.3576	0.1574	0.656	0.2943	0.3548	0.272	0.1477	0.3038	0.4949	0.5969	0.4469	0.715	0.2541	0.7475	0.3958	0.8553	0.9399	0.7698	0.2335	0.0777	0.4125	0.1261	0.1894	0.0889	0.4763	0.4069	0.0864	22	27	22	16	30	19	15	21	15	14	6	30	12
Cs_ont_2g010530	23.2293	16.9308	18.6056	16.5573	15.538	18.0263	26.7195	26.0713	26.9181	43.8211	43.1838	48.4077	27.3096	28.3369	28.9992	55.6074	52.6933	52.5728	39.3264	39.5087	37.7921	28.7046	28.1006	28.8815	48.759	43.4633	44.3565	36.5077	38.447	35.652	24.7643	20.1683	21.1171	40.469	39.8339	40.8399	1035	808	938	588	692	810	1225	1130	1425	1915	1838	2471	1243
Cs_ont_2g010590	0.3963	0.4981	0.3503	0.5929	0.4575	0.5895	0.637	0.6268	0.5517	0.4196	0.4628	0.5721	0.3432	0.2159	0.3611	0.3056	0.4201	0.4121	0.3302	0.5438	0.637	0.3435	0.5248	0.4549	0.5362	0.7332	0.5288	0.6927	0.6781	0.3396	0.5832	0.6421	0.7435	0.8084	1.0963	0.8019	26	35	26	31	30	39	43	40	43	27	29	43	23
Cs_ont_2g010680	129.315	135.108	121.246	120.895	120.646	120.783	95.1161	91.7007	92.6493	53.9081	58.1296	55.4069	63.1505	57.8794	58.8705	24.7492	28.601	29.7963	58.4376	58.2875	59.2878	75.9339	75.6409	77.266	38.0237	37.9846	38.8969	51.1217	55.8198	57.5185	81.3578	77.6227	83.3576	49.0679	46.9792	50.2257	7012	7847	7439	5225	6539	6605	5307	4837	5969	2867	3011	3442	3498
Cs_ont_2g010710	33.4182	29.6857	30.7834	26.4238	26.4044	27.9378	33.1563	33.3879	32.4314	45.3944	45.9526	45.4153	39.7409	40.6907	39.4615	44.1622	44.9776	45.2966	38.2252	37.5606	39.3661	33.7753	35.2551	31.956	35.9508	38.1045	37.4516	19.4696	19.004	20.0109	15.7386	14.9857	16.2772	15.5707	17.0544	16.9166	4162	3960	4338	2623	3287	3509	4249	4045	4799	5545	5467	6480	5056
Cs_ont_2g010740	51.0272	56.2202	55.7068	80.5612	87.322	85.9275	51.391	55.1018	50.338	85.5574	85.1755	89.4575	171.687	153.579	158.465	94.9289	103.924	105.955	74.8788	74.214	74.8905	118.685	116.953	112.981	71.8535	73.2981	71.1298	70.4181	65.8753	70.5606	72.3948	75.7446	75.3325	62.2292	63.5742	58.4668	2121	2503	2620	2669	3628	3602	2198	2228	2486	3488	3382	4260	7290
Cs_ont_2g010750	0.8367	0.6391	0.5512	2.233	1.9937	1.6592	0.887	0.7193	0.6914	4.0481	3.4557	2.961	7.4458	7.8218	7.8381	5.2562	5.265	5.0927	1.0214	1.4755	0.9303	2.0399	2.2695	2.4303	1.6682	1.6537	1.945	2.3397	1.7467	2.6227	1.9603	1.643	2.037	1.4156	1.5705	1.102	55	45	41	117	131	110	60	46	54	261	217	223	500
Cs_ont_2g010760	11.7943	13.4687	13.1325	25.7911	29.7323	24.9426	22.1474	20.9266	22.938	12.5347	12.6606	11.7489	20.0909	20.5791	18.2849	12.8871	13.3308	14.3062	13.7469	14.1889	13.5499	23.577	25.35	23.5426	16.7512	17.9169	19.45	16.5768	15.3713	18.2977	60.6103	68.0114	65.5615	41.5059	33.1605	39.4499	354	433	446	617	892	755	684	611	818	369	363	404	616
Cs_ont_2g010790	1.7221	1.6259	1.4707	2.3305	2.2262	2.7821	1.4292	1.3725	1.3028	0.6313	0.9723	0.7769	1.9321	1.1593	1.7762	1.9167	2.0048	2.575	1.0687	1.2296	1.1636	2.3548	2.376	2.191	1.2211	1.2099	1.6877	0.8117	0.9608	0.6185	2.3181	3.1766	2.6768	1.1423	0.9876	0.9678	89	90	86	96	115	145	76	69	80	32	48	46	102
Cs_ont_2g010910	12.4386	15.2853	13.5768	15.2057	15.5818	17.6047	17.0994	19.2894	19.6852	30.3502	26.9327	29.8804	26.9546	34.6281	34.8396	34.2888	35.2721	30.949	20.8964	21.2155	20.1013	25.337	23.5471	25.523	26.8908	24.955	31.5059	13.8122	13.8018	13.4382	15.2517	13.6067	12.5389	15.0527	17.8204	15.7237	234	308	289	228	293	334	331	353	440	560	484	644	518
Cs_ont_2g010920	5.2004	4.3157	3.9394	4.5568	4.5833	3.4377	5.1743	5.7278	4.1685	2.5248	2.7652	2.7379	1.8989	2.3829	1.5074	3.115	2.4111	2.9179	1.6538	2.2086	2.5662	2.6509	1.6578	1.5941	2.7753	3.1367	3.4771	2.2122	2.8605	2.7584	2.3684	2.2289	2.1228	3.0148	3.1599	2.7407	126	112	108	88	111	84	129	135	120	60	64	76	47
Cs_ont_2g010980	2.2784	1.8993	1.654	2.3481	2.1166	1.533	1.1862	1.673	1.2328	0.9956	1.1926	1.7046	1.1152	2.1275	1.6867	1.3434	1.166	2.115	0.6169	1.1793	0.9953	2.1089	2.6147	1.2857	1.4311	2.1136	2.0163	1.3274	1.5151	1.734	1.6384	1.9335	1.5875	1.8727	1.8879	0.8421	28	25	23	23	26	19	15	20	18	12	14	24	14
Cs_ont_2g011130	0.7181	0.8127	0.7212	1.5289	1.3607	1.8341	0.994	1.029	1.2363	0.477	0.6151	0.4654	0.8947	0.7941	0.8485	0.68	0.6476	0.6335	0.9073	0.7885	0.854	1.2383	1.9105	1.4613	1.2044	0.9421	1.0137	1.0903	0.8892	0.8431	3.8777	3.7723	3.7341	1.7202	1.5398	2.0643	66	80	75	112	125	170	94	92	135	43	54	49	84
Cs_ont_2g011150	0.1581	0.3797	0.1597	0.085	0.1808	0.1344	0.0878	0.2322	0.3613	0.2994	0.3784	0.2169	0.1106	0.0492	0.1561	0.0266	0.0747	0.0235	1.3211	1.5615	1.2665	0.5091	0.6482	0.5156	1.1919	1.1519	0.9852	0.079	0.0467	0.1313	0.2047	0.2196	0.0601	0.2487	0.1048	0.0974	7	18	8	3	8	6	4	10	19	13	16	11	5
Cs_ont_2g011170	0.3386	0.3162	0.7183	0.3399	0.9148	0.6044	0.7899	0.8703	0.9406	1.0358	1.7016	1.5666	0.2321	0.5165	0.9694	1.238	0.5599	0.8802	0.8068	1.3214	0.8975	0.8777	0.6607	0.9215	1.051	1.5964	1.4769	1.7757	1.9968	1.5089	1.1592	1.4265	1.1712	1.491	1.2178	1.1682	10	10	24	8	27	18	24	25	33	30	48	53	7
Cs_ont_2g011180	11.8515	11.7268	12.5779	11.7556	10.9954	11.149	13.8805	15.1509	12.5751	34.9595	35.9473	34.8803	28.6077	26.1523	26.5462	33.0288	36.8453	33.3323	29.0151	28.9096	31.3359	20.3744	24.1213	25.3409	30.4944	34.3502	29.7679	28.7402	26.2484	27.7173	17.8462	18.216	18.774	25.7957	23.2071	26.2069	234	248	281	185	217	222	282	291	295	677	678	789	577
Cs_ont_2g011200	3.2541	3.1032	2.7013	2.2893	2.1161	2.2702	3.219	2.5806	3.091	4.1473	4.1852	4.4026	2.2982	2.2409	2.1682	2.4807	2.6902	2.4046	6.1672	6.7504	6.7049	3.4966	3.3744	3.8256	5.7952	5.8921	5.3794	2.2073	2.2241	2.1951	1.5912	1.5942	1.8757	2.6631	2.238	2.3754	280	286	263	157	182	197	285	216	316	350	344	434	202
Cs_ont_2g011240	8.916	9.4646	8.9433	10.866	9.7955	8.8228	10.4546	10.1402	11.1258	10.2617	10.7269	11.1882	10.8164	11.6593	11.4643	12.2344	11.5359	10.6916	10.2677	8.6593	8.9392	11.937	13.4963	11.8595	13.3358	12.7344	13.4995	4.6102	4.3946	5.2275	6.2594	6.9319	6.7425	5.4004	6.028	6.1953	489	556	555	475	537	488	590	541	725	552	562	703	606
Cs_ont_2g011270	6.5464	5.9182	6.2256	13.2829	14.4683	14.5375	10.4987	8.4867	9.609	7.7743	8.5381	8.372	14.7337	14.5521	15.3724	10.3618	12.2915	12.3185	6.9008	6.4472	6.7911	13.1921	12.1784	14.0418	6.7638	8.0219	6.8832	10.6733	9.321	9.2903	5.914	6.9362	7.2401	6.2599	6.5641	6.3397	789	764	849	1276	1743	1767	1302	995	1376	919	983	1156	1814
Cs_ont_2g011330	0.365	0.1893	0.7886	0.7124	0.2029	0.4022	0.5518	0.3752	0.1365	0.703	1.5285	1.7347	0.675	0.7511	0.7206	0.9087	0.6259	0.8855	0.3953	0.4522	0.7028	0.9597	1.0705	0.6052	0.6294	0.5853	0.5226	0.4726	0.2937	0.1964	1.0616	0.5695	0.8632	0.4058	0.2823	0.3148	9	5	22	14	5	10	14	9	4	17	36	49	17
Cs_ont_2g011380	1.0497	0.7435	0.3519	0.8175	1.1226	0.8614	1.3719	0.7814	1.1272	0.6274	0.9852	1.0742	0.6732	0.9069	1.1076	0.5976	0.9975	0.5645	0.3528	0.8474	0.5534	1.0605	1.0385	1.1756	1.7225	1.2536	1.4709	0.4639	0.2247	0.3857	0.5102	0.391	0.963	0.6882	0.6298	0.6243	29	22	11	18	31	24	39	21	37	17	26	34	19
Cs_ont_2g011460	0.1894	0.1414	0.1004	0.1426	0.1516	0.0376	0.0736	0.1168	0.0956	1.6991	1.7049	1.1571	0.5932	0.6189	0.5608	1.1166	0.4592	0.7875	0.5742	0.9289	0.9651	0.7255	0.6954	0.4322	0.3918	0.255	0.6757	0.353	0.5485	0.3668	0.9151	0.9818	0.403	0.9095	0.8787	0.7512	5	4	3	3	4	1	2	3	3	44	43	35	16
Cs_ont_2g011540	67.2583	63.8288	61.0007	89.2533	87.3313	93.3036	69.2342	69.6331	67.5735	22.0447	20.8931	19.4884	48.2274	43.319	38.729	39.197	45.1091	45.1164	12.5808	11.659	10.9165	19.1957	18.3061	20.0851	14.0255	14.5456	14.5114	22.2278	20.5154	22.285	9.539	10.3699	12.1121	18.7352	16.2824	17.2554	2669	2713	2739	2823	3464	3734	2827	2688	3186	858	792	886	1955
Cs_ont_2g011560	1.9719	1.6736	2.0068	4.1983	3.7662	5.3919	3.7747	3.0099	3.3193	2.7416	2.377	2.1906	4.3871	5.0123	4.3647	3.2415	4.2812	4.8458	1.8119	1.5322	2.4363	3.2993	4.0459	3.5667	2.4727	2.0695	1.7768	2.7851	2.9052	2.4888	0.4813	0.9681	2.1196	1.9731	1.7329	1.7006	33	30	38	56	63	91	65	49	66	45	38	42	75
Cs_ont_2g011640	24.4633	23.0417	19.4662	37.5784	34.0473	38.4178	29.0208	27.4866	31.9254	27.4456	27.3857	28.1609	34.0748	35.2442	30.9725	32.4681	36.1984	38.968	16.8146	19.2218	17.4086	30.1498	27.6393	29.3182	24.0378	25.5489	21.2583	18.0285	18.5079	21.6142	11.7962	10.9588	12.1038	17.5777	16.1891	15.5387	1355	1367	1220	1659	1885	2146	1654	1481	2101	1491	1449	1787	1928
Cs_ont_2g011650	0.4533	0.3703	0.2504	0.9242	1.7574	1.3485	1.1565	0.699	1.0969	0.1733	0.0593	0.0989	0.3328	0.2469	0.5593	0.6014	0.2498	0.5891	0.1227	0.0632	0.1733	0.1916	0.7153	0.5969	0.2931	0.4906	0.2808	0.3962	0.2345	0.3293	0.9698	0.8568	1.1055	0.3969	0.2629	0.5375	8	7	5	13	31	24	21	12	23	3	1	2	6
Cs_ont_2g011740	0.2279	0.4256	0.4029	0.2859	0.532	0.2637	0.7383	0.5857	1.2149	0.7746	0.7158	0.5637	0.1859	0.6621	0.225	0.7615	0.335	0.2765	0.9461	1.3551	0.6969	0.5992	0.5231	0.5668	1.6112	1.6444	1.2801	0.0443	0.2751	0.2208	0.2677	0.4513	0.0674	0.6081	0.5288	0.6224	6	12	12	6	14	7	20	15	38	20	18	17	5
Cs_ont_2g011760	0.9804	0.9492	0.6258	0.7745	0.6721	0.9002	1.3763	1.5491	1.2989	3.1469	3.3071	2.8684	1.9906	1.7405	1.8459	2.9333	3.3421	3.8131	3.0083	3.0159	3.0905	1.9231	2.1253	2.5181	3.8317	3.5457	3.9049	3.6176	4.0943	3.9392	2.1569	3.0787	2.6727	4.8143	4.6545	4.8069	54	56	39	34	37	50	78	83	85	170	174	181	112
Cs_ont_2g011810	3.0353	2.5547	3.4955	4.7026	5.2682	5.1075	4.0225	4.5386	4.6836	3.3057	3.7793	3.1111	5.47	6.1372	5.8333	5.7759	6.0577	6.8375	3.5112	3.5121	3.211	4.0681	3.5361	3.5727	4.5436	4.5791	4.3531	6.8592	6.9933	7.9514	4.4679	4.694	5.0164	5.2231	6.0551	5.8897	132	119	172	163	229	224	180	192	242	141	157	155	243
Cs_ont_2g011820	7.4886	6.9581	8.0872	6.9064	7.3131	7.3014	10.6647	9.6089	8.7697	9.4938	9.1677	9.5317	8.3105	8.3719	7.7093	10.4539	9.062	10.5731	9.4259	9.3648	9.7462	8.8009	8.2863	7.2793	11.2231	12.2419	10.6816	18.7634	14.7535	18.6962	9.7342	11.64	10.302	16.4887	14.4298	16.3842	419	417	512	308	409	412	614	523	583	521	490	611	475
Cs_ont_2g011870	1.3961	1.6464	1.4936	5.0704	4.7782	4.5173	3.142	2.2661	3.154	0.3746	0.1538	0.1283	4.4597	2.8816	5.2946	2.4262	2.4298	2.521	0.3979	0.2458	0.6741	1.5732	2.0238	2.1285	0.6081	0.0707	0.2913	0.1712	0.4561	0.5694	0.1479	0.5555	0.4561	0.6617	0.0852	0.5069	19	24	23	55	65	62	44	30	51	5	2	2	62
Cs_ont_2g011880	2.8579	5.0261	4.4641	15.9267	15.0273	15.0917	9.2366	9.2236	9.5655	0.9487	1.6002	0.6381	14.6389	11.2947	10.6934	7.6026	9.8899	7.4628	0.2879	0.8151	0.4742	4.6433	3.6611	3.6754	1.7189	1.2148	0.9222	0.697	1.1	0.7081	1.1375	1.1485	1.3556	0.532	1.1565	0.7451	43	81	76	191	226	229	143	135	171	14	23	11	225
Cs_ont_2g011940	48.2027	48.4042	48.2947	27.6779	24.4328	26.6244	42.5184	40.7096	39.264	29.1645	27.9316	25.5273	26.813	23.0399	23.7066	21.1225	17.9212	19.9201	37.3337	33.9956	35.9295	30.5221	30.6978	30.853	33.2212	34.6248	31.1261	7.1927	7.2579	7.0573	6.4183	7.1772	6.9099	6.5818	5.8303	6.7489	1429	1537	1620	654	724	796	1297	1174	1383	848	791	867	812
Cs_ont_2g011960	18.3959	18.3197	17.0708	22.3107	30.3668	24.9293	25.0291	25.2144	23.7405	26.8836	34.3425	26.2265	34.8158	33.7337	44.79	30.7326	42.9194	38.5708	18.9258	20.5086	20.3132	21.4201	20.0557	13.9947	23.1543	21.8265	15.8019	30.3662	20.2981	24.6486	12.6553	24.5048	19.576	21.4753	26.6745	23.7968	60	64	63	58	99	82	84	80	92	86	107	98	116
Cs_ont_2g012000	0.1388	0.1512	0.0613	1.8572	1.9206	2.6604	0.6743	0.4042	0.2336	0.3301	0.1211	0.0606	0.4528	0.6047	0.5251	0.3819	1.1217	0.4328	0.1252	0.1547	0.1179	0.5473	0.2654	0.406	0.9092	0.267	0.5502	0.0539	0.1914	0.1344	0.2329	0.2498	0.1231	0.324	0.0805	0.1995	6	7	3	64	83	116	30	17	12	14	5	3	20
Cs_ont_2g012010	0.5707	0.9325	0.7566	1.0741	1.6416	1.6978	2.3573	1.1734	1.9214	0	0.2987	0.1868	1.3968	1.088	1.6196	1.0937	1.5727	1.4093	0.1545	0.1591	0	0.4823	0.655	0.3757	0.8118	0.8922	0.2828	0.3325	0.2214	0.8983	1.0055	0.2312	0.3796	0.3569	0.331	0.1846	8	14	12	12	23	24	34	16	32	0	4	3	20
Cs_ont_2g012020	1.2111	0.8203	0.5877	5.0055	4.4428	4.9921	2.2617	2.2215	2.3985	0.3632	0.3232	0.1658	1.8598	1.0089	1.4064	1.5683	1.5967	1.9258	0.4372	0.2383	0.2905	1.0704	1.6352	1.2507	1.7688	1.3022	0.7061	0.2767	0.2211	0.345	0.4782	0.6412	0.9477	0.499	0.6887	0.471	51	37	28	168	187	212	98	91	120	15	13	8	80
Cs_ont_2g012040	0.6638	0.6198	0.5334	2.0822	1.6302	1.5858	0.5865	0.9306	1.5746	0.1846	0.2211	0.1054	0.9452	1.1505	1.2807	0.6761	0.9645	0.5333	0.2614	0.2018	0.2768	1.0881	0.4155	0.3443	0.4995	0.4645	0.5682	0.211	0.3121	0.0585	0.243	0.2607	0.3746	0.2415	0.14	0.4164	22	22	20	55	54	53	20	30	62	6	7	4	32
Cs_ont_2g012060	0.4966	0.0662	0	1.6022	1.5616	1.4774	0.8964	0.2917	0.8957	0	0.0743	0.0619	1.4585	0.7729	0.07	0.5857	0.1564	1.0327	0.2305	0.1582	0.0723	0.0799	0.2443	0.1246	0.2936	0.3413	0.4922	0.0827	0.1468	0.0687	0.6428	0	0.5033	0.6389	0.4938	0.1224	7	1	0	18	22	21	13	4	15	0	1	1	21
Cs_ont_2g012080	1.3595	1.2222	1.1125	3.2217	3.5765	4.1938	2.7892	2.1221	3.0512	0.3594	0.1581	0.5713	2.9574	2.3585	1.6898	1.425	2.1645	1.5705	0.3817	0.1123	0.5645	1.3617	1.0401	0.8397	0.6772	1.7438	1.048	0.88	0.7292	0.634	0.4055	0.5982	0.4019	0.655	0.5257	0.5211	27	26	25	51	71	84	57	41	72	7	3	13	60
Cs_ont_2g012090	1.0784	0.1438	0.3177	1.8041	1.3358	2.5461	0.7486	0.9503	0.8645	0.1571	0.0538	0	1.0557	0.8951	0.4562	0.7873	0.5094	0.8543	0.1668	0.1145	0.157	0.2315	0.1768	0.4959	0.1594	0.247	0.2036	0.1197	0	0.0497	0.0517	0.2219	0	0.3597	0.1787	0	21	3	7	28	26	50	15	18	20	3	1	0	21
Cs_ont_2g012180	2.2776	3.2714	2.6322	4.1764	3.8561	5.5591	1.5324	1.2607	1.3271	1.0718	0	0.7646	0.686	0	0.3459	0.6198	0.5793	1.6394	0.3795	0.3906	0.1786	1.7768	0.2011	0.3076	0.725	0.6742	0.3473	1.2249	0.7249	0.6788	2.4693	1.8923	2.9519	1.4025	2.642	1.3598	13	20	17	19	22	32	9	7	9	6	0	5	4
Cs_ont_2g012190	82.0775	84.9577	84.3811	112.39	108.216	97.7079	55.9709	51.7607	50.7661	34.5545	31.0632	30.9831	37.0864	33.7482	35.5162	27.7301	24.5203	29.8809	29.8713	29.3778	28.7619	37.6428	37.0519	41.2164	26.5275	25.9969	25.9331	45.7094	42.433	52.241	41.5223	45.5139	49.9472	43.8096	38.4484	37.822	2199	2438	2558	2400	2898	2640	1543	1349	1616	908	795	951	1015
Cs_ont_2g012200	0.8799	0.7162	0.7976	1.3587	1.6252	0.9844	0.2631	0.2551	0.4557	0.5291	0.5432	0.3348	0.2429	0.0737	0.1336	0.2395	0.3482	0.3753	0.1955	0.327	0.299	0.1525	0.1295	0.1386	0.2567	0.2822	0.3802	0.2892	0.0934	0.4371	0.0681	0.1462	0.1801	0.158	0.0523	0.0584	39	34	40	48	72	44	12	11	24	23	23	17	11
Cs_ont_2g012240	0.7486	0.9318	1.0632	0.6261	0.7846	0.6274	1.1692	0.9253	0.87	0.6633	1.0262	0.7623	0.7415	0.5436	0.5718	0.3888	0.5108	0.6208	0.994	0.8445	1.0446	0.6929	0.7772	0.8057	1.1063	1.0545	1.1924	1.1318	1.3828	1.1739	0.7895	0.9914	1.0352	1.3108	1.3542	1.1528	84	112	135	56	88	71	135	101	116	73	110	98	85
Cs_ont_2g012260	6.7206	7.108	6.8382	4.7605	4.9869	5.3116	7.2545	7.3167	7.1384	11.2771	12.0978	10.9748	8.3998	7.2672	7.6129	10.3528	10.114	11.1901	11.1455	11.4737	12.563	6.8185	7.7696	7.5537	11.7759	11.9049	10.176	7.8021	6.1312	7.7587	3.4454	4.9017	3.6507	6.8737	6.2714	5.8814	271	307	312	153	201	216	301	287	342	446	466	507	346
Cs_ont_2g012380	33.7053	33.459	29.1736	115.695	109.557	113.872	57.4926	53.2361	62.4725	42.3065	40.1859	43.422	103.796	103.082	99.6718	114.65	121.062	119.012	15.4641	18.2971	18.1464	68.0198	68.7419	73.2939	24.9406	26.0917	27.6629	51.8067	45.0816	45.0861	37.2466	33.4998	32.2743	43.0047	41.1426	40.5024	727	773	712	1989	2362	2477	1276	1117	1601	895	828	1073	2287
Cs_ont_2g012420	2.2791	1.7935	2.3883	4.2075	3.6808	3.5836	1.9302	1.8409	1.9456	0.8963	1.1248	0.8242	1.4343	1.1705	1.4784	0.9983	1.6509	1.2525	0.4584	0.7986	0.7965	1.5776	2.2419	2.2292	1.0105	0.8457	1.0972	1.0243	1.0441	1.3245	1.5406	2.2858	1.3282	0.7493	0.8309	0.6458	70	59	83	103	113	111	61	55	71	27	33	29	45
Cs_ont_2g012460	13.6098	13.9081	13.8639	26.94	27.3466	26.6745	11.1585	9.9429	11.7551	2.0918	2.3345	2.0244	4.7404	4.831	4.6918	3.787	4.5791	3.935	2.0149	1.7901	1.5717	3.9632	4.1094	3.6131	1.582	1.9247	1.7935	2.94	2.4914	2.5427	2.7711	3.0693	2.3392	2.8435	3.0008	2.9782	1068	1169	1231	1685	2145	2111	901	759	1096	161	175	182	380
Cs_ont_2g012480	0.667	0.346	0.4585	0.5579	0.4449	0.9554	0.4322	0.6857	0.8109	1.209	0.7758	0.7116	1.3059	1.3725	0.951	2.0102	3.1859	3.3904	0.4013	0.3305	0.2266	0.5011	0.0851	0.4554	0.3834	0.6417	0.808	0.2591	0.92	0.8614	0.5969	0.2401	0.3943	0.5933	0.7738	0.8309	9	5	7	6	6	13	6	9	13	16	10	11	18
Cs_ont_2g012520	12.065	11.5674	11.7702	14.3803	15.5059	16.3347	12.1763	9.5883	11.2481	6.4345	6.8494	7.4123	6.7685	6.42	7.2371	7.3328	7.0585	6.8991	8.8446	8.4843	8.6557	10.3011	9.1064	10.5091	10.3693	8.8836	9.5206	10.9763	11.7606	12.7649	11.1186	11.1265	12.9214	10.4474	11.7887	10.4449	260	267	287	247	334	355	270	201	288	136	141	183	149
Cs_ont_2g012560	0.1413	0.066	0.1041	0.2659	0.0943	0.1868	0.3204	0.2179	0.2379	0.6964	0.4191	0.4728	0.5533	0.4362	0.2092	0.3055	0.5971	0.4653	0.153	0.3939	0.4801	0.2389	0.1351	0.4341	0.3655	0.4758	0.3735	0.0549	0.2924	0.2966	0.0711	0.2544	0.0209	0.4478	0.1639	0.5687	6	3	5	9	4	8	14	9	12	29	17	23	24
Cs_ont_2g012580	0.7896	0.5315	0.7465	1.2671	1.0288	1.2382	1.7132	2.3785	2.1328	2.6212	3.2872	3.3339	3.775	3.6808	2.8639	5.8035	5.4448	6.5103	0.358	0.7165	0.4866	0.5587	0.295	0.4836	2.2226	2.0139	1.729	3.6161	5.5087	4.411	2.6806	2.7568	3.0289	5.6961	6.0709	5.7961	43	31	46	55	56	68	96	126	138	140	171	208	210
Cs_ont_2g012590	2.0738	1.7268	0.8421	2.1096	2.3551	3.0011	0.8715	0.8066	1.4624	1.2001	1.3495	1.4677	3.731	4.0298	3.0981	1.7846	0.4942	0.7575	1.0926	1.6871	1.1426	7.5789	7.59	7.1338	1.4496	1.1862	1.111	0.6531	1.0436	1.3572	8.1254	7.9908	7.7537	0.9534	0.3251	0.7734	37	33	17	30	42	54	16	14	31	21	23	30	68
Cs_ont_2g012600	0.6634	0.979	0.7943	0.7786	0.5352	0.4244	0.3951	0.682	0.8465	1.1346	1.0081	1.2702	0.8589	0.5362	0.9928	1.5898	1.887	1.1569	0.8575	1.1213	0.6544	0.434	0.8595	0.958	1.2397	1.1117	0.8696	0.6234	0.6641	0.684	0.5601	0.5085	0.6262	0.7494	1.0674	0.9781	31	49	42	29	25	20	19	31	47	52	45	68	41
Cs_ont_2g012650	1.6635	1.7832	1.198	1.8552	2.5889	2.5659	2.3353	3.2302	2.7484	4.8999	3.9344	5.9158	3.7998	6.5777	4.4396	4.5774	4.8897	6.2137	3.8033	3.7092	3.5797	3.1937	3.5354	3.4613	6.2465	4.8604	6.1678	2.082	1.8483	3.0436	1.9229	2.0629	1.5845	2.2811	2.2871	2.6567	27	31	22	24	42	42	39	51	53	78	61	110	63
Cs_ont_2g012680	65.2122	66.262	65.1351	55.3004	54.7714	58.8152	71.7579	72.5393	66.2477	27.5965	25.5152	27.1068	27.6975	29.8197	27.4907	31.9187	34.2305	31.6142	49.4316	46.8969	51.7374	40.4869	42.3288	38.0918	45.7397	46.6661	50.7819	52.4711	50.4263	51.9713	49.1447	49.0053	44.9519	43.2519	41.877	44.9204	1913	2082	2162	1293	1606	1740	2166	2070	2309	794	715	911	830
Cs_ont_2g012690	108.546	175.105	189.805	169.045	165.658	116	135.893	122.204	121.239	115.715	96.418	97.5398	112.953	94.6287	82.7271	110.502	75.0587	80.0267	84.1447	91.4891	63.6251	82.3074	88.3335	81.7419	94.23	119.261	89.2693	207.181	144.947	198.155	88.1843	122.895	121.161	113.71	103.298	91.351	746	1289	1476	926	1138	804	961	817	990	780	633	768	793
Cs_ont_2g012760	4.6658	4.7874	4.6951	7.5346	6.3317	7.6497	3.2325	4.0366	4.0436	7.3476	8.1244	7.5807	9.2254	6.9447	7.2958	8.0626	7.1796	7.5406	4.4025	3.9656	4.4732	7.9124	7.3691	9.9754	3.871	3.8219	4.304	5.6519	3.9185	6.0406	7.5807	8.6318	9.1355	7.396	6.0555	6.2547	101	111	115	130	137	167	72	85	104	156	168	188	204
Cs_ont_2g012890	14.9093	15.8074	14.3203	20.8197	19.2451	17.9917	15.5638	14.2734	16.0316	11.229	10.739	11.0017	12.4705	13.1431	12.4545	15.4677	15.3342	17.7155	7.7957	8.0553	7.6808	10.8609	10.5043	10.6023	9.3855	8.8185	8.5777	15.409	13.9447	15.5249	8.6042	9.2163	9.8503	11.7218	10.9462	11.0441	1106	1256	1202	1231	1427	1346	1188	1030	1413	817	761	935	945
Cs_ont_2g012930	4.9725	5.5686	5.3046	7.6251	7.324	7.3337	7.078	5.9249	7.5777	3.4823	3.0497	4.0663	5.4578	4.3363	4.995	4.6053	4.7751	4.8827	3.59	3.8077	2.8414	5.1363	4.2079	4.8939	3.8581	4.4575	3.6466	5.4721	4.2345	4.7677	3.5397	3.7568	3.5299	4.1338	4.2825	3.8226	396	475	478	484	583	589	580	459	717	272	232	371	444
Cs_ont_2g013050	47.7916	49.1303	48.0406	47.9143	51.9343	49.2626	41.2988	37.7306	41.2928	16.9898	15.8877	17.627	23.1951	20.6158	19.7806	22.4998	21.0304	23.4435	23.0102	21.9268	19.8263	25.4433	22.9266	23.3	21.0519	22.9435	20.9673	49.7323	41.7802	53.4912	45.1517	53.2909	47.6001	45.4352	44.4089	39.5325	1543	1699	1755	1233	1676	1604	1372	1185	1584	538	490	652	765
Cs_ont_2g013070	2.3586	3.1787	2.7233	2.1478	2.2835	2.0369	2.7728	2.8157	2.7215	6.5743	6.2125	6.4252	4.0592	3.7504	4.1117	5.7871	5.5979	4.6869	5.7058	5.9799	4.5367	3.5151	3.82	3.3559	4.5849	4.7393	4.7131	7.0257	6.7882	6.522	4.6915	4.458	4.5374	7.0041	9.2671	7.6112	124	179	162	90	120	108	150	144	170	339	312	387	218
Cs_ont_2g013120	3.6908	3.3591	3.5491	2.592	2.7171	2.3477	4.3088	4.4145	4.8061	2.556	1.701	2.33	2.1814	2.377	1.9017	2.7374	2.226	1.7135	4.5248	3.8817	4.5901	3.8973	3.6495	3.9732	5.1149	5.2031	5.0385	5.7611	5.8829	5.6209	4.1831	4.4626	4.7756	4.8777	5.4392	4.8645	159	155	173	89	117	102	191	185	246	108	70	115	96
Cs_ont_2g013150	42.2662	39.253	36.3556	60.3716	58.3134	58.5861	32.3462	31.6825	31.7231	19.3751	17.4308	17.6218	18.4032	19.1275	20.2383	17.0803	20.3746	20.778	16.929	16.4364	17.0475	21.7473	20.8092	22.4686	18.6244	18.4951	17.972	21.8188	23.0106	24.7751	20.7162	20.6647	18.7571	19.6637	18.9501	18.7522	2282	2270	2221	2598	3147	3190	1797	1664	2035	1026	899	1090	1015
Cs_ont_2g013160	0.3295	0.4733	0.3584	0.1272	0.2029	0.2765	0.2956	0.5733	0.5334	1.835	1.2737	2.0577	0.7196	1.0493	0.9008	0.6875	1.0059	0.7643	2.2785	2.3738	2.1187	1.0569	1.2509	1.424	2.5699	1.1217	2.0099	0.2954	0.3409	0.221	0.2552	0.219	0.2248	0.558	0.4411	0.306	13	20	16	4	8	11	12	22	25	71	48	93	29
Cs_ont_2g013230	5.2829	6.2269	6.0696	4.9711	3.8979	3.2085	3.5297	3.5979	3.0013	9.6954	8.6412	7.9544	5.8827	4.9637	4.1717	9.1113	9.0986	8.1016	3.7188	3.681	2.4232	2.3812	2.9556	3.2461	2.3227	3.1764	3.7307	3.9243	2.9374	4.6693	2.4598	3.9228	3.2794	4.3611	4.443	4.556	80	101	104	60	59	49	55	53	54	144	125	138	91
Cs_ont_2g013260	0.9917	1.5625	1.6434	10.9651	11.038	11.1246	5.4215	5.9258	6.4689	0.7584	0.2595	0.1623	4.0654	3.8488	3.671	0.8771	0.6832	0.8378	0.6041	0.6219	0.3159	4.959	5.335	5.9849	3.7833	3.3989	2.826	0.4333	0.3847	0.4203	9.6723	11.9165	10.9384	4.1555	1.7976	3.1538	16	27	30	141	178	181	90	93	124	12	4	3	67
Cs_ont_2g013300	2.9754	2.6335	2.5954	14.4956	12.448	11.3031	3.6051	2.0259	3.4474	0.2364	0.4045	0.2698	2.3453	2.1889	1.8689	1.5037	1.4055	1.2052	0.544	0.3446	0.2757	1.045	0.7095	1.255	1.1593	1.1524	0.8426	0.3152	0.2798	0.2994	0.7002	0.4173	0.4112	0.4253	0.7172	0.6332	77	73	76	299	322	295	96	51	106	6	10	8	62
Cs_ont_2g013330	1.1126	1.6177	2.289	3.2266	3.8868	3.5268	2.9425	2.7	2.5023	2.6593	2.7113	3.1045	3.7853	3.5169	3.0426	2.9037	2.5533	2.617	3.1407	3.1315	3.1605	3.124	3.077	3.2341	4.2078	4.7376	4.4833	4.2506	2.6604	2.8797	3.948	4.9644	4.3025	3.7779	3.0679	2.7842	61	95	142	141	213	195	166	144	163	143	142	195	212
Cs_ont_2g013340	8.9761	8.5571	10.7781	6.9851	7.1993	7.0228	8.5762	9.1105	7.8417	6.6418	8.2467	7.5374	4.7457	4.4972	5.2338	4.3323	2.8805	3.8983	9.2285	11.147	11.7357	7.682	8.519	9.1092	10.3439	9.4003	11.0363	5.6046	5.4458	6.3831	9.3798	8.7131	8.9675	6.4426	6.2387	8.0023	237	242	322	147	190	187	233	234	246	172	208	228	128
Cs_ont_2g013350	0.4835	0.4861	0.5259	0.5366	0.6139	0.4241	1.012	0.7837	0.7982	0.7963	1.0512	0.8927	0.9102	0.7292	0.7893	1.228	0.8609	1.044	1.5707	1.2853	1.232	1.3201	1.2164	1.469	1.4235	1.6815	1.1427	1.235	1.0195	0.9546	0.6365	1.2452	0.9564	1.7676	1.5531	1.1867	26	28	32	23	33	23	56	41	51	42	54	55	50
Cs_ont_2g013420	28.781	25.879	27.4072	21.6746	19.5855	25.6953	21.9843	21.8351	19.069	21.5481	18.0848	21.2284	24.4317	21.8276	23.9712	14.9455	14.945	15.4585	28.7533	27.7845	28.1814	29.3598	30.1855	31.1367	17.7988	19.5484	17.9297	43.4357	42.8458	52.6342	40.8432	41.1031	42.0358	35.9899	33.2633	34.3459	813	783	876	488	553	732	639	600	640	597	488	687	705
Cs_ont_2g013550	2.2807	2.5712	2.2438	6.7485	5.1661	6.827	5.1438	4.8217	4.5634	1.2285	1.2163	1.54	3.5384	2.9064	3.0582	5.2268	4.6483	4.7871	0.7922	0.9595	1.0088	2.8609	2.7655	2.1908	1.9587	1.4903	1.834	1.3036	1.0238	1.4171	0.4765	0.9295	0.4198	0.9473	0.8985	0.7422	53	64	59	125	120	160	123	109	126	28	27	41	84
Cs_ont_2g013570	48.5445	51.9884	56.3571	67.6665	62.9879	62.3849	52.7205	46.441	53.0659	29.6236	32.2962	25.5177	35.6961	39.9678	40.1599	25.3665	23.116	26.0994	32.9727	35.2454	32.8651	50.451	50.0413	56.4873	30.8477	30.673	31.7797	43.8492	36.8844	40.9307	45.3004	50.4913	45.1995	29.118	27.1405	29.9365	1081	1240	1420	1201	1402	1401	1208	1006	1404	647	687	651	812
Cs_ont_2g013580	1.0381	0.9046	1.2386	3.0825	3.3062	2.8308	1.5133	1.6364	1.2232	1.9934	1.6482	1.8727	2.5745	2.4126	2.2714	2.1628	2.4983	2.3026	2.1361	2.0639	1.9047	5.1861	5.7583	6.3636	2.4522	2.813	2.7781	1.25	1.6287	1.2402	4.9818	4.8961	6.1527	2.0083	1.3849	1.328	60	56	81	142	191	165	90	92	84	113	91	124	152
Cs_ont_2g013660	6.5812	6.5655	7.8333	7.2581	7.1682	7.7362	7.5307	6.82	8.8223	15.8281	17.168	16.4459	14.5216	15.9864	15.114	13.3313	14.83	12.7467	10.4895	11.0351	11.09	10.0773	12.8212	12.6952	14.6874	13.2751	13.3877	4.3599	4.1451	4.3954	4.5952	4.8725	5.0596	5.1249	5.0485	5.6527	248	265	334	218	270	294	292	250	395	585	618	710	559
Cs_ont_2g013790	6.612	7.8649	7.6154	8.0659	7.0779	7.6746	8.3368	7.2925	7.0983	19.9984	20.2002	19.9391	16.6158	16.9993	17.5533	16.7995	18.0504	17.8777	15.9181	14.4312	15.2181	14.8036	13.3842	12.8263	17.5196	17.154	15.0367	9.5687	10.8878	9.9521	9.9462	8.3178	8.4021	11.9979	11.3375	11.2132	686	874	894	667	734	803	890	736	875	2035	2002	2370	1761
Cs_ont_2g013820	0.7817	0.9326	0.6141	1.2532	1.0645	1.1843	0.9919	1.2724	0.6945	0.3985	0.4774	0.5497	0.4039	0.6624	0.6216	0.3329	0.2872	0.6322	0.7996	1.0168	0.819	1.7618	1.271	1.2962	1.0334	1.1072	1.1838	0.7085	0.6964	0.7782	1.3554	1.6652	1.6368	0.5649	0.7809	0.6367	36	46	32	46	49	55	47	57	38	18	21	29	19
Cs_ont_2g014020	8.2562	7.7082	7.9279	22.8317	19.3207	22.5487	14.8537	13.5973	16.6148	6.2915	5.2336	5.3862	21.2263	23.0919	21.0928	19.5736	20.4995	17.1975	3.0629	3.3123	4.0184	13.8746	13.8353	16.1495	5.6153	5.7714	6.0594	3.9613	3.9304	4.123	2.7035	3.0238	2.7614	4.2879	4.507	4.1637	289	289	314	637	676	796	535	463	691	216	175	216	759
Cs_ont_2g014030	8.5319	7.1364	8.4373	27.2981	23.8619	26.8268	10.9425	10.3031	11.7991	10.5421	11.4549	10.88	32.6631	32.8584	30.7122	27.3788	27.7933	24.9298	3.8126	3.7835	4.2674	19.2638	18.5634	20.0454	7.153	5.9499	6.9788	7.8718	7.1197	7.9875	4.4703	3.9052	4.7252	5.4905	5.0038	5.9082	269	241	301	686	752	853	355	316	442	326	345	393	1052
Cs_ont_2g014090	0.6362	0.5363	0.6326	0.5322	0.6807	0.6396	1.1594	1.3081	1.4503	0.4865	0.555	0.3085	0.3028	0.2118	0.2966	0.2814	0.3506	0.3859	0.8804	1.1526	1.1889	0.4083	0.3752	0.3335	1.1518	1.0116	1.016	1.8328	1.7733	2.097	1.1031	0.9067	1.003	1.7331	1.9271	1.7604	72	65	81	48	77	73	135	144	195	54	60	40	35
Cs_ont_2g014130	25.6598	25.1903	25.6949	42.6748	40.2934	41.621	26.6345	27.0573	31.104	23.9966	25.4782	23.5647	34.6677	37.4991	36.8819	31.0018	31.7518	32.6649	16.3902	17.3465	17.2708	25.8297	24.8616	27.0259	18.1474	17.5112	17.2149	24.3078	25.3393	23.8636	21.5723	20.4247	20.7181	22.1968	22.5206	23.2279	1631	1715	1848	2162	2560	2668	1742	1673	2349	1496	1547	1716	2251
Cs_ont_2g014200	2.106	1.8296	1.9388	1.6881	1.668	1.8852	0.7391	1.1426	1.1078	1.014	0.8573	1.1234	0.9735	0.6054	0.9816	0.6899	0.677	1.2772	1.267	1.0109	0.6559	1.8128	1.2084	0.7446	0.5749	0.5065	1.1886	2.7265	2.2088	2.4931	2.1496	2.6853	2.1788	1.9024	1.4251	1.9423	72	67	75	46	57	65	26	38	45	34	28	44	34
Cs_ont_2g014210	6.2235	6.0781	5.2721	2.8066	3.2709	3.3557	2.0904	2.3291	2.0276	1.6375	1.4711	1.6021	2.0495	1.4684	1.557	1.1837	1.2329	1.3716	2.4226	2.2381	1.7832	1.228	1.8102	1.5356	0.6527	0.5242	0.6254	4.8121	5.4885	6.1947	7.9112	8.6423	8.4437	6.1413	7.2193	7.5436	217	227	208	78	114	118	75	79	84	56	49	64	73
Cs_ont_2g014240	11.5323	9.8036	9.8338	12.1112	15.371	13.3715	12.1028	9.3174	11.1327	15.8903	15.2738	13.9896	21.0997	16.416	16.0384	16.0328	15.7574	16.8167	12.4092	13.8426	13.5573	16.0673	14.4608	15.6533	13.1501	17.2262	13.7673	20.1348	19.3997	23.0184	24.9635	24.8317	25.2892	30.3419	31.3713	26.4046	313	285	302	262	417	366	338	246	359	423	396	435	585
Cs_ont_2g014400	2.177	1.9236	2.2675	1.9997	1.8279	1.6961	2.229	1.4786	1.8322	2.2196	3.0521	3.9361	2.9683	2.2868	2.4174	4.1259	3.1708	4.0821	1.7682	1.8636	2.2189	2.7159	1.5168	2.4228	1.8097	1.1593	1.3485	1.676	1.2064	1.1673	2.7396	2.2253	2.6889	1.9449	1.3979	2.2127	56	53	66	41	47	44	59	37	56	56	75	116	78
Cs_ont_2g014470	4.253	4.353	4.3712	7.9446	8.7619	7.5597	8.7564	7.7725	9.1742	6.5847	7.6512	7.0396	11.6574	13.6589	13.6824	10.6624	12.8135	11.7914	3.3435	3.5122	3.1148	7.2774	7.4477	7.743	6.062	5.5765	6.12	6.4607	5.4097	5.6757	17.4122	18.4762	17.1814	11.1908	11.2193	11.764	135	148	157	201	278	242	286	240	346	205	232	256	378
Cs_ont_2g014500	3.5712	4.1036	2.3065	2.4126	3.4354	2.8602	3.0702	3.3888	1.3873	3.6412	2.8758	3.5968	4.5717	3.5911	2.576	3.4016	3.3308	3.2846	2.6775	2.6032	4.0601	3.2503	1.4187	3.9788	3.5524	1.5857	3.5396	1.2804	3.4101	2.3948	1.6594	1.9286	1.8271	2.1991	1.1153	2.7245	26	32	19	14	25	21	23	24	12	26	20	30	34
Cs_ont_2g014520	0.6375	0.6348	0.2629	1.493	0.8504	1.1799	1.1565	1.0485	1.1804	1.7332	2.4024	2.1886	2.5794	3.75	3.3979	4.1597	4.9186	4.4627	1.1966	0.379	0.2599	2.2029	2.4386	2.2383	1.7586	1.6354	2.3588	0.9409	2.0662	1.1938	3.4656	2.8918	3.2411	3.3595	3.2538	2.6389	15	16	7	28	20	28	28	24	33	40	54	59	62
Cs_ont_2g014570	1.264	1.1801	1.7688	5.4184	4.426	4.4912	2.0474	2.4905	1.5071	4.2958	4.521	2.2066	7.4242	7.2291	8.9417	6.4593	7.779	7.9946	0.4563	0.5872	0.2147	3.5608	3.0221	3.2361	0.9807	0.912	1.3572	0.9819	1.3075	0.5101	0.5302	0.5688	0.3736	0.6324	0.9775	0.545	12	12	19	41	42	43	20	23	17	40	41	24	72
Cs_ont_2g014590	0.6569	0.2886	0.1025	0.7272	0.7732	0.3448	0.8637	0.9533	0.8131	2.6396	2.872	2.1249	2.0805	2.6098	2.708	3.9644	3.45	3.5354	1.3809	1.4647	1.6542	1.6981	1.2417	1.662	3.2779	2.565	3.6767	2.2512	2.0386	2.0959	2.1007	2.3372	1.7476	3.2479	3.2722	3.3657	17	8	3	15	20	9	23	24	25	67	71	63	55
Cs_ont_2g014610	141.238	132.822	126.971	230.208	233.35	240.588	172.883	174.179	202.914	96.4694	93.5115	95.0093	159.464	156.931	160.106	164.691	178.268	179.164	72.215	69.1255	71.7902	104.741	101.27	108.025	104.763	103.525	97.9763	70.6465	78.5882	78.871	61.2067	57.582	60.9935	74.4909	70.944	73.1684	10173	10247	10348	13216	16800	17476	12813	12204	17365	6815	6434	7840	11733
Cs_ont_2g014620	1.1805	0.8701	0.8786	1.8709	1.6783	1.3862	2.0531	1.8842	1.2551	0.3167	0.5203	0.7864	0.5778	0.6769	0.9506	0.6594	0.5821	0.5491	1.3457	0.7273	0.8233	1.4353	1.1765	1.309	1.1891	1.046	1.478	1.267	1.0926	1.1435	1.8453	1.6441	1.8183	2.0828	1.2253	1.0985	38	30	32	48	54	45	68	59	48	10	16	29	19
Cs_ont_2g014720	0.2187	0.0255	0.0242	0.1029	0.2188	0.3524	0.186	0.0562	0.1611	0.0279	0.0286	0.0477	0.6691	0.6552	0.7286	0.1934	0.2712	0.199	0.1184	0.0305	0.1393	0.3697	0.5648	0.48	0.0566	0.0263	0	0.3186	0.0848	0.053	0.055	0.1181	0.0727	0.1094	0.0634	0.1415	8	1	1	3	8	13	7	2	7	1	1	2	25
Cs_ont_2g014760	0.1776	0.3317	0.3139	0.9656	0.5923	0.7045	0.4603	0.6086	0.6478	0.4225	0.3409	0.2067	1.8546	0.8384	1.0811	0.4887	0.62	1.0772	0.2565	0.198	0.2112	1.6679	1.9364	1.5851	0.4287	0.5126	0.6748	0.7933	0.6737	0.4874	0.9537	0.5435	0.945	0.5924	0.206	0.3319	6	12	12	26	20	24	16	20	26	14	11	8	64
Cs_ont_2g014820	5.8829	7.2622	7.1056	3.5264	3.6621	3.176	5.9714	7.3243	6.2168	2.9991	3.6951	2.5104	3.6473	2.2074	2.5163	1.6188	2.3776	1.9709	5.1676	6.9958	5.7299	4.714	5.7011	5.1066	5.0717	4.5905	6.0252	6.931	6.2884	5.5716	7.8968	6.2834	7.4197	4.8401	7.6584	9.1885	90	119	123	43	56	49	94	109	113	45	54	44	57
Cs_ont_2g014850	0.2245	0.342	0.2924	0.1927	0.4019	0.1758	0.2871	0.2551	0.1691	0.3735	0.3216	0.5363	0.3123	0.2317	0.2566	0.432	0.547	0.6143	0.3839	0.3425	0.2048	0.4527	0.3255	0.2904	0.3912	0.2842	0.3045	0.2478	0.3545	0.5723	0.345	0.1659	0.3248	0.3429	0.4112	0.3363	19	31	28	13	34	15	25	21	17	31	26	52	27
Cs_ont_2g014880	1.0371	1.291	0.9166	2.024	1.4987	1.4854	1.3438	2.0138	2.4246	2.7609	2.0507	2.6654	3.6097	1.6319	2.9573	4.0087	5.1441	2.8154	2.7454	2.5693	3.2887	2.6619	3.4383	3.4391	3.6359	3.4919	3.6547	4.1623	3.7548	3.9623	1.9721	3.2981	2.0948	2.9402	2.2724	2.9813	18	24	18	28	26	26	24	34	50	47	34	53	64
Cs_ont_2g014980	0.1767	0.7011	0.5466	0.4988	0.3978	0.4818	0.601	0.772	0.8923	1.0359	0.5087	0.7712	0.173	0.5294	0.3488	0.9377	1.1686	1.1023	0.7176	0.591	0.3602	0.0498	0.1521	0.1551	0.0914	0.5525	0.3941	0.5147	0.7768	0.2139	0.5337	0.334	0.1959	0.4862	0.3587	0.4953	4	17	14	9	9	11	14	17	24	23	11	20	4
Cs_ont_2g015020	69.4244	79.7306	83.2595	87.102	90.4042	87.1599	66.6355	71.406	71.4684	142.632	134.607	134.032	141.184	146.459	139.265	107.751	98.9041	98.025	107.359	101.824	99.2208	127.102	138.099	130.955	92.4793	91.4917	90.7472	170.051	153.631	147.323	187.583	205.236	198.631	160.15	163.449	168.058	1860	2288	2524	1860	2421	2355	1837	1861	2275	3748	3445	4114	3864
Cs_ont_2g015040	1.9202	2.4626	3.133	2.5151	2.4911	2.2807	2.1943	1.9306	1.4208	1.42	1.6125	0.9578	0.8882	1.1494	0.8748	0.6719	0.7675	0.8776	1.9196	2.3995	2.2154	2.4729	1.8646	2.0004	2.6414	1.7864	2.0287	2.7292	3.4052	3.3724	2.7192	3.0084	3.1437	3.1461	2.8639	3.2574	91	125	168	95	118	109	107	89	80	66	73	52	43
Cs_ont_2g015070	1.476	2.1654	1.4908	1.6628	1.6574	1.7921	1.8443	1.3005	1.7239	1.3513	2.901	1.709	3.0961	3.0517	3.5084	1.1722	1.2949	2.0043	1.4679	1.4104	0.8904	1.4256	1.4864	1.4278	1.0283	1.1881	1.8212	1.8953	1.4957	1.7214	2.1531	2.4726	2.9116	1.2358	1.8519	1.4028	49	77	56	44	55	60	63	42	68	44	92	65	105
Cs_ont_2g015100	9.1213	8.0149	9.1874	6.4792	6.9111	6.0518	11.6672	11.1002	9.7655	24.6856	25.7669	27.9828	20.5499	19.3614	13.5051	24.5183	26.9091	27.5434	20.5548	19.59	19.7565	14.0569	15.3167	15.9542	23.6598	24.4534	25.1937	27.2738	21.8542	30.987	12.4238	13.7633	15.1663	27.985	22.7956	26.6061	136	128	155	77	103	91	179	161	173	361	367	478	313
Cs_ont_2g015110	2.1187	2.4147	2.5047	1.7606	2.3398	1.8553	3.8239	3.1962	2.6169	5.5547	5.5016	5.1396	2.7205	2.6077	2.8246	6.4571	5.9141	4.9205	4.1419	4.5093	5.2446	3.8756	3.505	2.5602	5.2091	7.8616	7.1179	3.9114	4.241	4.7972	1.8006	1.7534	2.0496	4.7356	5.0112	4.8644	77	94	103	51	85	68	143	113	113	198	191	214	101
Cs_ont_2g015170	3.3231	3.4257	3.2428	2.9533	3.3939	2.8489	3.936	3.3094	3.2339	5.3293	4.7833	5.62	4.3713	4.3366	5.5011	4.8986	4.5786	5.0746	3.8237	4.3994	3.5989	4.5247	4.4493	4.649	5.3	5.3615	3.4309	3.0654	1.862	2.28	3.1364	3.0658	2.2409	3.0827	2.7305	2.7464	96	106	106	68	98	83	117	93	111	151	132	186	129
Cs_ont_2g015440	1.3088	1.3848	1.8507	1.2042	1.2512	0.9517	1.2719	1.2856	1.9094	2.1944	2.1008	2.691	1.3666	1.0456	1.378	1.1318	1.4426	1.3003	2.2048	1.7185	2.0752	1.3765	2.036	1.7616	1.8956	1.7907	1.5278	1.0506	0.9026	1.0705	0.8491	1.1623	1.0059	1.2514	0.9447	1.2039	45	51	72	33	43	33	45	43	78	74	69	106	48
Cs_ont_2g015450	110.435	134.424	132.884	77.8521	89.3046	79.2152	109.837	115.154	110.064	214.401	211.976	208.503	153.839	150.766	144.712	136.178	130.316	135.442	161.883	167.394	156.104	129.748	139.553	141.859	126.405	143.845	135.892	79.9754	77.984	84.7664	84.6224	93.9363	94.1634	89.1537	87.7892	91.5727	2650	3455	3608	1489	2142	1917	2712	2688	3138	5046	4859	5732	3771
Cs_ont_2g015530	36.2151	36.4002	34.5785	30.7274	31.6441	30.2201	29.2451	29.2129	26.7601	19.6518	18.8838	18.1421	13.3045	12.2931	14.0115	15.3474	15.3136	14.1304	21.2005	23.2635	19.0305	17.728	22.2141	19.7628	21.076	20.946	21.4441	60.9458	58.3666	65.3956	44.365	50.6506	48.1122	40.7435	39.2712	41.4372	1319	1420	1425	892	1152	1110	1096	1035	1158	702	657	757	495
Cs_ont_2g015540	3.7868	3.7071	3.0868	3.9669	4.892	4.6663	2.5011	2.4566	2.9087	5.8852	5.7346	5.0062	9.3216	9.412	10.3064	6.1132	6.3219	4.5105	4.9371	4.7136	3.5226	8.8243	7.9322	8.0358	5.2868	5.27	5.3567	11.1382	10.3827	8.5823	11.4372	8.8949	12.7479	6.6955	7.9327	9.1949	103	108	95	86	133	128	70	65	94	157	149	156	259
Cs_ont_2g015550	12.1955	12.3835	11.755	11.4178	12.1641	11.1064	11.2076	11.59	10.6675	17.3553	17.7808	14.1504	18.8996	23.2794	19.4206	14.0776	16.3259	15.5908	22.1449	16.9232	19.4535	26.8203	27.1457	29.3338	22.1456	23.5709	21.9839	29.7943	27.6704	28.0147	32.8272	33.9049	33.7189	30.047	27.311	28.7241	331	360	361	247	330	304	313	306	344	462	461	440	524
Cs_ont_2g015560	5.0369	5.0114	5.1988	5.5353	5.0759	7.3276	4.7879	4.4976	3.5585	7.1972	8.8906	8.087	13.4605	14.0179	14.9153	7.8908	10.5364	8.5623	7.2862	5.8203	7.7198	12.2629	13.6704	12.9412	8.824	7.6751	9.1464	11.1811	11.1814	10.9326	11.9924	12.6275	13.6934	10.9262	10.1077	10.8753	137	146	160	120	138	201	134	119	115	192	231	252	374
Cs_ont_2g015600	0.9358	1.1435	1.277	0.5007	0.9224	1.0643	1.2036	0.8912	1.2972	2.0906	2.5786	2.3663	1.0642	0.8845	0.9237	2.5154	2.791	2.6612	2.1311	2.4547	2.4687	0.9769	1.1371	1.2804	2.6052	2.1844	2.2369	3.4154	3.388	2.4259	1.2053	1.1147	1.3912	3.8969	3.6875	3.2517	68	89	105	29	67	78	90	63	112	149	179	197	79
Cs_ont_2g015780	0.4137	0.7339	0.4022	0.1557	0.207	0.4513	0.2412	0.2127	0.1393	0.5905	0.9095	0.8667	0.6885	0.5408	0.8984	0.8782	0.6384	0.2581	1.3889	1.107	1.3916	0.8392	0.4748	1.0168	0.6848	0.8358	0.7791	0.8195	0.5992	0.8015	0.4998	0.5362	0.2568	0.4968	1.1518	0.3925	10	19	11	3	5	11	6	5	4	14	21	24	17
Cs_ont_2g015930	0.258	0.3354	0.2931	0.1849	0.1567	0.1279	0.2865	0.1799	0.2946	0.4415	0.2315	0.3377	0.2525	0.2509	0.2728	0.2825	0.2742	0.2203	0.2494	0.3903	0.3287	0.3426	0.2326	0.2426	0.4384	0.3634	0.4474	0.4938	0.3907	0.4194	0.1298	0.2587	0.2288	0.378	0.2672	0.2384	28	39	36	16	17	14	32	19	38	47	24	42	28
Cs_ont_2g016160	20.1666	20.8467	19.6203	21.6219	22.189	24.4971	31.7077	34.3758	34.253	59.1086	60.353	59.4231	45.3303	47.296	51.3287	73.971	78.532	74.2973	37.4194	36.1585	38.4053	29.8409	31.3739	28.8457	59.2885	55.2775	53.1317	52.285	51.9538	52.0684	34.0964	34.3831	33.8119	61.3519	56.8949	60.6861	942	1043	1037	805	1036	1154	1524	1562	1901	2708	2693	3180	2163
Cs_ont_2g016180	0.5072	0.9091	0.502	0.5345	0.4059	0.7644	0.5915	0.8759	0.5464	1.3445	0.6583	0.85	0.5163	1.2818	0.821	1.244	1.3864	1.3077	0.3735	0.6559	1.1787	0.9601	0.4191	0.5164	1.0913	0.9368	0.8244	0.5673	0.9444	0.786	0.2247	0.4163	0.5577	0.6902	0.9884	0.8398	25	48	28	21	20	38	30	42	32	65	31	48	26
Cs_ont_2g016200	17.5713	19.5647	17.8647	60.5523	56.5409	57.5566	22.7538	24.6402	27.1195	31.0562	29.7997	29.4201	38.4866	41.2629	43.1087	42.0984	43.9484	37.0676	16.167	14.1622	14.5077	22.6733	21.3887	23.3189	29.1134	32.7373	30.9714	24.8499	21.7255	22.2736	18.2032	15.3728	15.171	17.3039	20.0066	19.6714	379	452	436	1041	1219	1252	505	517	695	657	614	727	848
Cs_ont_2g016420	16.3034	15.206	15.729	10.5941	10.9984	11.3195	13.4614	14.1223	14.5555	7.1192	8.2615	8.5894	7.5825	7.6419	7.5495	5.3618	6.3004	6.2298	17.1811	16.9448	17.793	16.7061	15.896	16.5346	17.2022	18.2461	18.2835	8.4578	9.3564	9.563	10.054	11.6807	11.3761	11.4228	11.6036	11.8614	1004	1003	1096	520	677	703	853	846	1065	430	486	606	477
Cs_ont_2g016450	111.125	107.241	117.615	54.1303	54.1813	48.287	91.3557	89.134	79.176	86.533	88.2874	89.8587	46.0788	41.6597	40.1558	56.0569	46.7365	58.9395	107.789	104.643	104.862	52.308	55.5122	56.5118	93.522	98.8358	89.4393	126.723	99.2589	127.597	48.5111	57.2386	57.3388	89.3186	81.9047	84.4333	4783	4944	5728	1857	2331	2096	4046	3732	4049	3653	3630	4431	2026
Cs_ont_2g016620	1.4437	1.3158	1.4582	3.4285	3.0262	2.42	1.6035	1.4664	1.9817	2.0502	1.4933	2.7003	4.2398	3.576	3.7661	2.27	3.1447	2.6982	1.2284	1.2263	1.0336	3.5634	4.497	4.5711	1.1913	1.5377	2.2826	0.5808	0.5156	0.6492	3.1145	4.1024	3.4597	0.9631	0.8174	1.2302	84	82	96	159	176	142	96	83	137	117	83	180	252
Cs_ont_2g016640	89.7967	96.6443	93.4694	113.757	104.591	101.871	123.964	134.972	142.233	99.0252	104.872	99.9892	108.995	115.722	115.843	117.954	117.159	113.848	102.648	106.853	102.27	86.9216	88.9537	88.2648	123.572	119.231	127.105	212.643	215.13	185.642	119.846	110.828	110.848	142.923	158.6	153.483	2880	3320	3392	2908	3353	3295	4091	4211	5420	3115	3213	3674	3571
Cs_ont_2g016690	9.5335	10.0456	8.9572	19.1608	21.02	19.7323	16.821	16.984	19.787	2.8311	2.1316	1.9794	8.2453	9.9821	8.588	8.5137	9.8451	9.8878	4.0345	2.6829	2.7124	4.7977	4.2223	3.5342	11.8255	10.4402	9.1279	3.3972	3.5665	4.6171	7.1284	6.6729	6.8126	5.7653	5.7711	5.9068	412	465	438	660	908	860	748	714	1016	120	88	98	364
Cs_ont_2g016710	3.5653	4.2864	4.4256	5.9259	6.3513	6.6172	4.8469	4.9494	5.9587	2.4027	2.1904	2.0215	3.5796	3.3859	3.83	3.6175	3.8291	4.013	2.728	2.48	2.5676	3.1132	3.0424	3.0136	4.8968	5.1497	4.3894	2.0002	2.0804	2.135	2.4747	2.4574	2.6212	2.0328	2.0384	2.0323	351	452	493	465	625	657	491	474	697	232	206	228	360
Cs_ont_2g016720	0.7515	0.7601	1.0793	1.2178	0.7205	0.5278	0.8216	1.2875	0.7116	3.9906	2.3273	3.4711	1.2567	1.6373	1.5145	4.0987	3.4859	2.8323	0.8138	1.3963	0.9894	0.741	0.539	0.5222	1.5225	1.5664	1.8	2.7364	2.4617	1.6681	0.7881	0.4058	0.5831	1.7859	2.7242	2.3223	24	26	39	31	23	17	27	40	27	125	71	127	41
Cs_ont_2g016730	13.7686	14.6407	15.4872	15.1412	14.4836	14.1445	15.4696	15.6593	15.2458	12.3045	12.1885	14.3682	10.288	13.1982	10.77	12.3656	12.0527	11.1476	16.4454	16.6927	16.0803	15.3553	15.3132	14.8017	13.34	14.8815	17.3217	15.8232	15.4155	11.4148	29.9818	23.9009	23.0377	20.5359	21.0128	19.8783	583	664	742	511	613	604	674	645	767	511	493	697	445
Cs_ont_2g016770	9.6823	9.8005	9.2053	13.2929	13.0623	12.7363	11.4849	11.0257	11.0987	8.5589	8.1223	8.8781	14.2812	12.2877	14.2392	14.3782	14.0501	13.8458	6.4078	6.3784	7.2107	9.0001	9.615	8.685	7.133	8.9539	7.5447	7.2743	7.6214	7.1679	6.3835	6.8661	6.6348	7.3723	7.0718	6.2976	594	644	639	650	801	788	725	658	809	515	476	624	895
Cs_ont_2g016820	3.0154	2.6306	3.1018	5.3337	5.8356	6.029	3.7952	4.3702	3.5364	2.9736	3.7258	3.3224	5.7101	6.4081	6.0504	4.0223	4.3589	3.5462	2.8908	2.535	2.9224	7.5198	6.6373	5.9012	6.5969	6.8479	8.2311	3.0527	2.3011	3.208	6.4198	7.1009	6.0932	4.5506	3.2112	4.3483	61	57	71	86	118	123	79	86	85	59	72	77	118
Cs_ont_2g016850	5.4182	2.8906	2.6119	0.618	0.9856	1.8141	1.6413	1.085	1.1845	2.4393	3.1675	2.3954	1.9287	0.9965	1.1808	1.0788	1.6288	2.7069	3.8864	2.981	5.0924	2.7752	3.1494	1.9148	1.4559	2.6401	2.0226	1.7218	2.6932	2.4537	1.7002	0.988	0.8736	1.9011	0.8979	0.7282	77	44	42	7	14	26	24	15	20	34	43	39	28
Cs_ont_2g017020	5.3285	3.5929	6.0173	10.0279	5.9232	6.1642	7.48	6.3905	6.9762	8.1491	12.0857	6.2013	9.563	10.3194	6.7206	5.9346	10.7677	9.8488	7.694	6.9305	5.4312	8.0057	15.2875	7.5356	5.8187	3.9869	4.9879	5.174	2.4498	6.5948	13.113	12.1497	9.4505	4.147	5.8377	6.3823	18	13	23	27	20	21	26	21	28	27	39	24	33
Cs_ont_2g017030	0.8273	0.7052	0.7947	1.3087	1.4754	1.177	0.9788	1.1093	1.6045	1.6503	2.1463	2.0094	2.2887	1.2931	2.3078	2.6723	2.7753	1.5333	2.1814	2.5263	2.0898	1.7834	1.8576	1.926	2.7536	3.0797	3.5294	1.2993	2.0093	1.1497	1.8468	0.8158	1.1164	1.3317	1.5438	1.8612	23	21	25	29	41	33	28	30	53	45	57	64	65
Cs_ont_2g017110	0.2948	0.9976	0.6187	0.5085	0.7004	0.4749	0.9668	0.3409	0.6202	0.5259	0.3857	0.8683	1.1181	0.6823	1.8184	0.391	0.2843	0.6129	0.5985	0.1643	0.3755	0.4982	0.5497	0.5175	1.1435	0.957	0.5113	0.5152	0.6479	0.8922	0.4451	0.4775	0.8822	0.3687	0.7693	0.4131	8	29	19	11	19	13	27	9	20	14	10	27	31
Cs_ont_2g017180	1.2762	1.6217	1.4725	3.6026	3.4047	3.6909	1.6537	1.3119	1.2531	3.1806	4.0821	4.1773	5.2748	5.1362	4.5139	2.0902	2.0709	1.6954	2.1115	2.7665	2.2403	5.3927	6.5906	5.8501	2.8239	2.8647	3.0217	3.8828	3.5571	4.2234	5.4604	6.3175	6.5703	4.0438	3.2898	3.9132	36	49	47	81	96	105	48	36	42	88	110	135	152
Cs_ont_2g017250	3.9022	4.7361	3.3797	4.5041	6.3243	4.7979	5.1575	6.7391	4.4666	5.1721	2.2876	3.7466	7.1814	5.101	5.6235	3.0371	2.6667	3.3268	2.451	2.5232	2.7842	3.4297	3.8512	3.8363	3.391	5.6309	3.5582	4.6378	3.3907	4.3088	4.3999	7.502	5.1214	5.6226	2.897	3.5671	50	65	49	46	81	62	68	84	68	65	28	55	94
Cs_ont_2g017260	0.516	0.657	0.4146	1.1183	0.5632	1.1629	0.8662	0.1929	0.5922	0.574	0.6875	0.4914	0.3674	0.511	0.6946	1.0511	0.5171	0.2926	0.508	0.6276	0.3347	0.8986	0.5384	0.3294	0.4853	0.6318	0.3255	0.164	0.1456	0.2272	0.2834	0.4053	0.416	0.1878	0.7074	0.2023	11	15	10	19	12	25	19	4	15	12	14	12	8
Cs_ont_2g017300	1.2433	1.603	1.4389	0.8542	0.6515	1.2328	0.8343	0.9434	1.47	4.316	3.9976	4.4443	0.8983	0.8062	0.8766	4.6778	3.7198	4.1857	3.5264	3.2672	2.263	1.4344	1.3589	0.9614	3.5218	2.2213	2.582	1.0003	1.9598	1.1469	0.2682	0.4156	0.2888	1.9254	1.614	1.9147	42	58	55	23	22	42	29	31	59	143	129	172	31
Cs_ont_2g017330	1.1944	1.593	1.5268	4.8435	5.1852	5.5199	2.3008	1.9294	2.3157	1.5222	1.6076	2.3643	3.8835	3.1134	3.4737	3.1188	2.7271	3.5702	1.1318	1.2602	1.4566	4.4703	3.8429	3.9316	1.7873	1.8056	1.818	1.6651	1.9857	1.694	1.4172	2.2115	2.0427	2.1555	1.4598	1.8394	56	80	81	181	243	261	111	88	129	70	72	127	186
Cs_ont_2g017340	39.2445	44.4133	40.8445	47.5367	51.4669	51.7146	63.6706	62.5051	65.5716	26.0609	28.3795	25.2969	24.6428	24.3994	23.6374	12.4833	12.0238	14.6968	91.9903	94.5553	88.0951	69.8243	74.8896	76.149	115.521	108.294	115.283	21.7358	19.8307	21.3819	79.2134	75.7106	69.5464	64.1352	67.6128	65.0167	608	737	716	587	797	808	1015	942	1207	396	420	449	390
Cs_ont_2g017470	3.8154	6.2338	3.091	1.1967	3.4991	5.0444	7.416	5.5565	6.4226	7.4561	6.6569	7.4933	3.735	4.5028	6.2769	3.3746	4.2056	3.6363	6.5423	11.343	13.9357	5.7325	9.1222	3.6282	11.1836	11.3174	5.9876	8.8916	10.196	5.5435	10.8833	7.2116	9.3047	9.5446	8.852	9.0487	12	21	11	3	11	16	24	17	24	23	20	27	12
Cs_ont_2g017480	14.6436	15.9402	17.2368	12.5558	12.507	12.3961	17.3697	15.0535	15.877	19.1681	21.3207	19.396	16.1503	16.9972	16.6004	16.213	16.5638	14.7594	28.8775	29.514	27.7011	24.5352	24.8408	23.4066	32.9775	31.1276	32.9891	26.3766	25.2356	25.4875	32.7036	28.317	30.9052	33.6886	32.824	33.7774	458	534	610	313	391	391	559	458	590	588	637	695	516
Cs_ont_2g017560	4.2924	4.7522	3.3235	3.765	3.9523	4.1432	3.6916	3.9439	3.4848	5.151	4.8513	3.813	5.2431	3.6828	4.1619	4.6587	4.1032	4.5812	2.9618	2.6256	2.1295	3.6811	2.3104	3.0676	2.0041	2.1195	2.4095	2.8327	2.8685	3.4953	2.6387	2.8719	2.7622	2.5086	3.3048	2.85	113	134	99	79	104	110	100	101	109	133	122	115	141
Cs_ont_2g017590	0.184	0.9017	0.9348	2.1349	1.0582	1.6873	0.6704	0.52	0.658	0.1407	0	0.1204	0.6303	0.2505	0.3178	0.4339	0.2535	0.5738	0.0996	0.2051	0	0.2591	0.7389	0.4037	0.0952	0.177	0.1823	0.1608	0.0476	0.0445	0.0926	0.0993	0	0.1381	0.0533	0.0793	4	21	23	37	23	37	15	11	17	3	0	3	14
Cs_ont_2g017600	105.259	108.431	103.838	215.139	209.258	207.192	129.569	128.213	136.531	47.4523	43.4403	42.9184	139.33	122.119	124.331	93.5176	102.089	100.836	47.3461	40.4661	39.2828	128.453	119.754	123.137	60.1249	57.4915	54.1556	48.645	47.3245	52.9051	62.947	68.1995	65.3709	49.0845	50.6257	46.0042	5446	6009	6079	8872	10822	10811	6898	6453	8393	2408	2147	2544	7364
Cs_ont_2g017660	106.104	107.707	110.143	151.32	171.941	168.446	106.281	98.8142	103.184	9.6582	9.6952	9.1913	59.4891	50.2608	55.9353	28.077	36.8246	34.3829	7.8772	6.8833	8.1468	42.9831	43.4844	39.9423	9.0998	11.5133	8.5087	18.035	18.3733	19.8663	19.2012	22.7007	22.2012	16.1647	14.4717	15.4269	2509	2728	2947	2852	4064	4017	2586	2273	2899	224	219	249	1437
Cs_ont_2g017670	5.2434	6.6231	5.27	14.8339	15.12	12.8451	5.2956	4.9674	6.5764	1.5724	0.1076	0.5384	2.0129	2.016	3.6534	0.8487	1.3599	1.6034	0.334	0.3439	0.524	3.128	3.4216	4.6026	0.4254	0.3956	0.7133	0.7188	0.7445	0.3983	1.7596	1.1104	1.2764	1.0288	0.5963	0.1773	51	69	58	115	147	126	53	47	76	15	1	6	20
Cs_ont_2g017700	5.3144	6.8699	4.7871	5.77	7.0549	3.7495	4.5688	6.7238	5.333	3.126	4.1725	4.9063	2.9013	5.4553	5.1448	3.3746	3.8301	3.5064	3.3203	4.7853	5.3127	5.0671	4.8087	6.5488	3.2775	3.6377	3.0388	3.3343	1.4801	3.4647	4.9387	5.9606	5.5284	3.5792	2.3711	2.8204	52	72	53	45	69	37	46	64	62	30	39	55	29
Cs_ont_2g017710	73.5068	76.6423	76.3446	119.375	114.604	131.322	97.6831	121.896	114.477	112.601	99.9785	114.273	119.842	125.764	124.988	164.721	154.259	133.417	56.1687	62.6081	62.9839	67.5135	66.8085	69.5471	91.9564	89.727	92.089	128.684	158.553	112.428	77.4237	69.3476	77.3185	117.04	125.415	130.794	822	918	966	1064	1281	1481	1124	1326	1521	1235	1068	1464	1369
Cs_ont_2g017740	10.8733	10.0595	10.4515	9.6854	11.0753	9.2508	10.8225	11.2789	10.1745	14.8373	12.1391	13.9639	11.6732	12.4175	9.987	15.7278	14.6645	15.9497	11.7041	9.9247	12.1544	9.4021	9.1608	7.699	12.8799	13.5573	11.8189	5.1674	5.0292	6.6818	3.9686	5.6058	5.3892	7.2972	6.6686	7.5357	331	328	360	235	337	284	339	334	368	443	353	487	363
Cs_ont_2g017750	0.5932	0.7322	0.6931	1.0344	1.0562	0.8474	0.8696	0.7028	0.6262	0.3383	0.3052	0.3598	0.5709	0.6462	0.4764	0.5573	0.4322	0.3868	0.5118	0.4147	0.5022	0.6458	0.4731	0.5825	0.6345	0.6287	0.867	0.7849	0.6032	1.0226	0.8908	0.8688	0.7579	0.996	0.7464	0.5983	59	78	78	82	105	85	89	68	74	33	29	41	58
Cs_ont_2g017800	0.2063	0.2354	0.2229	0.2588	0.2981	0.2273	0.4456	0.2592	0.3859	0.3506	0.312	0.6003	0.2917	0.5743	0.3168	0.4596	0.2779	0.286	0.2979	0.2044	0.3037	0.4391	0.4998	0.5433	0.498	0.4852	0.3862	0.2938	0.4505	0.2442	0.0923	0.3714	0.1626	0.3441	0.133	0.2175	9	11	11	9	13	10	20	11	20	15	13	30	13
Cs_ont_2g017820	15.3133	16.8543	15.7562	19.4943	19.5433	18.0342	18.6791	18.9734	19.843	4.0292	3.9019	4.155	10.8143	10.8603	10.5941	5.7194	4.9499	5.6027	6.614	7.8101	6.866	6.2241	9.2765	6.0705	11.8931	13.7812	15.5783	7.1687	6.039	6.655	19.0334	21.7777	19.6329	12.2224	11.5126	15.646	341	402	397	346	435	405	428	411	525	88	83	106	246
Cs_ont_2g017890	3.1445	4.3003	3.7968	6.6124	5.6716	6.3239	3.4864	3.2781	4.4359	3.9738	3.4773	2.8221	3.9454	5.2107	4.2405	6.1108	5.2235	6.0782	4.8443	5.5795	3.8823	6.3881	6.0484	5.2872	13.7913	11.2483	11.5888	3.0448	3.1612	2.3594	7.8029	6.4099	5.5378	2.7033	3.6477	3.5903	71	104	97	119	128	144	81	72	119	88	75	73	91
Cs_ont_2g017970	7.4552	7.2978	9.384	5.4987	5.8764	7.706	7.0257	7.1065	7.2634	5.5281	4.4934	4.496	3.9808	4.5283	3.4341	3.0904	2.6395	4.9325	5.0888	5.9943	5.1581	5.8551	6.2223	6.782	5.6559	6.3461	5.4187	11.8983	9.2543	14.2671	11.3719	13.0297	14.5046	13.7894	12.1598	12.9365	165	173	235	97	130	172	160	153	191	120	95	114	90
Cs_ont_2g018100	0.3026	0.4081	0.416	0.464	0.5718	0.6334	0.5882	1.1406	0.8772	0.4799	0.8447	0.8217	0.395	0.5494	0.5642	0.3172	0.5188	0.2097	0.4733	0.2999	0.5826	0.2652	0.5402	0.3246	0.3478	0.7439	0.1999	0.1175	0.2087	0.1954	0.0677	0.1816	0.328	0.0673	0.117	0	9	13	14	11	17	19	18	33	31	14	24	28	12
Cs_ont_2g018110	3.1393	2.7138	1.8839	6.1269	5.5448	6.3411	3.5406	2.6694	3.8166	2.8451	2.0286	1.7253	4.6287	5.1932	4.7055	5.3932	4.4429	4.8758	2.1826	1.4259	1.8962	3.4502	3.4248	4.2526	1.4434	2.3117	2.3048	1.8967	2.3253	1.8395	2.5362	2.6372	2.8871	1.9391	1.7085	1.6378	81	75	55	126	143	165	94	67	117	72	50	51	122
Cs_ont_2g018300	68.4759	83.2257	74.0758	237.048	237.396	220.079	97.8848	99.966	119.427	6.9914	5.9764	5.7626	54.3568	55.9725	58.1464	42.463	52.5918	49.5405	22.1398	14.2227	9.33	45.2831	33.4173	39.1104	34.1496	37.8314	31.4848	27.0546	29.4621	29.1932	58.5345	54.2547	52.4936	48.0302	51.5744	50.6643	2147	2795	2628	5924	7440	6959	3158	3049	4449	215	179	207	1741
Cs_ont_2g018310	0.4506	0.9256	0.6372	0.5089	1.082	0.6703	0.6569	0.5559	0.3793	1.4243	0.9435	1.2587	1.8528	0.54	1.0231	1.7537	1.8875	1.6399	0.8784	1.055	0.7809	0.8633	1.086	1.424	0.8858	0.5636	0.8933	1.1027	0.606	1.0912	0.2722	0.1947	0.4396	0.9469	0.8887	0.5052	10	22	16	9	24	15	15	12	10	31	20	32	42
Cs_ont_2g018340	2.6367	2.233	2.3557	1.9884	2.3207	1.9287	2.2264	1.7329	2.1464	2.1741	1.9004	2.3517	2.708	2.4328	2.1759	2.4467	2.2234	2.9061	3.5575	3.6141	3.5099	2.5977	2.4637	2.6559	3.1003	2.8692	3.0417	2.3839	2.3996	1.9119	1.1894	1.5095	1.1244	1.3552	1.9221	1.4289	183	166	185	110	161	135	159	117	177	148	126	187	192
Cs_ont_2g018560	365.594	355.336	365.483	366.061	399.296	408.573	363.604	363.908	346.798	828.2	842.338	829.833	818.851	778.415	812.216	926.23	921.53	931.688	492.543	477.256	491.958	576.896	564.283	552.187	458.846	443.383	435.048	648.55	651.635	702.695	457.76	462.734	489.036	532.288	510.802	516.119	15104	15724	17085	12054	16489	17023	15457	14625	17023	33559	33243	39277	34558
Cs_ont_2g018620	11.514	11.5582	11.99	13.7215	11.2625	10.2722	10.9405	11.6385	9.016	26.2257	27.1284	26.0632	21.5066	19.6006	18.8365	20.5751	17.8527	19.0403	14.6574	16.8053	15.9532	13.3719	15.238	14.9492	15.9926	15.7974	17.0068	18.2745	19.475	19.1052	13.6905	13.9601	14.8181	18.2286	17.5234	18.6146	359	386	423	341	351	323	351	353	334	802	808	931	685
Cs_ont_2g018700	0.9817	1.1052	1.2758	0.8332	1.5598	2.0327	0.954	0.9498	0.8991	0.2355	0.3929	0.3528	0.8479	0.5032	0.6555	0.4767	0.7001	0.6904	0.813	0.676	0.5592	1.2688	1.9881	1.4953	0.9558	0.6944	0.7727	1.0766	0.9856	0.9229	1.9766	3.0561	2.5604	1.1267	1.2727	1.245	34	41	50	23	54	71	34	32	37	8	13	14	30
Cs_ont_2g018750	0.9917	1.2708	0.8077	0.927	1.031	1.0026	0.7559	1.2793	1.3747	0.6146	0.7124	0.5601	0.8756	0.699	0.6526	0.7108	0.493	0.6267	1.0529	1.1056	1.0901	1.0517	1.205	0.9558	1.6294	1.8519	1.3876	0.9063	1.0057	0.8475	0.9984	1.3021	1.5864	0.8755	1.1729	1.0564	51	70	47	38	53	52	40	64	84	31	35	33	46
Cs_ont_2g018770	233.917	237.185	228.229	231.732	230.789	250.069	230.408	226.772	230.985	431.465	414.613	418.17	491.147	508.215	515.776	462.324	495.381	481.59	399.62	389.651	402.655	418.371	450.04	415.911	373.435	375.159	380.782	499.913	487.878	468.646	363.805	343.158	342.803	421.065	439.38	427.316	10713	11635	11827	8459	10565	11550	10858	10103	12569	19381	18139	21941	22978
Cs_ont_2g018870	0.9865	0.9769	1.1625	0.6001	1.0169	0.8596	0.7844	0.6146	0.7297	1.1582	1.3144	1.2525	1.3462	1.2701	0.7082	1.0224	1.0215	1.2122	1.1331	1.5331	1.7064	0.8085	0.7205	1.1546	0.6185	0.7477	0.8889	0.7663	1.0514	1.1582	0.5116	0.1937	0.3977	0.5983	0.4855	0.6187	33	35	44	16	34	29	27	20	29	38	42	48	46
Cs_ont_2g018890	0.4129	0.257	0.219	1.278	0.4958	0.6006	0.4013	0.7358	0.6024	0.3088	0.5476	0.4325	0.5659	0.6898	0.2717	0.487	0.6979	0.4293	0.4472	0.7059	0.8418	1.8613	1.6113	2.1266	1.6803	1.3772	1.6917	1.1548	0.9683	0.8	1.3026	0.9218	0.8056	1.2947	1.1816	1.4957	15	10	9	37	18	22	15	26	26	11	19	18	21
Cs_ont_2g018910	52.9124	50.3364	50.3084	69.2544	70.2338	70.5657	62.183	61.734	69.4176	73.0081	76.1361	69.0854	96.2119	97.8892	104.418	60.8366	69.4214	60.4346	53.5657	56.127	54.1783	101.708	101.88	98.5964	44.364	44.921	45.1677	56.6058	55.6894	52.7276	55.0464	51.1699	55.4603	44.3555	43.6963	45.7699	1319	1344	1419	1376	1750	1774	1595	1497	2056	1785	1813	1973	2450
Cs_ont_2g018930	13.7172	13.8335	13.5136	23.5345	24.9711	22.4322	18.5863	16.3938	18.0377	11.8677	11.3215	12.6666	16.7478	16.9899	16.7666	14.1948	14.7663	15.8975	12.9528	12.7382	11.3349	19.5881	20.1071	19.5094	17.5884	17.6636	18.5314	23.6192	26.4517	26.1884	21.3452	22.6853	20.8745	26.29	25.9062	26.1492	898	970	1001	1228	1634	1481	1252	1044	1403	762	708	950	1120
Cs_ont_2g018950	46.4957	51.7743	52.2895	59.3254	56.8624	57.728	49.0226	55.8716	54.9461	76.4611	68.3825	70.9365	75.3832	87.1986	69.7772	89.3676	88.665	79.2418	52.0626	51.9676	52.3811	62.0888	57.8434	60.3886	51.1633	51.2227	52.8909	56.3847	56.3448	51.038	41.7629	38.5805	40.7421	46.8803	41.8943	44.8291	1178	1405	1499	1198	1440	1475	1278	1377	1654	1900	1655	2059	1951
Cs_ont_2g018990	14.649	14.2865	16.8002	17.8669	18.3971	19.0923	22.0294	22.7481	21.8548	34.5671	36.8249	38.7304	26.6183	24.5332	24.6959	60.6842	59.3493	63.1801	19.2246	18.498	17.3619	17.464	16.1742	16.9873	25.4607	29.0494	26.643	40.0183	37.335	40.9221	20.5187	20.5668	22.5346	46.1807	46.376	43.4207	897	937	1164	872	1126	1179	1388	1355	1590	2076	2154	2717	1665
Cs_ont_2g019170	3.8195	4.2791	4.5812	3.1491	2.2381	2.6511	2.9165	3.4216	2.6636	7.2878	5.3693	7.2393	1.8695	2.7342	2.5852	4.9546	5.2325	4.7653	2.8363	2.859	2.892	0.9838	1.4402	1.0537	2.0886	1.6272	2.8122	2.6067	1.6369	3.2767	0.9888	1.2965	1.1613	2.4023	2.152	2.7292	70	84	95	46	41	49	55	61	58	131	94	152	35
Cs_ont_2g019460	1.2221	1.8367	1.3172	1.3089	1.2227	1.2414	0.9849	0.858	0.7526	2.1882	1.8098	1.7692	1.1964	0.7793	0.7061	1.0545	1.4128	0.7128	1.8077	1.1631	1.5191	0.739	0.4105	0.6541	1.1718	1.0897	1.2704	0.4515	0.4934	0.4042	0.6602	0.1932	0.3701	0.865	1.0373	0.3599	41	66	50	35	41	42	34	28	30	72	58	68	41
Cs_ont_2g019470	4.9987	4.0582	4.0336	14.9971	25.2222	28.2311	7.6038	6.0323	5.4876	5.3181	5.9154	4.5529	23.6158	22.2552	24.456	5.3822	3.5934	7.0048	5.6487	6.2997	6.4243	55.8373	69.5871	54.7522	12.5909	11.9176	12.7092	12.4088	5.3957	7.5784	73.736	95.0684	85.1874	7.394	4.2859	7.6846	23	20	21	55	116	131	36	27	30	24	26	24	111
Cs_ont_2g019580	2.7008	3.0619	3.4099	2.1783	4.825	4.0171	2.8123	3.5697	0.9742	2.9504	2.8273	2.3574	2.6439	1.8914	3.4276	2.73	1.9138	2.808	4.1784	2.7959	4.5226	5.8694	3.0995	3.7255	5.189	4.2685	5.3538	5.1701	6.785	6.7269	4.6612	7.2927	5.3034	5.7911	5.5946	3.6601	14	17	20	9	25	21	15	18	6	15	14	14	14
Cs_ont_2g019710	0.7901	0.5942	0.5043	0.4406	0.6806	0.3047	0.6612	0.4061	0.7573	0.2238	0.2987	0.3257	0.5801	0.5499	0.2816	0.5694	0.3629	0.3423	0.4753	0.4649	0.5369	0.6677	0.4282	0.8284	0.4768	0.2322	0.5003	0.6649	0.4995	0.659	0.7291	0.5689	0.6812	0.549	0.28	0.9085	36	29	26	16	31	14	31	18	41	10	13	17	27
Cs_ont_2g019720	16.3253	15.0728	15.3872	9.0213	9.9987	8.2957	18.239	17.6191	17.7748	28.1257	31.2448	27.6706	24.3482	22.1687	21.6494	17.5987	16.5989	16.08	38.3956	37.8121	37.6593	25.2753	28.9071	28.3825	35.7895	37.7622	39.3089	30.9311	26.6179	31.275	33.2806	34.3369	36.3334	27.6935	23.2393	24.7258	361	357	385	159	221	185	415	379	467	610	660	701	550
Cs_ont_2g019740	56.6029	51.9348	50.6186	50.1	52.2906	57.2225	50.3953	47.2451	52.6394	20.9536	20.3792	19.7172	21.3066	19.2234	20.1145	23.2129	25.9025	24.5	29.2054	28.132	32.0844	25.4054	26.1226	27.5353	22.1579	24.0461	23.6568	29.1754	29.9827	29.8171	19.7079	19.5744	19.3783	21.8874	21.8533	22.4534	2611	2566	2642	1842	2411	2662	2392	2120	2885	948	898	1042	1004
Cs_ont_2g019820	3.6506	4.3288	4.6394	3.2763	5.3318	4.6504	5.8526	5.5059	4.9116	14.4265	14.1985	15.4905	12.547	13.5562	13.7825	15.869	13.599	13.5475	9.4941	9.8628	10.4841	8.8579	11.4064	10.5023	13.5353	12.0483	12.6772	8.7559	10.7502	9.111	10.1405	9.5839	8.8614	9.7855	10.8497	11.3982	137	174	197	98	200	176	226	201	219	531	509	666	481
Cs_ont_2g019840	2.9621	3.5465	3.597	4.1702	4.3885	4.3945	3.472	3.4169	3.064	10.8353	10.6753	9.7301	8.1677	9.1138	7.6108	11.3591	13.0349	13.8936	5.6565	5.4449	5.1856	5.8092	4.6708	4.2474	9.2398	8.5269	8.4714	6.2442	7.9292	7.4464	4.7576	5.3484	4.7923	6.222	7.0295	6.8444	131	168	180	147	194	196	158	147	161	470	451	493	369
Cs_ont_2g019850	0.2415	0.4831	0.122	0.1731	0.069	0.1368	0.2347	0.1419	0.1452	0.9497	1.2279	1.2045	0.6079	0.3758	0.2724	0.7323	0.6845	1.2913	0.5231	0.7692	0.1407	0.0778	0.0792	0.0303	0.7138	0.4978	0.8207	0.402	0.571	0.5681	0.0695	0.1118	0.2142	0.2762	0.3202	0.2678	7	15	4	4	2	4	7	4	5	27	34	40	18
Cs_ont_2g019980	0.0687	0.0641	0.0759	0.1508	0.0687	0.2554	0.1168	0.3177	0.0723	0.2976	0.1797	0.2847	0.3193	0.2806	0.1017	0.2227	0.3596	0.3927	0.0558	0.0383	0.035	0.0774	0.0591	0.0301	0.0533	0.0661	0.1702	0.06	0.0533	0.0665	0	0	0.0152	0	0.0398	0.2221	4	4	5	7	4	15	7	18	5	17	10	19	19
Cs_ont_2g020040	0.4962	1.1119	1.1402	0.7471	1.0922	0.1968	0.8681	1.2243	1.1694	1.1131	0.8312	1.2994	0.6801	1.9461	0.9796	1.7555	0.7658	0.7223	1.1823	2.3235	1.1128	0.7828	0.9112	0.6969	1.1294	2.2914	0.9837	2.6598	2.0533	2.4032	2.8975	1.8223	1.8482	1.3903	2.3025	1.9685	5	12	13	6	11	2	9	12	14	11	8	15	7
Cs_ont_2g020070	0.7439	0.7366	0.4184	0.2828	0.5638	0.1788	0.5039	0.1622	0.3984	0.1379	0.2124	0.1377	0.1545	0.0982	0.0223	0.8772	0.6709	0.4922	0.0244	0.1005	0.023	0.0254	0.0776	0	0.4897	0.2819	0.5139	0.3415	0.513	0.2402	0.3404	0.2922	0.1599	1.1052	0.7845	0.9137	33	35	21	10	25	8	23	7	21	6	9	7	7
Cs_ont_2g020110	1.01	1.0477	0.7934	0.8448	1.1227	1.4466	1.5814	1.269	1.1806	2.0023	2.1145	1.8611	1.9774	1.8337	1.1077	4.3671	4.5767	4.7836	1.6406	0.8132	0.4003	0.6955	0.8371	1.2313	1.7994	2.429	2.5582	2.4844	1.393	2.9348	0.8473	1.3938	1.4927	2.3581	1.7574	2.2743	18	20	16	12	20	26	29	22	25	35	36	38	36
Cs_ont_2g020270	0.793	2.2212	8.3405	0.398	0.476	1.0223	1.2717	0.3669	2.3361	1.5363	0.4151	5.9531	0.854	2.1166	1.3308	0.3273	0.2622	0.2474	0.2147	0.5305	8.528	0.8936	0.3185	4.4552	9.64	0.6866	0.3144	0.6468	0.2871	0.2304	1.517	0.1713	0.211	0.2381	0.598	0.2394	20	60	238	8	12	26	33	9	70	38	10	172	22
Cs_ont_2g020430	1.2163	1.3732	1.0749	1.597	1.5281	1.4024	1.4844	1.483	1.7141	2.5379	2.6946	3.3084	2.3813	2.5267	3.6017	2.4017	2.0578	2.5879	1.3172	0.9776	1.3551	1.8168	2.1424	1.8373	2.3702	1.4694	2.2428	0.8899	1.2582	1.2877	1.4808	1.1915	0.9783	0.9623	1.214	1.3904	43	52	43	45	54	50	54	51	72	88	91	134	86
Cs_ont_2g020550	9.0171	8.9951	9.643	10.1766	9.1859	9.7168	10.924	9.4811	9.8071	5.9611	6.5947	5.319	18.5408	14.7567	13.2492	7.3318	9.8937	10.3167	5.217	4.2689	4.9522	5.6603	6.1899	5.2406	3.8762	4.3571	3.6728	3.2144	3.3648	3.9881	3.1918	2.4459	2.4464	2.9252	4.9195	4.1545	219	234	265	197	223	238	273	224	283	142	153	148	460
Cs_ont_2g020640	0.1764	0.1098	0.052	1.2541	1.0589	1.0495	0.1143	0.1813	0.1485	0.06	0.1231	0.1026	1.7268	1.6014	1.451	1.3868	1.6851	1.3449	0.1274	0.0656	0	0.8613	0.6073	0.5161	0.4258	0.2263	0.0583	0.137	0.1216	0.4556	0.1776	0.381	0.2607	0.4119	0.2728	0.2028	3	2	1	17	18	18	2	3	3	1	2	2	30
Cs_ont_2g020670	0.2702	0.2018	0.812	0.9494	1.6222	2.4117	0.6303	0.7223	1.1373	0.1653	0.2829	0.3302	1.4815	1.2365	1.7072	0.5736	0.5958	0.7305	0.1171	0.241	0.1653	1.5226	0.8063	0.9963	0.1118	0.364	0.375	0.6298	0.3914	0.1571	1.6324	1.9848	1.6296	0.1082	0.3135	0.7924	5	4	17	14	30	45	12	13	25	3	5	7	28
Cs_ont_2g020690	26.1892	27.1437	26.3017	28.4346	29.3615	28.8742	33.1942	32.1937	34.2579	32.4903	34.126	32.2911	35.8563	32.5696	30.1892	24.1888	27.7063	28.4187	23.3538	22.0508	23.2408	23.9389	31.4211	25.842	30.4089	30.3479	29.2246	14.2443	14.0666	16.0095	25.2596	29.2257	28.7463	24.7395	25.0688	26.0601	572	635	650	495	641	636	746	684	889	696	712	808	800
Cs_ont_2g020700	0.6888	0.699	0.8469	1.6907	2.1272	1.8411	0.2328	0.2463	0.1764	0.0305	0.1881	0.0261	0.1759	0.0326	0.0591	0.2472	0.132	0.3736	1.0702	1.2353	0.8242	3.712	3.7117	5.7305	0.3098	0.3745	0.1781	0.0698	0.031	0.116	0.3316	0.5822	0.6108	0.1498	0.2432	0.2066	23	25	32	45	71	62	8	8	7	1	6	1	6
Cs_ont_2g020730	4.2862	3.2152	3.4377	1.9583	2.3299	2.0391	3.5154	2.2667	2.6274	5.33	5.2131	4.9307	3.347	4.0484	2.9346	5.9603	4.1236	6.1564	3.4075	3.5907	2.7526	2.5126	2.7295	2.7185	4.793	4.7192	4.1009	2.6559	3.3318	3.1197	2.4444	1.8196	2.0653	2.6031	2.9315	2.5426	173	139	157	63	94	83	146	89	126	211	201	228	138
Cs_ont_2g020740	0	0	0.0779	0.2213	0.4412	0.5685	0.0857	0.0907	0	0.045	0.1385	0.077	0.2159	0.048	0.5659	0.104	0.243	0.0917	0	0.0492	0.1349	1.1429	1.7713	1.0065	0	0.0848	0.0437	0.1028	0.0912	0.1709	2.3087	2.4768	2.8939	0.1324	0	0	0	0	2	4	10	13	2	2	0	1	3	2	5
Cs_ont_2g020750	3.1885	2.7333	2.3056	2.4002	2.5809	2.558	2.4226	1.8772	2.4884	1.6254	1.5172	1.3663	1.6174	1.4841	1.3161	1.2989	0.5432	1.0246	2.8252	2.0359	2.8954	2.907	3.3265	2.3154	1.6493	1.7568	1.9536	1.3848	1.7091	1.4038	2.2762	1.7219	2.1592	1.4212	1.614	1.5498	110	101	90	66	89	89	86	63	102	55	50	54	57
Cs_ont_2g020760	44.8022	40.6231	38.1207	35.3536	35.6563	35.9645	33.8719	36.9939	37.284	58.0059	58.2386	59.525	53.6282	54.0193	53.7018	40.7298	43.1367	43.1762	58.3044	52.7557	59.241	51.8683	54.4145	50.9619	48.2381	50.703	45.0608	20.3973	23.5473	21.896	19.2082	19.8251	22.0011	19.438	21.9135	21.9931	1423	1382	1370	895	1132	1152	1107	1143	1407	1807	1767	2166	1740
Cs_ont_2g020810	0.255	0.5714	0.9465	0.4479	0.102	0.2023	0.793	0.2097	0.5151	1.7679	0.9076	2.0032	0.5492	0.2222	0.7047	0.4811	0.5059	0.4242	1.5464	2.0468	1.8714	0.6321	0.9949	0.9848	2.5324	2.0606	1.8197	0.7131	0.8968	0.9879	0.3594	0.3856	0.407	0.3572	0.7691	0.8356	5	12	21	7	2	4	16	4	12	34	17	45	11
Cs_ont_2g020880	0.4339	0.9259	0.8217	0.0778	0.124	0.5532	1.0843	0.3186	0.5217	1.5167	1.2329	1.1903	0.0607	0.5402	0.5506	0.2193	0.205	0.5156	2.3494	1.382	2.0217	0.908	0.5691	0.5985	3.1421	2.0274	2.0273	0.7945	0.4488	1.1407	0.8112	0.8034	0.7695	1.1784	1.7976	0.3742	7	16	15	1	2	9	18	5	10	24	19	22	1
Cs_ont_2g020920	0.1686	0.2624	0.298	0.3526	0.506	0	0.2458	0.3755	0.2838	0.2865	0.7354	0.8094	0.055	0.3061	0.2219	0.5965	0.5266	0.6428	0.5173	0.4699	0.2578	0.285	0.258	0.3453	0.2616	0.784	0.6127	0.9168	1.0174	0.8438	0.5941	0.5767	0.299	1.0123	1.1735	0.7755	6	10	12	10	18	0	9	13	12	10	25	33	2
Cs_ont_2g020960	2.4916	1.9653	1.6705	5.4976	4.8996	6.1767	3.2983	3.268	3.9773	1.4454	1.1693	2.0249	4.5839	3.1355	3.9012	3.141	2.6517	2.9032	1.8609	1.8678	2.6711	7.6485	7.0993	7.8435	4.2665	3.7608	3.5341	3.3037	2.7108	2.3718	9.0823	9.3262	9.8669	4.1267	3.887	2.9268	58	49	44	102	114	145	79	74	110	33	26	54	109
Cs_ont_2g021180	0.9328	0.8709	0.8646	4.5956	4.8937	5.2789	3.2945	3.3912	4.768	0.3943	0.3096	0.5362	2.9844	2.3049	2.4254	0.6976	0.7272	0.8989	0.7392	0.7863	1.1595	4.589	4.5691	4.3935	2.3536	2.2106	1.8491	0.8483	0.7766	1.0357	6.5278	7.2244	7.5053	2.7774	2.9823	3.3943	41	41	43	161	215	234	149	145	249	17	13	27	134
Cs_ont_2g021580	76.1275	76.5967	75.2691	93.1862	90.6229	94.3631	68.5189	68.088	70.2787	46.4432	46.5731	48.214	46.5489	53.7972	48.7868	50.2786	50.9668	52.8815	30.2478	29.6292	30.0192	61.8436	61.1195	58.1943	28.6795	32.9011	29.211	40.554	38.6746	39.6425	31.6419	29.7847	32.1755	32.2416	30.5882	30.5897	3655	3939	4089	3566	4349	4569	3385	3180	4009	2187	2136	2652	2283
Cs_ont_2g021590	2.086	2.0524	1.801	5.033	3.901	4.8688	2.7134	3.0681	3.1468	2.1432	2.4189	2.4511	3.6914	4.6497	4.0864	4.4468	5.2177	4.421	0.7646	0.8229	1.3902	1.9709	2.1914	1.8452	1.1454	1.6672	1.3678	1.1592	1.2781	1.1812	1.3731	1.3518	1.053	1.3166	1.2471	1.2178	130	137	127	250	243	306	174	186	233	131	144	175	235
Cs_ont_2g021640	1.1691	1.6841	1.0923	1.2992	1.5707	2.3848	1.2336	1.6139	1.4338	1.2261	0.4896	1.6328	0.981	0.7642	1.0221	1.0242	1.8041	1.7365	1.1214	1.2289	2.0769	1.5056	1.2267	1.73	1.4859	1.1569	2.0858	3.503	1.8659	3.3325	1.9169	2.4894	1.807	1.5375	2.2862	1.9877	35	54	37	31	47	72	38	47	51	36	14	56	30
Cs_ont_2g021750	1.9346	1.0837	1.1541	0.7888	2.0806	1.3908	2.6322	2.1379	1.9132	0.9862	0.9113	0.6755	0.6628	0.4742	0.8593	1.0837	0.6397	0.6034	2.7236	2.1029	2.4649	1.1445	2.2757	1.6982	2.7019	3.6757	3.6432	0.3381	0.8005	0.4685	1.4607	1.9328	2.4876	1.0647	2.4125	1.6684	40	24	27	13	43	29	56	43	47	20	18	16	14
Cs_ont_2g021880	1.8908	1.1566	2.6507	0.5726	1.1089	1.4223	2.0277	2.4129	0.9329	9.7056	10.2382	9.7887	2.8084	2.9831	2.3812	6.8431	8.4803	5.2875	5.2251	3.4164	4.9179	0.9551	0.5238	0.6296	2.0235	2.509	1.8741	1.0636	1.3489	1.7683	0.0656	0	0.1156	0.1305	0.2269	0.3374	29	19	46	7	17	22	32	36	17	146	150	172	44
Cs_ont_2g021960	5.7834	4.2184	6.8683	2.0408	2.7122	2.1505	1.5808	4.0874	4.7155	3.6854	4.7299	3.9438	3.1846	2.5595	0.892	3.4101	2.9882	2.8186	1.7615	2.8208	2.7633	2.6475	2.2815	1.9037	1.8697	1.9125	3.2244	9.4765	7.4783	5.9519	1.4556	3.3184	1.9233	4.1594	5.451	4.0524	32	25	43	9	15	12	9	22	31	20	25	25	18
Cs_ont_2g022050	3.2344	4.2816	3.8397	1.9987	2.8012	2.2019	2.3927	2.5309	2.4378	6.7922	8.8942	5.3092	4.9147	4.6803	4.4791	5.4081	4.5229	4.0152	5.9598	5.9738	7.8728	6.0381	5.3184	5.2968	6.4923	5.3871	7.8468	4.3312	4.9937	4.5823	3.8394	4.3276	4.8374	4.927	3.8639	4.5795	67	95	90	33	58	46	51	51	60	138	176	126	104
Cs_ont_2g022100	2.4213	2.8771	1.1672	1.1047	1.982	1.5279	2.1392	3.6205	3.7053	3.3665	5.7608	1.345	4.5251	1.4388	1.0864	1.2979	4.61	4.5772	2.1454	1.9632	2.6924	3.2245	3.284	2.1254	5.4653	3.1764	4.1453	3.0778	3.871	3.4114	2.8809	1.902	2.1472	4.1849	6.639	5.1255	11	14	6	4	9	7	10	16	20	15	25	7	21
Cs_ont_2g022140	34.613	35.0399	32.1665	54.6718	50.2224	54.7261	39.5807	37.1175	39.327	21.9725	21.6023	22.4799	32.5912	35.8897	34.7257	32.3102	34.0294	33.0612	20.7926	20.0493	20.3846	30.0255	26.6587	29.092	19.9346	20.0637	21.2335	24.0585	23.7304	23.9585	21.0315	20.7247	20.2714	19.1308	19.5587	20.7723	2989	3241	3143	3763	4335	4766	3517	3118	4035	1861	1782	2224	2875
Cs_ont_2g022170	0.3163	0.0844	0.3195	0.1134	0.452	0.5376	0.2635	0.2322	0.1521	0.4607	0.0946	0.1578	0.1327	0.2461	0.1338	0.1598	0.1992	0	0.2936	0.6548	0.3684	0.4073	0.0519	0.4363	0.6544	0.9563	1.03	0.5791	0.2804	0.0438	0.0455	0.0976	0.0801	0.4521	0.5241	0.4286	7	2	8	2	10	12	6	5	4	10	2	4	3
Cs_ont_2g022210	3.6348	3.0363	2.3247	4.7403	3.9713	3.699	5.0662	6.3914	4.2668	4.925	3.9051	5.5104	5.7118	5.9915	5.5705	11.6183	11.9665	13.5249	1.8646	2.9325	1.9987	0.9701	1.427	0.8396	3.117	2.2545	2.5123	5.6284	5.7389	3.2427	1.8778	2.6861	2.2902	6.7955	5.326	6.228	76	68	55	79	83	78	109	130	106	101	78	132	122
Cs_ont_2g022300	10.6305	11.1423	11.1989	21.731	21.9229	20.0419	18.1554	15.1245	18.1807	7.3703	8.9027	8.2645	16.0399	16.5833	15.222	8.7586	7.7804	8.6062	9.0257	9.8288	11.9913	26.7048	27.3599	31.8012	15.5431	16.7173	17.8697	16.0532	17.1548	15.8432	27.2836	30.8934	31.0465	17.5868	18.185	18.751	375	421	447	611	773	713	659	519	762	255	300	334	578
Cs_ont_2g022650	560.493	526.085	531.04	362.593	390.055	408.915	394.607	409.704	392.842	205.703	212.585	206.335	167.995	170.588	179.956	160.857	160.968	161.697	235.255	230.292	241.748	187.228	193.013	193.817	194.585	192.683	194.663	445.272	495.853	491.344	367.624	330.829	358.049	342.189	335.209	333.616	15713	15797	16845	8102	10930	11561	11383	11173	13085	5656	5693	6627	4811
Cs_ont_2g022700	0.5533	0.9434	0.4678	0.7546	0.5536	0.5964	0.3741	0.4699	0.6277	0.7849	0.5793	0.903	0.6359	0.8649	0.8549	0.5674	0.7425	0.5503	0.8598	0.6705	0.7602	1.1928	1.6013	1.2882	1.0702	0.7406	0.9061	1.5418	1.4683	1.6312	1.1626	1.4032	1.3014	0.9629	0.8931	1.1204	23	42	22	25	23	25	16	19	31	32	23	43	27
Cs_ont_2g022740	0.8567	0.8386	1.1026	0.7722	0.8571	0.9814	0.7921	1.0089	0.98	2.0522	2.1245	1.6189	1.433	1.2141	1.4285	1.5203	1.8519	1.5392	2.0356	1.7432	1.7973	1.5183	1.4795	1.8398	1.6864	1.7683	1.7064	2.5682	2.1853	2.8035	1.4821	1.7158	1.5268	1.9391	1.4955	1.413	103	108	150	74	103	119	98	118	140	242	244	223	176
Cs_ont_2g022750	15.011	13.7947	15.7507	10.5245	10.2916	9.9377	6.9796	7.8064	7.469	9.393	9.259	9.1846	4.2931	4.0721	4.111	4.3387	4.6069	3.764	7.6341	6.4479	7.4253	4.7594	4.1547	4.2888	4.1259	3.6527	3.2528	5.6245	5.5262	6.4716	2.1187	2.3684	2.4796	3.1661	3.1583	2.5764	1020	1004	1211	570	699	681	488	516	603	626	601	715	298
Cs_ont_2g022930	2.155	1.9836	2.3874	1.5613	1.4576	2.167	2.3598	3.5259	2.4525	1.733	0.8897	1.2187	1.2479	1.2565	0.779	0.7875	0.7026	0.5996	5.6866	6.294	6.2495	3.386	4.5631	3.9432	6.7197	5.1976	5.4151	1.7684	1.8525	1.47	3.6974	3.4094	3.7414	3.4624	3.697	3.5338	71	70	89	41	48	72	80	113	96	56	28	46	42
Cs_ont_2g022950	0.1691	0.6314	0.3984	0.2121	0.3947	0.2794	0.6572	0.8111	0.4743	1.379	1.0619	1.82	0.6068	0.6753	1.8357	2.2596	1.8014	1.3476	0.8544	1.0052	1.0914	0.127	0.5174	0.4452	0.583	0.759	0.6703	0.788	0.4664	0.3275	0.3971	0.1826	0.1	0.5075	0.2615	0.4374	3	12	8	3	7	5	12	14	10	24	18	37	11
Cs_ont_2g022970	32.3425	33.413	31.776	27.26	27.4712	28.2509	31.5215	31.4102	33.1462	21.7395	22.2243	20.9919	21.5583	19.4332	19.7004	20.6458	20.9632	19.9266	32.1117	31.3932	31.6138	31.1493	32.633	30.8487	32.9061	33.8088	31.9465	45.545	43.0264	49.3734	46.4013	48.7258	46.8704	47.2625	47.0524	46.7887	1755	1942	1951	1179	1490	1546	1760	1658	2137	1157	1152	1305	1195
Cs_ont_2g023170	425.94	453.305	478.863	480.076	517.182	463.804	647.916	622.548	581.486	337.934	377.968	350.773	479.809	405.046	438.18	524.23	544.507	567.996	336.17	326.512	320.464	293.642	295.558	285.861	443.09	500.966	457.929	203.322	189.449	211.917	166.528	179.126	183.703	233.303	214.829	210.462	6847	7805	8710	6151	8310	7519	10717	9735	11106	5328	5804	6460	7879
Cs_ont_2g023180	12.5161	11.6852	11.2033	17.3136	15.8929	17.5022	19.9609	12.7014	19.1776	5.0717	7.391	5.0422	12.4094	9.2645	12.8295	13.0567	12.9115	11.6782	5.7345	4.8301	4.2525	9.5832	7.5501	9.0145	13.6122	13.5844	15.9041	3.3655	3.6518	4.041	4.8463	5.7192	7.9686	4.1746	7.4456	5.6737	78	78	79	86	99	110	128	77	142	31	44	36	79
Cs_ont_2g023270	247.782	250.884	265.801	233.448	231.115	228.626	309.318	320.118	326.318	217.44	216.427	219.532	171.898	186.748	183.796	215.762	211.746	203.141	268.288	263.28	264.001	226.317	250.601	234.323	341.108	333.804	370.997	511.937	498.176	445.023	321.944	308.112	299.165	397.587	398.802	425.306	5585	6057	6779	4194	5207	5197	7174	7019	8739	4807	4660	5669	3958
Cs_ont_2g023310	3.0157	2.7404	2.3454	3.4809	2.8562	3.8675	2.7745	3.6375	3.8919	1.9268	2.3993	2.0707	2.716	2.891	3.2149	2.9873	2.482	2.2157	0.7838	1.6138	1.4345	2.5373	3.507	2.6825	2.5375	1.586	2.4709	2.8111	2.7036	3.1158	4.291	4.6903	4.4215	2.2129	2.7053	3.7104	75	73	66	69	71	97	71	88	115	47	57	59	69
Cs_ont_2g023520	1.8761	1.7516	1.3703	2.0231	1.4116	2.4292	2.5315	3.1878	2.7927	2.3713	2.2562	2.3278	2.4893	3.2599	2.6324	2.761	2.2047	2.8372	2.7706	3.5436	3.4137	3.0576	3.4876	2.8854	5.9831	4.9821	4.303	4.2818	4.8759	5.1513	3.8868	4.1699	4.3587	5.3216	4.9103	5.4556	121	121	100	104	91	158	168	200	214	150	139	172	164
Cs_ont_2g023540	49.0048	48.4754	48.5814	82.0228	81.0216	86.0022	52.9991	47.9148	56.5082	28.0341	25.9349	24.5511	51.4032	45.9611	43.8373	45.4153	52.1439	52.8285	18.413	18.6155	18.0849	34.295	29.9556	35.4102	22.0489	22.912	21.7501	33.2813	33.9153	37.4921	36.5577	37.9271	39.2872	34.5928	33.9413	33.0245	2251	2385	2525	3003	3720	3984	2505	2141	3084	1263	1138	1292	2412
Cs_ont_2g023550	17.9331	14.9234	16.3377	19.2947	20.2332	15.5104	14.6643	14.4557	16.0687	14.2568	13.2321	12.5501	13.1471	12.278	12.0089	15.5892	12.8296	13.2513	14.202	16.8808	16.8832	14.7181	15.6845	15.4179	15.1197	14.4147	14.6684	27.677	23.2907	24.0783	26.0075	29.4944	27.3224	26.2447	26.4235	25.2989	681	607	702	584	768	594	573	534	725	531	480	546	510
Cs_ont_2g023620	1.0362	1.169	0.6868	0.7584	0.6047	0.7706	0.8392	1.5978	0.7268	0.1321	0.226	0.4145	0.0845	0.2822	0.2557	0.3564	0.1904	0.3142	1.1222	1.0108	2.1124	0.2919	0.6441	0.5685	1.1167	0.9553	0.9842	0.7546	0.536	0.5437	0.5651	0.9793	1.3018	0.6912	1.0518	1.0053	24	29	18	14	14	18	20	36	20	3	5	11	2
Cs_ont_2g023650	2.8405	2.0356	2.1391	4.0155	3.5622	3.8678	2.9938	3.0228	4.2258	2.5086	2.6594	2.392	4.0338	4.0531	2.8038	2.8071	3.8585	3.286	3.2927	2.9437	3.2215	5.1843	6.2899	5.689	5.0907	4.6954	4.5005	2.3308	2.6279	1.86	7.4109	8.2315	8.2308	4.1633	3.8519	3.6917	142	109	121	160	178	195	154	147	251	123	127	137	206
Cs_ont_2g023670	0.7209	0.7954	0.6081	0.1233	0.295	0.5198	0.5413	1.1452	0.6619	0.8686	1.5435	1.1154	1.1226	1.1779	1.132	1.0046	0.5056	0.5451	1.2065	1.3881	1.9037	1.3292	1.4289	1.2368	1.3559	1.387	1.1367	0.9927	0.7457	0.8569	0.5938	0.2123	0.5521	0.6885	0.5701	0.6217	22	26	21	3	9	16	17	34	24	26	45	39	35
Cs_ont_2g023770	6.2851	6.6221	5.9687	4.865	6.1101	5.7355	7.9453	6.4776	6.3097	8.319	8.9812	8.7296	9.7113	7.0051	8.8672	7.9833	8.5661	8.3151	9.2211	10.1231	8.5966	8.9211	9.6418	10.027	11.4663	9.9633	11.2097	4.7066	4.1449	4.6166	6.0835	5.6889	6.0607	4.8501	5.8101	5.4063	389	439	418	240	378	358	506	390	464	505	531	619	614
Cs_ont_2g023860	0.4973	0.5306	0.5651	2.6741	3.0564	3.2406	2.0023	1.4607	1.7939	0.4346	0.3719	0.2481	0.9041	1.2383	1.1922	1.5081	1.1747	1.0341	0	0.2376	0	1.0407	1.3045	0.9355	0.588	0.0683	0.1408	0.3311	0.5879	0	0.5007	0.3069	0.504	0	0.3297	0.0613	7	8	9	30	43	46	29	20	30	6	5	4	13
Cs_ont_2g023900	1.6597	1.2854	1.7169	1.4671	1.6605	1.8515	1.888	1.6868	1.4763	4.6729	4.3042	4.5766	2.5479	2.671	2.4574	6.1832	6.0496	6.275	1.491	1.9975	1.6917	1.5727	1.4718	1.4238	3.4341	3.5744	3.5705	3.2745	3.9216	3.9825	2.1077	2.4241	2.2078	4.1331	3.9819	4.4567	88	73	103	62	88	99	103	87	93	243	218	278	138
Cs_ont_2g023940	9.2855	11.777	6.8129	10.1112	8.4133	7.9913	7.1512	7.2041	6.0457	11.2536	7.8864	8.105	9.4329	8.9702	9.3384	10.7435	8.3039	8.5612	4.3638	5.6643	4.8216	8.2916	9.2488	9.0735	6.8874	7.9216	7.6405	14.0859	9.9678	12.897	10.4065	13.4351	11.0309	8.5901	10.3649	9.2165	53	72	44	46	48	46	42	40	41	63	43	53	55
Cs_ont_2g024010	1.3555	1.7342	1.9522	3.0233	1.9086	2.041	2.1955	2.7352	2.0282	1.1261	0.9985	1.6652	0.9829	1.0938	1.3875	1.6577	1.7708	1.4615	1.7941	1.0634	1.6887	1.98	1.3251	1.6746	1.7658	2.8012	2.4879	1.9304	1.7138	2.2368	1.9711	1.464	1.9144	1.708	2.0383	1.472	27	37	44	48	38	41	45	53	48	22	19	38	20
Cs_ont_2g024080	1.2849	1.389	1.1754	1.2161	0.9246	1.5646	1.3802	1.2513	1.347	2.4132	2.5958	2.3611	2.4053	2.1119	2.5588	2.3127	2.1865	2.2499	1.5624	1.7843	1.7692	1.3209	1.4487	1.2268	1.9822	2.212	1.8544	3.1519	3.0547	2.7293	2.4283	2.1912	2.3588	2.2105	2.4319	2.9743	57	66	59	43	41	70	63	54	71	105	110	120	109
Cs_ont_2g024100	0.1269	0.1975	0.2991	0.1858	0.0423	0.1468	0.2261	0.1522	0.3027	0.4745	0.6643	0.3324	0.2485	0.2074	0.0418	0.1996	0.513	0.3739	0.1833	0.4009	0.3234	0.0715	0.1942	0.1671	0.372	0.2849	0.1468	0.2465	0.3939	0.2459	0.2768	0.2742	0.2626	0.1905	0.1227	0.2189	6	10	16	7	2	7	11	7	17	22	30	18	12
Cs_ont_2g024230	0.1443	0.146	0.1807	0.5433	0.71	0.4771	0.6313	0.4204	0.5062	0.2085	0.1763	0.2415	0.2826	0.2097	0.3087	0.2128	0.2784	0.2251	0.1563	0.1475	0.0858	0.3118	0.3589	0.2006	0.2613	0.162	0.1788	0.0841	0.1369	0.1864	0.2664	0.3638	0.3627	0.2648	0.1814	0.2697	12	13	17	36	59	40	54	34	50	17	14	23	24
Cs_ont_2g024310	3.3738	3.6658	2.8532	5.8019	5.674	4.7585	2.8548	3.0197	3.4515	0.9193	0.9438	1.4217	3.2742	2.7881	3.4163	1.4062	1.3785	1.8748	1.3859	2.14	1.8677	3.9328	4.1388	4.5699	1.0531	0.8953	1.0954	3.1517	3.1891	4.6482	4.2457	3.9895	4.462	0.9895	1.2483	1.2541	116	135	111	159	195	165	101	101	141	31	31	56	115
Cs_ont_2g024330	11.6241	11.1537	12.1371	12.7941	12.6967	11.6615	11.4295	11.7072	11.2139	8.7148	8.7141	9.2258	10.1404	9.3519	10.5432	10.5187	10.7069	11.6599	6.7577	5.9333	6.6133	10.4285	11.6031	9.9531	7.3282	6.7549	6.5414	16.291	15.7589	17.7839	17.3477	15.9314	15.8749	17.503	17.5137	15.5344	937	963	1107	822	1023	948	948	918	1074	689	671	852	835
Cs_ont_2g024350	5.4339	4.8302	6.8154	6.0011	5.8921	5.5172	8.9175	7.6933	7.093	8.2607	7.8344	8.4353	5.2876	6.3803	6.2309	9.4778	7.7828	6.5968	6.1314	7.2551	5.8704	3.5566	4.8171	4.2557	6.7997	8.3578	7.9336	21.0423	16.7286	21.6205	8.4843	10.8243	9.3779	15.0748	14.3055	13.3009	167	159	237	147	181	171	282	230	259	249	230	297	166
Cs_ont_2g024360	2.6981	7.7859	6.5032	4.3083	2.4539	4.3778	6.1977	7.5643	5.9867	10.0032	8.2165	7.9215	6.0027	4.5424	8.958	10.1237	6.2182	5.8653	7.1719	9.5707	7.0002	5.8041	8.4445	7.105	9.1348	9.4385	12.3984	9.1456	8.6267	9.0279	8.6426	7.6826	7.6129	7.8538	5.406	7.1919	11	34	30	14	10	18	26	30	29	40	32	37	25
Cs_ont_2g024430	3.9682	2.4698	1.9942	9.2738	7.0836	6.7894	4.9907	2.9595	3.1434	0.1587	0.5702	0.3396	4.7986	3.9837	2.8417	0.8258	1.7153	1.1325	0.7584	0.5205	0.5552	5.6989	3.8396	4.1662	0.483	0.6737	1.0797	0.544	0.8854	0.4522	0.6267	2.4371	2.001	0.4671	0.4513	1.0736	51	34	29	95	91	88	66	37	48	2	7	5	63
Cs_ont_2g024510	4.5945	4.4754	4.9055	5.3812	5.2342	4.7006	5.704	4.2726	5.4316	7.1891	7.1311	6.7921	6.8114	5.9887	7.0517	5.5277	5.3423	6.2678	3.6382	3.5085	3.492	4.8779	5.3946	4.674	3.7228	3.7557	3.9089	3.6979	3.3654	3.7557	5.2671	5.1918	5.2872	4.4113	4.2668	4.0424	346	361	418	323	394	357	442	313	486	531	513	586	524
Cs_ont_2g024520	1.2442	2.4393	1.3195	1.561	0.7468	0.1234	0.3627	0.8953	1.0472	2.6639	3.9073	2.3892	1.4615	1.4909	1.2281	2.2008	0.4114	0.6468	4.4463	3.6063	3.2972	1.402	1.285	1.2013	1.1584	4.3089	2.0963	3.7692	2.9601	2.5307	0.3758	2.8219	3.31	1.7429	3.3195	3.4335	10	21	12	10	6	1	3	7	10	21	30	22	12
Cs_ont_2g024530	6.5937	6.8304	6.6786	5.8791	5.559	5.7117	6.57	7.2542	6.6252	4.1923	5.1187	4.5267	4.5691	4.5196	4.1135	4.1718	4.6343	4.0439	4.6735	5.0383	4.6631	5.6142	4.9951	5.3814	4.7328	5.6305	5.7092	6.8413	5.9586	7.2478	9.547	8.1218	9.0829	10.9716	8.6801	8.5136	356	395	408	253	300	311	365	381	425	222	264	280	252
Cs_ont_2g024730	6.0562	4.9192	6.4229	6.2307	4.0898	5.675	5.8269	6.1946	5.9638	4.4459	4.5647	4.2026	4.0018	3.9255	4.7824	6.4634	5.9412	5.541	8.2967	6.6843	6.6052	5.6642	6.5332	6.3793	8.0196	7.5158	7.8334	9.6325	10.1804	7.9779	9.7554	9.2558	9.5061	10.4536	10.6083	11.6993	200	174	240	164	135	189	198	199	234	144	144	159	135
Cs_ont_2g024740	8.0974	8.1432	7.6202	10.7864	9.5262	10.0117	7.6265	6.1403	7.3411	4.1534	4.8401	4.5156	4.893	4.9822	4.8351	3.9493	4.6831	4.0015	6.1167	5.5446	6.6742	7.1531	7.6005	7.5685	5.9724	4.5922	5.1523	7.8044	6.7734	6.4149	7.372	7.828	7.4688	6.3269	6.436	6.2719	324	349	345	344	381	404	314	239	349	163	185	207	200
Cs_ont_2g024800	17.2677	16.3049	16.9759	28.4753	24.3773	28.0825	16.4951	15.731	18.2753	25.7199	24.5306	23.2839	34.6011	33.0729	28.6096	30.4434	31.3793	33.3779	17.982	19.0866	18.2016	27.706	25.398	29.4524	20.5574	20.369	19.1111	17.4301	14.2036	14.9887	7.4186	7.6936	8.8436	14.3046	14.5887	14.0655	703	711	782	924	992	1153	691	623	884	1027	954	1086	1439
Cs_ont_2g024810	29.089	26.0656	26.1634	69.2631	67.9439	69.5227	38.5046	36.6393	38.566	8.5182	8.6234	7.415	42.3589	39.1072	39.0156	20.3117	25.7178	25.718	6.8428	7.2008	6.9653	44.0124	40.3657	41.3105	8.4251	9.6357	9.4172	23.7509	21.3518	23.6875	19.7905	21.2319	22.7038	15.783	13.0578	14.5916	1243	1193	1265	2359	2902	2996	1693	1523	1958	357	352	363	1849
Cs_ont_2g025040	1.6473	1.8593	2.4771	1.203	1.2053	0.9996	1.7921	1.9461	2.4832	2.8326	3.2172	2.7899	1.6366	1.8213	1.7231	2.4645	2.168	2.5818	1.8904	1.7268	2.08	0.6649	1.2133	1.2517	2.3909	1.2063	1.3159	0.7735	1.1445	1.3812	0.4208	0.1593	0.5015	0.7627	0.713	0.6573	67	81	114	39	49	41	75	77	120	113	125	130	68
Cs_ont_2g025070	8.8587	7.6454	8.717	6.2829	5.7866	6.3994	5.133	5.3044	4.9322	8.1941	9.6083	8.6492	14.7365	15.7192	14.168	10.4288	10.486	12.2646	7.4177	6.8386	6.4696	10.2224	8.8213	10.0608	5.1964	5.3008	6.0044	5.2675	3.9993	4.4082	2.5131	2.3838	2.6861	3.7011	2.7545	2.8879	582	538	648	329	380	424	347	339	385	528	603	651	989
Cs_ont_2g025170	18.3061	18.5655	16.7496	42.4222	42.8412	43.1376	23.1628	25.2021	26.5853	20.2747	20.1405	20.1771	42.1655	42.895	40.9576	30.5192	31.4143	31.3107	16.8316	14.2059	13.098	47.6466	46.0123	47.7026	19.7179	19.8553	21.1324	17.5662	16.3746	15.2628	51.1693	55.7102	54.8129	28.1229	23.4839	26.3119	510	554	528	942	1193	1212	664	683	880	554	536	644	1200
Cs_ont_2g025270	0.2531	0.2626	0.1367	0.5822	0.5346	0.3486	0.3963	0.2313	0.4497	0.6165	0.7949	0.4296	1.0462	0.8119	0.8328	0.7794	0.7595	0.9211	0.3807	0.6271	0.3583	0.618	0.6455	0.8517	0.5382	0.7576	0.7247	0.1638	0.32	0.1771	0.1557	0.3189	0.187	0.1407	0.3915	0.1576	18	20	11	33	38	25	29	16	38	43	54	35	76
Cs_ont_2g025300	4.6358	4.8089	6.2214	3.4466	4.6378	3.5752	3.5041	3.53	4.7687	8.4027	7.1895	6.744	4.7061	6.5463	4.5758	4.4544	2.8388	3.5702	7.2516	3.8283	6.1252	2.7086	2.5615	1.8085	4.2629	2.9731	3.2333	1.8005	3.0193	0.9978	0.5186	0.7418	0.4568	0.859	0.7967	0.8884	27	30	41	16	27	21	21	20	33	48	40	45	28
Cs_ont_2g025340	0.2651	0.3299	0.3123	0.194	0.3094	0.2628	0.3649	0.2952	0.6135	0.518	0.3237	0.482	0.3676	0.385	0.5669	0.4168	0.3652	0.3445	0.2392	0.4925	0.4278	0.3484	0.1774	0.5235	0.6398	0.5312	0.5254	0.1544	0.297	0.2781	0.4225	0.2386	0.1175	0.3315	0.0512	0.1905	12	16	16	7	14	12	17	13	33	23	14	25	17
Cs_ont_2g025420	36.6138	35.3084	38.3899	18.2456	19.9542	18.9717	32.4115	32.8781	29.4485	8.3248	8.108	7.9661	5.2093	4.558	5.5868	6.483	6.3581	5.8705	20.764	20.6056	21.6825	13.0456	13.9543	14.156	17.9723	19.331	19.3258	18.5545	18.1811	19.0829	22.8199	21.396	20.9655	22.2882	22.0846	21.6498	2704	2793	3208	1074	1473	1413	2463	2362	2584	603	572	674	393
Cs_ont_2g025570	7.7548	8.6596	7.559	9.4432	9.4316	7.5764	8.3123	7.034	8.4145	7.7128	9.4312	9.0583	10.0102	11.1809	11.1816	8.6518	9.4276	9.0506	9.6331	7.4588	7.8656	13.3645	11.517	11.6788	10.0674	9.9104	10.6249	6.7326	6.2917	5.1916	13.1266	15.027	12.4391	10.4983	9.3044	9.4414	204	244	225	198	248	201	225	180	263	199	237	273	269
Cs_ont_2g025700	4.6989	4.135	4.0645	60.3593	63.3241	58.5593	37.3979	37.431	45.4391	2.7115	2.941	2.7314	24.5361	25.5726	25.2141	10.7996	11.56	10.3218	1.4075	1.7611	1.5795	45.5477	52.7553	48.8028	12.9286	11.2531	14.3684	4.3569	4.8711	3.8542	223.145	216.246	204.99	66.9769	69.9683	76.5032	470	443	460	4812	6331	5907	3849	3642	5400	266	281	313	2507
Cs_ont_2g025730	1.8359	1.3674	1.6225	2.0446	2.1256	2.2704	1.704	1.6116	1.823	3.0496	3.2607	2.2687	3.3723	2.4045	2.7081	2.3839	2.5466	2.9811	2.4797	2.9896	2.7544	3.998	2.9591	3.4404	3.2437	3.8697	3.4144	3.365	3.3928	3.8163	4.4442	4.0326	4.0976	4.2727	4.044	4.0027	89	71	89	79	103	111	85	76	105	145	151	126	167
Cs_ont_2g025800	68.1435	68.2127	70.8695	51.8811	52.9816	52.588	55.0203	52.3519	53.5734	54.8117	54.4038	55.3108	56.3132	51.6618	51.2654	42.1089	42.4937	45.0136	54.0809	52.454	52.3115	41.9071	40.3108	39.9124	38.5649	40.6472	39.3639	29.4269	29.6229	32.5871	30.7753	32.483	31.8213	31.7419	30.8371	29.5254	6206	6654	7303	3766	4823	4830	5156	4638	5797	4896	4733	5771	5239
Cs_ont_2g025860	10.6268	11.069	9.9175	22.3373	23.5244	24.574	15.7227	16.2234	16.353	6.2664	5.1887	5.4339	13.5858	13.8659	14.8731	9.6327	8.4354	9.3583	8.8031	7.3382	10.3468	21.0004	23.2533	24.0164	12.4705	12.0161	13.3624	13.861	16.2842	18.0514	42.9538	46.2106	46.9081	23.5683	26.3566	27.391	268	299	283	449	593	625	408	398	490	155	125	157	350
Cs_ont_2g025870	39.0789	43.2477	41.4847	61.7324	64.3372	60.3999	43.6785	44.0441	47.5437	18.9043	19.9915	19.0401	35.576	32.4384	34.6941	29.1455	30.5538	31.7937	20.1464	18.629	17.0531	22.4003	20.3337	20.2494	22.311	23.9544	20.0497	17.9359	16.3275	20.0322	18.2107	16.0474	17.6833	18.7795	16.6863	17.534	1899	2251	2281	2391	3125	2960	2184	2082	2745	901	928	1060	1766
Cs_ont_2g025930	11.218	11.4066	10.9204	8.814	8.7229	8.1774	7.9607	9.3912	8.8808	32.2744	31.8294	33.7138	11.7155	13.4002	11.2101	26.2943	21.8531	21.219	17.1103	17.5522	16.3024	7.0714	6.0227	6.1666	11.3467	12.1008	10.7058	6.5033	6.7788	4.6529	1.0902	1.2896	1.5021	3.8899	4.7994	4.5498	404	440	445	253	314	297	295	329	380	1140	1095	1391	431
Cs_ont_2g025950	16.6595	15.5139	13.8595	27.4599	28.9971	29.2036	52.1234	44.7368	59.3053	14.6024	15.3488	14.8011	26.7508	25.6483	24.4145	17.2403	17.4729	18.2928	12.1964	14.4034	13.9918	20.5444	22.24	22.0099	30.7761	27.2291	26.8319	4.7539	4.9678	5.1044	20.4942	21.3901	24.6477	35.8063	35.1011	34.5983	392	391	369	515	682	693	1262	1024	1658	337	345	399	643
Cs_ont_2g025990	2.1729	2.0619	2.0778	2.2793	2.9223	2.4725	1.3501	1.6112	1.1393	1.0532	0.5221	1.6168	2.5456	1.1253	1.5119	2.6464	1.8061	1.5184	1.8517	1.9062	2.7231	2.6893	2.2484	1.8761	1.6951	2.0218	2.3302	4.8977	5.343	4.6924	4.5186	4.4629	4.8647	2.4951	2.8099	3.502	61	62	66	51	82	70	39	44	38	29	14	52	73
Cs_ont_2g026100	0.4072	0.3485	0.3898	0.6811	0.2376	0.3701	0.6595	0.593	1.0281	0.0692	0.1421	0.1185	0.0996	0.1848	0.201	0.08	0.2618	0	0.2572	0.0757	0.4842	0.3441	0.5062	0.0894	0.2106	0.5223	0.1009	0.4349	0.1755	0.8217	1.059	0.7696	0.993	0.3395	0.2755	0.2634	12	11	13	16	7	11	20	17	36	2	4	4	3
Cs_ont_2g026180	0.5668	0.5603	0.3536	1.6313	0.9339	2.2479	0.2592	0.6854	0.5612	0.068	0.0698	0.2619	0.4243	0.3995	0.6911	0.4325	0.1837	0.208	0.1083	0.0743	0.068	0.5259	0.153	0.4097	0.1724	0.2566	0.2313	0.2719	0.1379	0.1615	0.3021	0.144	0.2661	0.0667	0.116	0.1725	17	18	12	39	28	68	8	20	20	2	2	9	13
Cs_ont_2g026210	1.9264	1.7576	1.8186	3.7077	2.8032	3.2559	2.4465	2.2728	1.7687	0.6026	0.4583	0.5923	1.5643	1.5739	1.5125	1.0068	1.4719	1.6159	0.5927	0.4881	0.7363	1.2087	1.0802	1.2298	0.6341	0.7581	0.6292	0.8417	1.0869	0.7845	0.6611	0.8984	0.6988	1.4019	0.9903	0.9817	88	86	94	135	128	150	115	101	96	27	20	31	73
Cs_ont_2g026280	2.2893	5.744	7.2077	11.1297	9.4474	11.4918	5.0058	10.1488	6.9845	3.647	1.348	3.6218	2.6612	1.0911	3.1071	6.5804	2.0502	1.6363	0.9297	1.1166	2.0417	2.9021	1.8062	2.8886	5.9207	2.34	3.1199	2.8342	2.2201	2.2174	2.4487	3.7088	3.8064	2.7202	3.9834	2.5912	16	43	57	62	66	81	36	69	58	25	9	29	19
Cs_ont_2g026290	1.7706	2.9555	4.3625	5.4527	4.9384	4.0434	1.1472	2.7578	2.0773	1.8053	0.7863	2.2012	1.208	1.5781	1.8536	2.784	1.1237	2.1198	1.4526	1.2561	1.8047	1.9952	3.0172	4.1917	2.1093	1.2388	2.074	1.6255	1.6096	0.4677	2.4307	1.7965	1.9508	1.1275	1.307	1.8509	33	59	92	81	92	76	22	50	46	33	14	47	23
Cs_ont_2g026340	7.891	7.9744	7.9319	9.0844	10.0634	8.2975	8.933	9.2262	10.3637	14.4554	16.022	14.9866	14.3459	13.1777	13.1386	15.5945	17.0134	17.5354	18.8755	19.7697	18.5612	16.8555	16.2209	15.2234	22.5616	20.9386	20.3693	16.7222	16.2808	13.6067	12.4838	11.8477	12.9573	17.7876	18.0057	16.3399	182	197	207	167	232	193	212	207	284	327	353	396	338
Cs_ont_2g026380	39.6092	37.3259	38.8631	49.23	47.3711	42.9092	38.2539	44.0193	41.2037	83.036	79.8686	84.6365	80.4509	93.6089	83.1528	89.7292	84.9586	83.6897	54.9341	58.0207	59.7622	58.5518	56.3711	56.7066	56.9498	52.4832	57.1328	55.8441	61.0769	48.1363	69.7629	62.4811	61.743	61.717	69.6854	68.3532	962	971	1068	953	1150	1051	956	1040	1189	1978	1853	2355	1996
Cs_ont_2g026410	0.5957	0.687	0.6194	0.5275	0.2804	0.6254	0.4086	0.5403	0.4719	0.393	0.5502	0.5505	0.4802	0.3054	0.7609	0.5785	1.1973	0.7286	0.683	0.3125	0.5	0.2369	0.2011	0.3998	0.725	1.2809	0.764	0.1633	0.5075	0.2376	0.0706	0.3406	0.9322	0.6311	0.3658	0.4231	17	21	20	12	8	18	12	15	16	11	15	18	14
Cs_ont_2g026440	2.7262	2.5901	2.2676	2.7161	3.6739	2.5601	2.7741	2.753	2.2	4.8396	4.0122	4.6751	4.317	3.9481	4.4638	2.9123	3.1817	3.1178	2.9349	2.8068	3.6287	2.6382	2.7789	2.5901	2.9862	2.638	2.257	2.1675	2.3224	2.1901	1.4691	1.5761	1.4505	1.5565	2.3811	1.3276	170	173	160	135	229	161	178	167	163	296	239	334	275
Cs_ont_2g026550	15.8537	15.0517	14.0563	30.6932	32.0794	32.669	16.4626	15.2599	15.3002	6.786	7.7966	7.2703	9.4668	9.8947	10.0374	12.0821	11.279	12.7905	4.8698	6.2523	5.8726	10.1054	9.4268	8.1299	10.0045	8.0252	7.9263	10.3305	13.4792	12.7326	16.5136	14.2117	15.7582	14.8665	14.1227	13.2976	1241	1262	1245	1915	2510	2579	1326	1162	1423	521	583	652	757
Cs_ont_2g026640	0.7763	0.5057	0.5265	0.3624	0.3612	0.358	0.4737	0.464	0.623	1.9328	1.6254	1.434	0.6363	0.531	0.7128	2.0439	1.6318	2.0272	0.7625	0.3824	0.8833	0.2645	0.2901	0.206	0.9712	0.8858	0.8052	0.4838	0.6723	0.7345	0.1999	0.2925	0.1281	0.5239	0.3979	0.5449	43	30	33	16	20	20	27	25	41	105	86	91	36
Cs_ont_2g026750	0.3329	0.2664	0.2522	0.358	0.2379	0.283	0.3698	4.7914	5.0838	0.4364	0.4979	4.5665	4.9818	0.2072	0.2817	0.3926	0.2097	0.8406	5.1506	0.4772	0.1454	0.3216	0.2183	0.334	5.3139	2.7453	0.5657	4.9322	0.1476	0.3685	0.1436	5.4965	0.1265	0.4283	0.1103	0.1641	7	6	6	6	5	6	8	98	127	9	10	110	107
Cs_ont_2g026890	0.4744	4.0074	5.0913	0.5102	5.0175	0.3808	7.1355	0.3484	0.4754	0.7831	0.3784	0.6507	0.6856	0.2215	0.4237	0.3463	4.1336	0.2584	0.2691	2.9468	0.2763	0.4073	2.9556	0.5354	4.6041	0.5433	2.0376	0.5791	0.3505	3.2167	0.2274	0.4636	2.1837	0.2035	2.4372	0.2143	21	190	255	18	222	17	325	15	25	34	16	33	31
Cs_ont_2g026950	5.9981	2.24	1.9879	1.9441	1.8752	2.726	3.6918	4.3676	5.1745	1.376	2.3285	1.4616	1.4924	1.0073	1.2088	1.4441	2.011	1.3512	1.9758	1.9782	4.7382	3.3231	5.8796	3.51	1.6806	3.6304	1.8826	3.7566	1.4219	3.6069	3.1954	1.4306	5.1639	1.6505	2.8991	3.3838	240	96	90	62	75	110	152	170	246	54	89	67	61
Cs_ont_2g027100	0.5958	0.6119	0.6845	0.6354	0.5961	0.9453	0.4632	1.0106	0.4764	1.9136	2.1207	2.2363	1.6623	1.4279	1.088	2.0727	2.2001	2.5088	1.2905	1.8599	1.8523	0.8728	1.1624	1.386	1.9108	1.9202	2.5984	1.6315	1.6333	2.0199	1.1097	0.8688	1.3209	1.6097	2.0735	1.9526	20	22	26	17	20	32	16	33	19	63	68	86	57
Cs_ont_2g027360	1.1969	1.4527	0.5289	0.8009	0.6387	0.8308	0.7367	0.7383	0.4365	0.7729	0.543	0.4179	0.3515	0.652	0.3151	0.8469	0.6157	0.6637	0.4321	0.8896	0.9354	0.2698	0.5952	0.7004	1.5272	1.0363	1.0677	0.1395	0.4127	0.6183	0.3615	0.3447	0.6369	0.6787	0.324	0.3441	30	39	15	16	16	21	19	18	13	19	13	12	9
Cs_ont_2g027370	11.5068	9.9616	9.8366	26.5111	24.6564	23.2346	13.9073	12.0869	17.1507	20.0937	16.7764	17.531	30.8026	34.7335	29.4483	24.7705	30.5322	26.2761	11.9175	12.7816	12.7949	23.1034	26.3625	24.9023	9.1336	10.1439	10.7828	14.9192	12.9419	12.2803	16.0918	14.1454	16.2895	11.7652	9.1738	10.5368	275	255	266	505	589	560	342	281	487	471	383	480	752
Cs_ont_2g027510	4.8066	5.2803	4.9449	4.9272	5.2487	4.7361	5.2755	4.723	5.4621	14.8259	15.7461	15.0616	14.3981	15.0809	14.2785	16.54	16.4626	16.4111	11.2646	13.2023	11.4679	11.2768	12.668	10.8874	12.9256	13.5367	12.7894	11.9612	13.5991	12.8216	12.1816	12.9214	12.7337	16.6138	16.9209	15.1294	317	373	369	259	346	315	358	303	428	959	992	1138	970
Cs_ont_2g027550	7.7992	10.0055	8.5292	23.3013	14.8757	21.754	5.5075	6.3448	6.092	14.3591	11.865	12.9786	16.3682	18.5205	19.7168	8.8665	12.5549	10.3255	5.0434	5.7549	4.3466	13.5936	15.5184	12.6086	23.6829	23.4266	20.1873	2.6152	2.4958	3.5326	6.4961	5.6966	7.1651	5.7267	7.4851	5.5163	139	191	172	331	265	391	101	110	129	251	202	265	298
Cs_ont_2g027570	5.3784	6.325	5.2561	13.8202	10.9686	14.307	3.9202	4.3062	3.2645	7.0128	5.8469	6.2294	11.3401	11.6617	13.8337	6.2206	6.4414	5.5919	2.6323	2.7098	3.4263	12.0628	12.6413	10.8494	16.4782	17.4626	16.0948	0.3013	0.5885	0.6011	3.4362	3.1838	4.8612	2.5356	3.5395	2.9435	104	131	115	213	212	279	78	81	75	133	108	138	224
Cs_ont_2g027610	0.3999	0.6347	0.1767	0.0502	0.04	0.0793	0.1943	0.1644	0.202	0.8155	0.5861	0.9425	0.0783	0.1743	0.2763	0.4244	0.0882	0.0416	1.2559	1.07	1.549	0.2704	0.2754	0.3159	0.0827	0.4617	0.3964	0.2796	0.0414	0	0.0403	0	0	0.12	0	0.0345	10	17	5	1	1	2	5	4	6	20	14	27	2
Cs_ont_2g027700	24.1194	26.2214	27.6639	20.9137	18.3926	19.2925	29.9516	29.9188	27.6534	23.28	19.526	22.2226	17.7871	15.3562	16.6654	18.014	16.9558	18.0553	27.1071	22.9457	24.7485	19.8102	20.6676	18.3959	31.9941	26.7096	30.6526	11.4915	10.4791	10.5908	8.6876	9.0888	9.934	15.3389	14.9222	14.6528	450	524	584	311	343	363	575	543	613	426	348	475	339
Cs_ont_2g027790	9.02	7.8258	6.8713	9.4878	9.6925	9.456	9.3859	7.93	9.0743	14.1201	14.5294	14.4741	11.0895	12.3406	10.912	11.8905	13.9929	12.1883	11.1826	12.4261	12.6921	11.9779	12.0593	12.4497	18.9456	15.1052	15.5926	25.6209	24.662	25.2985	17.9783	17.582	17.937	21.9717	25.0841	24.8295	297	276	256	249	319	314	318	254	355	456	457	546	373
Cs_ont_2g027800	6.9798	7.0595	6.6256	7.703	7.4355	6.7929	7.223	9.434	7.5064	4.5466	5.4124	5.1334	5.1245	5.6323	8.0379	6.783	6.2688	4.9051	7.6988	7.2771	7.7732	7.6466	8.5293	8.6229	9.2934	8.0203	9.0959	13.4043	9.2927	11.8937	8.8487	9.0045	9.2845	10.7996	9.821	9.7536	108	117	116	95	115	106	115	142	138	69	80	91	81
Cs_ont_2g027850	2.0199	0.9429	1.2273	0.9504	1.263	1.5022	1.3496	3.2445	2.3376	2.8318	4.4934	3.967	3.4604	1.9254	2.8661	2.9776	1.9482	4.2002	3.0078	3.5186	2.1876	1.9916	3.0425	0.8865	2.7427	3.2792	2.6277	2.5007	2.3507	3.1793	1.0168	1.909	1.1195	2.0212	0.8787	2.2864	16	8	11	6	10	12	11	25	22	22	34	36	28
Cs_ont_2g027860	1.3437	0.7318	1.336	0.7024	1.1763	1.1658	1.197	1.2662	0.8482	1.7696	2.0513	1.8082	1.5894	0.9149	1.3263	0.7923	0.864	1.0478	1.2126	1.1235	0.5136	1.1356	0.514	1.2778	0.8688	1.5081	1.1098	1.109	0.5792	0.5423	1.24	1.0885	0.844	1.2885	0.8443	0.8208	24	14	27	10	21	21	22	22	18	31	35	37	29
Cs_ont_2g027910	15.4402	15.4531	20.9599	13.9476	14.5821	12.8605	15.6057	19.0468	20.4806	21.9135	26.2493	19.9462	16.8076	15.3398	15.7283	21.5583	19.0612	15.5393	11.6378	11.1543	12.7163	9.604	9.4976	7.4814	12.3952	13.7843	16.895	27.2024	20.8275	22.0143	11.565	10.6729	10.8443	18.6634	15.6183	22.7962	125	134	192	90	118	105	130	150	197	174	203	185	139
Cs_ont_2g027920	587.174	571.068	573.567	555.208	522.358	526.987	497.685	489.66	479.384	246.506	233.921	233.045	284.077	262.128	270.629	233.437	241.117	248.643	272.683	258.128	263.571	319.714	305.163	309.842	216.639	226.578	220.336	285.525	273.918	302.826	222.069	240.454	231.445	201.526	198.211	197.415	16347	17029	18068	12320	14536	14796	14257	13261	15857	6731	6221	7433	8079
Cs_ont_2g027960	0.4614	0.2273	0.4078	0.0965	0.1795	0.2415	0.2491	0.2898	0.3236	0.6926	0.6708	0.7495	0.414	0.2234	0.291	0.8464	0.664	0.7728	0.7495	0.6287	0.6401	0.2166	0.353	0.2587	0.716	0.4562	0.4192	0.1941	0.2386	0.1986	0.1677	0.2492	0.1705	0.2052	0.4163	0.2432	36	19	36	6	14	19	20	22	30	53	50	67	33
Cs_ont_2g028070	13.5448	11.9926	12.4765	9.933	8.1751	8.4179	12.6691	14.5123	14.8522	14.3286	13.9129	15.0698	9.8044	9.0748	8.8504	16.5353	14.5092	14.6113	7.954	7.4084	6.9678	4.4427	4.707	5.1912	14.1769	14.8962	12.1328	22.7476	23.0562	24.5144	10.7873	11.1265	11.7859	19.6618	20.7284	20.3183	426	404	444	249	257	267	410	444	555	442	418	543	315
Cs_ont_2g028090	31.8957	29.288	30.665	34.6503	33.9622	34.6781	29.4904	26.5651	27.8137	20.4047	20.2433	18.7787	23.338	24.5811	23.3595	21.27	24.1825	24.2925	17.7449	16.12	15.7072	23.1151	22.1059	26.1751	16.9254	16.2687	17.9761	18.4805	16.5619	18.8515	17.8813	18.5622	17.2372	16.0455	16.6861	18.4457	1275	1254	1387	1104	1357	1398	1213	1033	1321	800	773	860	953
Cs_ont_2g028210	0.0901	0.1402	0.1327	0.113	0.3906	0.268	0.3503	0.2161	0.2528	0.0919	0.0314	0.0262	0.147	0.1636	0	0.1417	0	0.2186	0.0325	0.0335	0	0.2707	0.2413	0.0527	0.3418	0.0867	0.5656	0.7699	0.2796	0.5527	1.0583	0.9083	0.7724	1.3223	0.4878	0.6475	3	5	5	3	13	9	12	7	10	3	1	1	5
Cs_ont_2g028380	0.9207	0.5253	0.5877	1.7327	0.7676	1.1158	0.7457	0.6836	0.6888	0.3651	0.589	0.5804	0.9013	0.5015	1.2117	0.7238	0.7329	1.17	0.277	0.3992	0.8863	0.9798	0.3522	0.5388	0.5292	0.4429	0.8619	1.5496	1.1641	0.9909	1.6479	1.1602	0.8618	1.9449	1.1274	1.191	18	11	13	27	15	22	15	13	16	7	11	13	18
Cs_ont_2g028390	66.9294	63.2506	60.9209	62.8003	53.2808	61.1545	54.0347	54.6326	60.759	53.1956	56.6665	59.3474	57.4086	63.8743	66.3102	58.9678	57.5988	55.4711	45.7799	49.3153	51.2688	51.6898	48.0698	51.6961	55.9104	47.0387	53.7525	26.118	35.2851	25.7185	29.4177	22.4693	23.9791	25.4296	26.6974	24.7483	13168	13329	13562	9848	10478	12134	10939	10456	14203	10265	10650	13377	11538
Cs_ont_2g028450	0.5977	0.4125	0.9646	0.913	0.806	0.5412	0.8587	0.8549	0.5468	1.4308	1.5779	2.1323	1.9589	1.1607	1.5391	1.3178	1.4609	1.7833	1.3228	1.3327	1.139	1.3471	1.4912	1.825	0.9141	1.4251	0.8758	0.3331	0.457	0.5286	0.2355	0.2807	0.3687	0.4161	0.2412	0.4034	23	17	42	28	31	21	34	32	25	54	58	94	77
Cs_ont_2g028550	69.9703	66.704	61.4563	96.169	94.5739	90.4231	61.783	63.7119	63.4971	54.4325	51.2515	54.0975	81.5759	96.465	81.784	56.4862	55.2136	53.9404	45.1386	48.7456	48.9145	95.0273	97.4127	95.0085	40.0035	39.7966	40.1885	36.9422	37.6866	38.0178	64.9024	62.5424	60.3698	44.3184	51.8279	48.6132	4692	4791	4663	5140	6339	6115	4263	4156	5059	3580	3283	4156	5588
Cs_ont_2g028580	4.5304	4.2153	4.1939	3.5067	3.6567	3.7004	4.0596	4.8782	4.4981	6.4354	6.302	6.193	5.4121	4.9185	4.8053	5.6685	5.603	5.2052	4.6401	4.4344	4.696	3.9975	3.4896	4.3677	6.9905	6.5892	6.8039	11.5956	11.4381	11.0968	6.9729	6.9499	7.3269	9.6197	8.943	9.2179	295	294	309	182	238	243	272	309	348	411	392	462	360
Cs_ont_2g028590	28.4566	26.7443	24.6957	28.2773	26.0902	26.6092	41.3388	42.4213	46.0817	68.1119	63.8225	67.3217	47.2748	50.0764	45.7744	107.239	90.7629	97.6932	33.3049	29.4652	31.6498	12.333	13.0567	13.2841	59.577	50.6699	57.8824	103.756	98.2904	92.1127	52.9441	51.342	50.7101	94.7256	89.8143	93.9686	1053	1060	1034	834	965	993	1574	1527	2026	2472	2256	2854	1787
Cs_ont_2g028650	3.5414	5.2902	5.1121	4.4926	3.858	3.5506	5.9274	5.2182	4.4379	4.4934	4.9431	4.0186	4.5839	4.8438	4.1171	4.4547	4.3373	4.0093	4.3892	3.8166	3.7301	3.2812	2.3482	2.4524	2.931	2.5363	2.8081	10.1329	8.6701	11.0149	4.1992	5.3125	5.1295	7.4023	6.4818	7.8389	90	144	147	91	98	91	155	129	134	112	120	117	119
Cs_ont_2g028660	12.1326	11.1219	10.6519	10.5826	9.7984	9.5926	14.627	14.8556	15.1741	11.5345	14.5212	12.2824	11.2703	10.1031	9.8647	7.8255	7.2924	7.502	15.4984	15.2863	15.3003	12.8831	12.8454	13.65	16.9971	16.4597	18.5428	12.2971	10.7103	10.9191	10.7857	10.5134	11.3617	11.7802	10.9671	11.187	607	596	603	422	490	484	753	723	902	566	694	704	576
Cs_ont_2g028690	0.2823	0.2108	0.4324	0.2361	0.4707	0.2613	0.4024	0.3095	0.2851	0.2111	0.3743	0.115	0.1842	0.3075	0.1672	0.3773	0.1452	0.2544	0.3465	0.3147	0.211	0.1696	0.1512	0.2973	0.3699	0.5069	0.3171	0.1974	0.2141	0.1641	0.0947	0.3252	0.0668	0.0753	0.2401	0.0974	15	12	26	10	25	14	22	16	18	11	19	7	10
Cs_ont_2g028740	0.3571	0.1945	0.1315	0.3733	0.2084	0.4131	0.3181	0.1835	0.2254	0.9708	0.7476	0.8052	0.3787	0.3566	0.2056	1.9651	1.8367	1.2684	0.4189	0.3317	0.2426	0.1677	0.1707	0.1567	0.4925	0.7157	0.3834	0.5548	0.4002	0.2594	0	0.1928	0.343	0.4169	0.069	0.154	12	7	5	10	7	14	11	6	9	32	24	31	13
Cs_ont_2g029030	12.1765	11.8343	10.8041	49.2662	47.6642	45.932	23.1195	22.8159	27.0714	8.8677	8.245	7.3949	30.2411	32.0913	32.512	28.5286	31.4234	29.4725	5.7037	4.8661	5.7131	21.2528	21.7186	20.3164	11.947	10.7688	11.3503	7.0565	6.7145	7.4259	33.8085	37.6799	35.3793	17.0997	16.5539	17.196	756	787	759	2438	2958	2876	1477	1378	1997	540	489	526	1918
Cs_ont_2g029090	70.5505	63.892	65.414	94.4189	90.1071	92.3467	80.1925	82.8753	88.6388	82.8291	84.3184	74.4447	79.5982	84.8428	83.9696	89.2632	87.4547	80.6706	118.911	124.893	133.597	153.613	166.325	163.114	123.178	116.686	127.884	152.553	149.848	141.052	148.076	143.928	140.785	114.251	121.575	116.054	1934	1876	2029	2063	2469	2553	2262	2210	2887	2227	2208	2338	2229
Cs_ont_2g029120	52.8905	53.9453	55.1528	33.3457	36.907	35.5256	57.1356	53.1688	61.6953	64.8736	68.1107	61.2919	41.2645	39.7818	35.3118	36.2321	40.8969	40.3442	61.135	60.5056	57.7032	21.9228	24.8281	25.1497	48.4474	55.0748	56.3735	32.2078	26.0089	28.0605	6.5823	9.5305	8.1079	21.9673	20.1019	19.9412	995	1087	1174	500	694	674	1106	973	1379	1197	1224	1321	793
Cs_ont_2g029140	0.9703	0.9059	0.6338	0.5822	1.0129	0.9203	0.451	0.2168	0.4616	0.3011	0.1325	0.3314	0.7433	0.5515	0.5413	0.4975	0.372	0.5702	0.5939	0.7995	0.774	0.9032	0.6778	0.5925	0.5237	0.6899	0.4181	4.1782	2.6619	3.6366	3.0578	2.6882	2.8806	1.6885	2.0553	2.3284	23	23	17	11	24	22	11	5	13	7	3	9	18
Cs_ont_2g029150	4.2634	4.4028	4.3215	6.3969	7.5208	6.6432	4.8536	4.4185	5.0382	3.4065	4.0076	3.2657	4.5142	4.6254	5.153	3.7553	3.2224	3.148	4.6359	4.3844	4.5407	7.667	7.6086	8.1109	3.9425	4.5367	4.95	5.5557	5.0042	4.5003	11.2997	11.9911	11.7125	6.0943	6.3182	6.2579	245	271	281	293	432	385	287	247	344	192	220	215	265
Cs_ont_2g029180	0.3406	0.6921	0.2479	0.4776	0.461	0.4966	0.3894	0.5355	0.4047	1.2052	1.2164	1.364	0.8433	0.9166	1.0085	2.0791	2.0316	3.3536	0.3471	0.6254	0.5922	0.3612	0.8737	0.4924	1.3886	1.0022	1.1716	0.9338	1.4093	1.2808	0.827	0.476	0.533	1.9646	1.7198	1.9524	17	37	14	19	23	25	20	26	24	59	58	78	43
Cs_ont_2g029220	51.6624	55.3084	57.6107	67.948	69.9312	70.0443	87.2726	88.6725	83.5931	97.6208	110.454	100.944	148.072	137.56	144.044	153.49	160.92	153.132	89.2435	82.3581	81.4532	81.7163	85.8392	80.4216	120.022	138.669	134.104	46.5929	43.1487	46.7878	47.7	49.9097	45.6774	64.6417	64.6467	65.6215	1677	1923	2116	1758	2269	2293	2915	2800	3224	3108	3425	3754	4910
Cs_ont_2g029310	5.3352	4.1547	4.9759	4.0409	4.3537	4.8027	6.6187	5.6109	6.6218	6.3672	7.0779	6.3523	5.993	5.7049	4.9023	4.2911	5.1762	6.1861	7.2156	8.1134	6.3153	5.8734	7.2232	6.9061	9.7925	10.7146	10.9902	3.5237	2.7214	3.334	4.4554	4.8861	4.317	4.8711	3.508	3.3501	217	181	229	131	177	197	277	222	320	254	275	296	249
Cs_ont_2g029410	16.1526	12.8018	15.4106	11.7645	11.0516	13.1826	17.5079	17.43	17.8923	33.7233	31.4315	30.1881	68.5298	67.2708	74.0452	50.0251	47.1475	43.904	24.7608	21.0149	23.9269	40.5277	41.8646	42.4229	24.9158	22.1501	23.4573	7.97	8.1053	6.874	15.518	13.0411	13.7545	7.4226	7.562	7.8373	503	427	543	292	344	414	561	528	662	1030	935	1077	2180
Cs_ont_2g029450	3.1329	3.4049	3.2374	2.4995	2.0735	2.3896	3.9816	4.2776	3.5023	8.649	8.9308	8.8489	3.5387	4.0955	3.5365	8.0901	7.3847	7.4165	5.8113	6.1078	5.6825	3.0596	3.2082	2.6936	8.5431	8.8099	9.3633	4.6801	4.8696	4.4662	1.3263	1.3535	1.7524	5.1283	4.9761	5.4868	195	227	228	124	129	150	255	259	259	528	531	631	225
Cs_ont_2g029460	0.7263	0.7535	0.6419	0.5316	0.5046	0.4401	0.9412	1.037	0.8321	0.6377	1.0983	0.8805	0.2963	0.5275	0.3585	0.4758	0.6449	0.7132	1.311	1.1246	0.946	0.6138	0.5557	0.4073	0.981	1.2034	0.9998	1.1284	0.8766	1.0357	0.8734	0.5012	0.7872	0.8479	0.9362	0.8178	36	40	36	21	25	22	48	50	49	31	52	50	15
Cs_ont_2g029510	1.1971	1.7093	1.5558	2.3411	2.677	2.4787	2.0188	2.4611	2.8447	2.082	2.4325	2.3663	2.7917	3.2217	2.9192	3.8197	4.8897	4.0997	1.5251	1.256	1.256	1.944	1.7778	1.9161	1.202	1.6258	1.5005	2.4204	1.9667	1.9097	1.7368	2.1295	2.529	2.3251	1.797	2.1558	34	52	50	53	76	71	59	68	96	58	66	77	81
Cs_ont_2g029540	3.7611	2.9758	3.6621	6.4784	5.2935	6.1315	5.9475	3.7353	5.1508	6.2396	5.5389	5.5643	7.3013	7.7778	8.306	6.2396	5.6213	5.7662	3.2447	4.7616	3.7687	7.1115	7.3158	6.2672	4.5505	4.4155	5.497	2.7483	2.6378	3.2726	7.573	11.2229	11.1367	4.4014	5.842	4.3981	59	50	65	81	83	97	96	57	96	96	83	100	117
Cs_ont_2g029600	26.654	26.6282	28.6277	25.2617	26.2583	25.6551	32.3712	30.7858	31.1782	20.6328	17.7012	18.1677	17.7494	18.7162	16.9587	19.2997	19.237	18.9924	33.9027	28.8066	29.5215	26.4764	27.8218	26.2876	34.7048	33.9384	35.5717	55.2704	52.8962	55.7452	46.5233	51.9287	49.7122	61.4275	54.7092	59.5887	785	840	954	593	773	762	981	882	1091	596	498	613	534
Cs_ont_2g029630	2.9885	2.2978	3.0141	2.9114	3.1306	2.9982	2.9727	3.1445	2.9	11.758	14.0231	14.2091	7.0558	9.8051	9.3356	9.1631	8.0609	11.2954	10.8897	10.5833	10.8946	12.0837	12.1451	11.4191	12.9488	11.8722	12.1968	4.3016	5.4556	5.6872	4.2122	4.7468	4.178	5.3124	4.9758	5.4882	85	70	97	66	89	86	87	87	98	328	381	463	205
Cs_ont_2g029650	0.4776	0.2229	0.5487	0.9587	0.7406	0.7577	1.2764	0.8592	1.0652	0.9008	0.35	0.4794	1.1688	0.9885	0.8957	1.4362	1.1845	1.1421	0.8534	0.9318	1.0953	1.0494	1.151	1.4254	1.334	1.3554	1.3491	1.0852	0.6423	1.5497	2.5724	2.5018	2.3929	1.8877	1.6344	1.8534	20	10	26	32	31	32	55	35	53	37	14	23	50
Cs_ont_2g029730	2.5867	2.6867	2.9434	3.8945	5.5316	4.3925	3.1424	3.2907	4.191	1.3187	1.3878	1.2136	3.1336	2.6418	2.1065	1.754	1.9246	1.5128	1.6108	1.514	1.9116	3.8621	5.1208	5.4211	1.2042	1.9597	1.6985	1.8838	1.1372	1.7852	6.9988	8.9403	9.2043	2.3619	3.0382	3.4577	80	89	103	96	171	137	100	99	154	40	41	43	99
Cs_ont_2g029740	11.3018	9.6965	11.1701	10.7094	11.1603	12.3327	12.3543	13.294	12.3643	13.1479	13.7295	12.4551	13.0899	12.9503	14.0667	18.1016	16.8589	19.0444	8.6489	9.0669	8.4578	9.7011	8.871	9.2774	9.3233	8.6522	6.9897	13.5745	14.0407	13.1825	5.8827	6.4298	6.6437	10.3191	10.0081	9.9362	617	567	690	466	609	679	694	706	802	704	716	779	730
Cs_ont_2g029800	2.6251	2.219	2.0065	2.1363	2.6263	2.814	2.827	2.0786	3.2245	1.8084	1.2626	1.9198	3.1601	2.6665	2.6612	1.7152	1.916	2.1023	2.1129	1.9379	1.4102	0.7595	1.4249	1.4947	1.3946	1.5016	1.2306	0.7854	1.1009	0.7559	0.4286	0.613	0.3775	0.9584	0.7407	0.826	74	67	64	48	74	80	82	57	108	50	34	62	91
Cs_ont_2g029810	11.2051	11.6684	10.6223	10.754	9.741	10.4302	7.2908	7.6628	8.7457	5.224	4.712	5.1828	5.7189	4.5383	4.8054	4.6305	4.6624	5.6922	7.5885	7.5984	6.9308	8.1118	7.84	7.3418	7.8931	7.6777	6.6604	6.026	5.5809	5.6276	4.5958	5.5857	5.8034	4.2804	4.6475	4.9555	702	783	753	537	610	659	470	467	651	321	282	372	366
Cs_ont_2g029840	24.5804	23.6833	23.5966	27.8143	26.2926	27.3304	24.5913	24.9814	25.0245	10.5447	10.0164	10.556	10.2237	10.3818	9.7827	8.9489	8.8821	9.4202	6.4316	7.0737	7.1787	5.6054	5.4757	6.0708	4.2141	3.9187	4.3015	6.6982	7.6793	7.4732	3.1045	2.9879	3.6573	4.8252	5.2552	4.5635	1937	1999	2104	1747	2071	2172	1994	1915	2343	815	754	953	823
Cs_ont_2g029870	10.0131	10.5338	10.8896	12.2731	13.4242	11.9889	10.3762	9.9374	10.0305	7.7966	7.0082	7.0021	10.1411	8.7389	9.7413	8.0309	10.5281	11.7906	7.3125	8.0104	7.4414	9.072	7.7822	8.3081	10.8364	8.0782	7.4934	4.64	5.7014	5.059	5.3163	5.2048	6.0136	6.7566	5.7575	6.2463	347	391	427	339	465	419	370	335	413	265	232	278	359
Cs_ont_2g029880	0.3332	0.2667	0.2104	0.5973	0.3572	0.9205	0.0925	0.2692	0.1603	0.0971	0.0249	0.0831	0.0466	0.0778	0	0.1684	0.0525	0.0247	0.0516	0.1061	0.0485	0.1073	0.0273	0.1671	0.2462	0.0916	0.0944	0.1387	0.1231	0.0461	0	0	0	0.0476	0.0552	0.0205	14	12	10	20	15	39	4	11	8	4	1	4	2
Cs_ont_2g030120	1.0878	1.0156	0.8608	0.9364	0.9618	1.0536	1.2293	1.1443	0.9475	1.4703	1.3242	1.3249	1.325	0.8268	1.0738	1.3873	1.7707	1.6965	1.137	1.4243	1.0573	0.784	0.9871	0.8994	1.4656	1.6428	1.3039	1.2234	1.8581	1.4335	0.866	0.6148	0.5721	1.0759	1.0565	0.9272	86	86	77	59	76	84	100	88	89	114	100	120	107
Cs_ont_2g030190	2.1166	1.6441	1.8406	3.6964	4.0487	4.1471	2.4848	3.7076	3.3633	0.8632	1.4358	0.9755	3.4477	2.7115	3.3929	1.7771	1.6237	2.1125	1.3936	1.1137	1.7086	4.4266	4.3333	4.7265	2.8027	3.3882	2.8195	1.2232	1.2086	1.3613	5.5572	5.9437	4.775	2.7109	2.5142	2.0297	125	104	123	174	239	247	151	213	236	50	81	66	208
Cs_ont_2g030260	1.1813	1.236	0.936	1.201	1.3652	1.2925	1.2272	1.2562	1.4399	2.4919	2.5159	2.0444	2.2729	2.1078	2.3924	2.4499	2.2674	2.3081	2.6247	3.0199	2.6157	1.859	2.2205	1.7878	2.7391	1.9006	2.2205	1.329	1.4537	1.2034	1.0457	1.1219	1.2462	1.4266	1.5593	1.1593	58	65	52	47	67	64	62	60	84	120	118	115	114
Cs_ont_2g030580	5.1508	10.4193	5.3109	9.6936	6.8709	6.8099	8.0649	5.5892	5.2986	3.2094	0	0	1.1205	2.8056	1.9772	0.6749	1.5771	1.1901	1.2396	0.9571	2.3334	1.2898	1.3136	2.5119	1.7762	1.6517	1.1345	7.669	5.3283	6.375	10.6593	9.2721	10.9118	6.5858	3.6514	4.1953	18	39	21	27	24	24	29	19	22	11	0	0	4
Cs_ont_2g030590	51.2167	52.9527	51.7097	60.4936	59.453	59.4631	41.9582	38.4274	41.1075	13.0017	10.601	10.7307	14.1151	12.5751	13.7802	8.1579	6.2471	8.6222	15.8859	14.1702	16.3537	19.2532	16.2605	19.79	8.7087	7.9379	9.1283	23.4051	23.7961	23.1695	44.0104	44.5151	47.4143	29.2314	29.8754	26.8824	1229	1361	1404	1157	1426	1439	1036	897	1172	306	243	295	346
Cs_ont_2g030630	2.9798	4.3718	3.7622	2.6704	3.407	2.6733	4.5508	4.0843	2.508	1.4467	0.8913	2.601	1.2502	0.4637	1.1205	1.004	0.9384	0.8852	4.61	2.5311	3.3266	1.7588	0.6514	1.8683	1.468	4.9142	2.8128	7.1096	4.8439	5.4976	4.9999	4.4445	4.6558	3.4076	4.9381	5.5067	21	33	30	15	24	19	33	28	21	10	6	21	9
Cs_ont_2g030730	1.2765	1.1918	1.4666	1.6817	1.4687	1.8987	1.1786	0.7874	0.9132	2.3428	2.0713	1.5599	2.5618	3.1984	3.5911	3.1613	3.7287	2.9862	1.5207	1.4943	1.7566	3.5961	3.4427	3.0815	1.9149	2.0877	2.7835	2.3055	2.2449	1.4837	2.3133	3.4469	2.4905	1.7244	2.4433	1.8165	20	20	26	21	23	30	19	12	17	36	31	28	41
Cs_ont_2g030780	0.8369	0.918	0.5362	0.9974	0.7535	1.2032	1.2403	0.9033	0.8452	2.1331	1.4017	1.8809	1.7204	1.641	1.5488	2.3438	2.1677	2.2187	1.1102	0.9096	1.0236	1.2023	1.2485	0.9182	1.2337	1.8114	1.2234	1.3895	1.2552	1.2361	1.7693	1.4462	1.744	2.0306	2.0386	2.4357	40	47	29	38	36	58	61	42	48	100	64	103	84
Cs_ont_2g030900	13.3749	13.6797	16.1038	12.8682	14.283	17.3602	10.9172	9.7713	11.2254	26.6606	31.5817	30.3011	64.5457	58.0351	68.569	31.7666	38.8854	33.4363	33.6478	29.5706	29.9846	66.2121	66.9587	66.7155	21.4546	21.1075	20.5177	18.7802	17.722	21.3611	32.9064	34.1262	33.9832	22.5561	17.1277	18.5005	356	390	485	273	380	466	299	253	355	696	803	924	1755
Cs_ont_2g030940	0.0557	0	0.0493	0.2098	0.6135	0.4422	0.0542	0.1719	0.0469	0.1137	0.3501	0.0973	1.4188	1.2753	0.9904	0.7231	0.4301	0.4057	0.3018	0.1243	0	2.6382	2.5589	2.7402	0.1153	0.1609	0.1658	0.065	0.0577	0	0.3367	0.7225	0.0989	0.0558	0.2587	0.1923	1	0	1	3	11	8	1	3	1	2	6	2	26
Cs_ont_2g030970	7.37	6.6833	6.7579	4.4906	4.3947	4.1298	4.6327	4.9338	4.2859	11.1304	12.2455	11.0624	12.4226	11.8036	13.1362	5.4871	5.075	4.9392	13.5489	14.6371	13.681	18.3694	17.5692	19.1508	9.4253	10.3768	9.9331	6.3885	6.8665	7.1228	7.2068	7.7844	8.1371	5.5025	4.5106	5.0931	453	440	470	220	270	256	293	295	313	671	719	779	780
Cs_ont_2g031020	11.2869	11.0735	10.905	7.7405	9.091	7.9671	9.3888	10.6687	9.2179	22.8694	20.1766	17.867	12.7813	14.0148	15.1065	12.0694	13.4426	14.5194	17.8687	14.5559	16.6719	12.7724	12.6237	12.1325	14.942	14.907	13.1304	7.1888	9.0536	9.6354	5.826	4.2874	4.0715	8.4226	7.2123	8.249	236	248	258	129	190	168	202	217	229	469	403	428	273
Cs_ont_2g031100	14.3592	17.2158	15.1741	9.37	7.9338	7.52	13.5434	13.0199	10.9191	26.1406	28.1695	25.0336	15.2625	11.0713	12.5777	18.613	16.2094	15.2493	25.7228	23.3044	22.9941	12.3197	10.6913	12.1989	14.9744	20.3319	19.4594	13.6812	11.4291	14.2439	4.5345	5.3637	5.2915	8.1664	7.7256	8.2002	373	479	446	194	206	197	362	329	337	666	699	745	405
Cs_ont_2g031120	0.2319	0.2474	0.2049	0.1662	0.5302	0.4598	0.1288	0.1022	0.1115	0.304	0.2081	0.2024	1.2646	1.7321	1.2098	0.4297	0.7667	0.7232	0.0717	0.1108	0.1688	2.3142	2.4709	2.1226	0.514	0.3505	0.1642	0.386	0.1713	0.1283	0.3335	0.1789	0.1762	0.1989	0.4995	0.2571	7	8	7	4	16	14	4	3	4	9	6	7	39
Cs_ont_2g031150	16.2857	12.6116	17.7403	17.5815	14.6511	12.6435	9.938	11.5504	10.9443	11.7133	13.2159	10.2482	9.7633	12.7901	13.3337	15.781	13.0806	11.4194	10.5274	9.1484	11.0666	10.5271	10.5763	10.7493	13.7135	10.0804	17.6431	9.1204	9.7946	6.481	8.5155	5.4542	6.1575	5.6846	7.176	6.7502	129	107	159	111	116	101	81	89	103	91	100	93	79
Cs_ont_2g031180	0.7341	1.2279	1.4597	0.7291	0.5814	0.8492	0.8026	0.7232	1.0812	0.7485	0.9926	1.1747	1.2875	1.3995	1.1473	0.5411	0.7754	0.6678	0.8944	0.8525	0.4053	2.1369	2.1412	1.9063	1.5189	1.3536	0.9095	0.9623	0.6645	0.3851	1.0778	0.8259	1.3562	0.7039	0.5677	0.9496	24	43	54	19	19	28	27	23	42	24	31	44	43
Cs_ont_2g031190	0.5776	0.5392	1.0209	2.4374	1.1557	1.64	0.9185	0.8636	0.8617	0.9368	1.0169	0.7333	2.8527	1.9447	1.788	0.8978	1.0707	1.0099	0.6823	0.5268	0.9098	2.5737	2.1994	2.8806	1.1407	1.0607	0.6765	1.8354	0.6789	1.3986	1.903	1.3894	1.4667	0.972	1.0354	0.6792	22	22	44	74	44	63	36	32	39	35	37	32	111
Cs_ont_2g031230	0.2357	0.2201	0.1389	0.2958	0.1572	0.3896	0.2291	0.6462	0.2645	0.4406	0.0411	0.3429	0.0385	0.0856	0.1551	0.139	0.1732	0.0408	0.1702	0.219	0.4405	0.3099	0.496	0.3794	0.4471	0.4158	0.7399	0.7325	1.0974	0.3425	0.5933	0.9336	0.5923	0.5504	0.7748	0.7793	6	6	4	6	4	10	6	16	8	11	1	10	1
Cs_ont_2g031290	3.8066	4.0648	3.7427	6.4475	6.3552	5.8978	6.7746	7.1171	7.0785	5.7732	6.3759	5.7212	6.8123	7.0884	5.9414	5.0922	4.1565	4.4772	4.8309	4.6947	4.4135	6.5414	6.7985	7.1527	6.4362	7.4042	7.0742	7.0414	5.722	5.9455	14.0238	12.9895	13.3551	12.5697	12.0606	11.9515	320	366	356	432	534	500	586	582	707	476	512	551	585
Cs_ont_2g031340	7.8148	8.4102	8.2675	6.2789	6.1237	8.1689	8.8668	6.4902	7.7114	10.99	12.8153	12.0296	10.6272	9.1003	10.0317	9.7151	9.2928	10.3263	8.88	10.2144	10.2806	9.2832	8.8358	9.259	12.1468	12.7398	10.5691	5.4276	4.5398	5.705	5.5421	4.0332	4.2673	5.7781	5.3142	4.1831	203	234	243	130	159	214	237	164	238	280	318	358	282
Cs_ont_2g031420	1.5264	1.8081	1.3906	5.7116	5.4424	5.2875	3.5877	2.8134	3.1694	2.4819	2.147	2.1893	7.6556	6.7246	6.2458	5.4398	6.3891	6.418	1.0268	0.9596	0.8293	3.5613	3.4495	3.6714	1.9269	1.8501	1.6062	2.3506	1.8085	2.0191	1.1712	1.1838	1.4967	1.4265	1.5211	1.4208	227	288	234	677	809	793	549	407	560	362	305	373	1163
Cs_ont_2g031460	3.0448	2.3689	3.7375	2.9712	2.1154	2.5999	3.2057	2.7823	1.9932	2.3283	4.7812	2.953	0.9936	0.5528	1.7532	1.2966	1.9578	1.319	2.2899	3.3945	1.2069	1.3343	0.6794	0.7424	1.1375	2.1155	2.1796	1.3797	1.1374	1.8023	1.2772	2.2838	1.9501	0.9309	1.5698	1.3859	36	30	50	28	25	31	39	32	28	27	54	40	12
Cs_ont_2g031500	9.6381	12.6124	15.6395	13.2816	11.7764	11.5936	3.2246	4.1418	2.6596	1.6109	0.827	0.9654	0.6187	1.5491	0.5459	1.118	0.9579	0.8214	3.9355	2.2899	3.221	22.6112	20.5803	28.3625	3.4326	4.94	4.3849	3.8662	2.5334	1.9895	3.7381	4.181	3.7831	1.2648	0.7331	1.0219	122	171	224	134	149	148	42	51	40	20	10	14	8
Cs_ont_2g031510	4.9025	4.8743	5.4582	4.8728	3.1849	4.0405	4.1457	3.4035	4.7157	10.3216	9.8644	7.9472	7.1677	4.7858	5.719	7.9588	6.3863	7.6788	7.4467	6.6013	6.8142	4.8786	5.6262	5.1417	5.8622	5.6963	6.1843	6.5285	8.5621	8.8188	4.2305	4.0573	3.3877	4.5871	2.8804	4.0632	77	82	97	61	50	64	67	52	88	159	148	143	115
Cs_ont_2g031580	1.6833	1.2179	1.0414	1.2671	1.2209	1.0432	1.0224	0.7787	1.0626	0.472	0.6608	0.2571	0.4531	0.596	0.4985	0.2978	0	0.3938	0.1823	1.0321	1.0723	0.4742	1.3039	0.9604	0.8707	0.9311	1.0427	0.5884	1.0448	1.2228	1.0168	0.7272	1.1942	1.1369	0.6834	1.3791	40	31	28	24	29	25	25	18	30	11	15	7	11
Cs_ont_2g031610	5.6188	5.6051	6.2311	13.0948	12.444	11.5246	5.7299	6.2192	6.7762	5.0382	4.1416	4.6223	6.7512	7.0097	8.4485	8.4959	9.6718	9.587	4.5179	4.0502	4.0012	8.7426	7.4375	8.3508	6.195	6.9604	6.8965	8.5381	8.6946	8.171	9.0198	10.6078	8.5867	8.5182	8.6965	9.771	365	390	458	678	808	755	383	393	523	321	257	344	448
Cs_ont_2g031620	7.0738	8.2072	9.4686	9.0474	8.3825	8.3081	8.4765	7.4836	7.3988	7.7725	7.0457	8.4524	5.8491	6.7334	7.5925	7.2081	7.1915	5.7123	6.0244	7.6565	7.3503	4.9529	6.5417	8.681	9.9468	11.3639	6.807	17.2052	15.9137	17.6947	10.1638	14.1678	10.719	12.3698	14.0215	10.6017	103	128	156	105	122	122	127	106	128	111	98	141	87
Cs_ont_2g031670	9.6086	13.5591	11.1926	18.4584	18.7531	18.1494	16.4718	17.7796	19.0113	9.7967	10.0916	9.7344	14.4946	15.7867	16.9476	9.7336	11.8065	10.4485	7.9151	8.5346	8.1562	15.3712	15.727	16.0943	12.9387	11.8501	15.6435	12.2238	10.298	10.619	32.0967	28.2076	30.1722	16.928	18.2359	19.7244	305	461	402	467	595	581	538	549	717	305	306	354	470
Cs_ont_2g031710	0.1615	0.2681	0.111	0.1801	0.0718	0.1068	0.157	0.1845	0.1057	0.0915	0.0564	0.1253	0.123	0.0978	0.1949	0.4021	0.1978	0.2239	0.1166	0.1201	0.1281	0.0404	0.0412	0.1733	0.4456	0.259	0.4803	0.3137	0.5384	0.5215	0.1626	0.1163	0.1273	0.413	0.2498	0.3405	9	16	7	8	4	6	9	10	7	5	3	8	7
Cs_ont_2g031750	16.3235	17.9586	14.7924	19.5079	19.1506	20.9809	22.978	22.7263	23.9134	38.0937	37.7838	36.1334	37.7256	37.4998	37.7101	37.3179	38.5029	36.4148	31.0298	30.2459	32.1056	30.9926	30.8129	31.4009	33.5252	32.6663	32.9933	23.0826	24.9693	23.173	22.4449	22.4493	21.7844	22.7362	23.1968	23.5582	1222	1440	1253	1164	1433	1584	1770	1655	2127	2797	2702	3099	2885
Cs_ont_2g031870	14.1719	13.3074	12.6691	20.6971	19.6252	19.1075	16.9833	15.2394	17.1452	14.8028	16.6075	15.8053	13.993	13.7946	14.5524	21.3535	21.802	22.4091	13.0289	12.7533	14.5908	11.0752	10.9284	11.5987	15.5472	16.0073	15.1176	15.254	14.6179	13.5295	5.5633	5.506	5.7504	10.1612	9.9348	9.7247	695	699	703	809	962	945	857	727	999	712	778	888	701
Cs_ont_2g031880	2.1449	2.4771	2.05	4.0863	3.5128	3.7652	3.0572	2.6785	3.3564	1.4579	2.1788	1.789	2.3952	2.3885	1.9603	2.9603	3.0472	3.1055	2.5809	2.0369	1.9271	2.0946	1.331	1.8409	2.3504	2.7206	2.614	2.6103	3.0241	2.7546	1.3756	1.2012	1.1835	2.3052	2.0642	2.8636	135	167	146	205	221	239	198	164	251	90	131	129	154
Cs_ont_2g031900	5.5471	5.3879	5.3591	9.9422	10.0133	9.5146	7.651	7.668	7.9455	11.4167	11.5596	10.1799	14.115	12.2357	12.8722	15.4598	17.5263	16.1017	6.7161	6.4914	7.1641	8.4636	8.7185	8.4983	8.1088	8.4354	7.8883	8.0894	8.9101	7.9926	4.7694	5.954	6.6301	7.8949	9.0126	9.0327	322	335	352	460	581	557	457	433	548	650	641	677	837
Cs_ont_2g031910	25.447	24.4271	26.0644	38.222	38.1876	37.6713	37.5188	40.4232	32.4711	35.5506	35.5632	39.3957	52.4278	56.0836	52.3083	54.0701	49.2127	51.2372	27.4194	27.7987	28.9647	43.5599	43.0117	41.0112	42.0307	38.8387	39.9892	16.0784	17.9021	19.2919	18.8918	22.3692	20.909	21.8254	22.6887	20.5766	994	1022	1152	1190	1491	1484	1508	1536	1507	1362	1327	1763	2092
Cs_ont_2g031990	9.2451	8.6551	8.3727	9.0818	9.3763	8.6384	5.2576	5.5091	5.8786	16.2885	17.2292	17.1814	34.5103	30.1032	33.7948	10.6328	14.4738	11.7774	11.6899	9.9105	10.0447	23.125	23.0559	24.5018	8.6446	7.5745	7.9801	7.0731	7.015	8.4628	21.5555	19.0654	19.8656	10.5725	9.3397	9.3967	364	365	373	285	369	343	213	211	275	629	648	775	1388
Cs_ont_2g032080	8.043	8.8464	9.3479	4.9764	6.1176	4.5339	6.6923	7.0789	6.4912	13.0309	10.4958	12.3579	5.7703	5.1611	6.7971	4.4176	4.1898	5.6703	10.9176	8.414	8.0858	9.3115	7.9026	7.6887	10.3724	12.4543	12.1215	6.9326	6.8384	6.9901	10.0384	9.758	9.6729	6.67	5.9431	9.1692	146	172	192	72	111	83	125	125	140	232	182	257	107
Cs_ont_2g032090	143.794	136.445	132.498	145.749	153.782	161.666	157.709	158.207	156.028	85.0139	89.13	88.3238	92.3287	90.87	94.6512	111.484	115.827	116.926	94.3315	95.7318	95.6868	91.2107	92.2709	90.9767	128.532	127.748	121.415	68.9527	73.6291	70.9919	56.2695	54.5905	55.8546	84.4502	84.5505	82.4476	8495	8634	8857	6863	9081	9632	9587	9092	10952	4926	5030	5978	5572
Cs_ont_2g032110	23.4649	24.1515	25.3407	13.7147	15.8603	16.4006	22.3594	20.4152	19.7494	22.6405	20.5499	22.7796	17.0878	15.3995	18.3034	11.7435	15.2662	12.9122	31.1756	30.3071	27.1843	27.086	28.3736	26.9271	28.9524	30.9975	30.8015	29.6089	27.8253	29.8792	27.1955	33.8123	29.5888	27.832	24.0331	27.146	410	452	501	191	277	289	402	347	410	388	343	456	305
Cs_ont_2g032140	3.6146	5.737	3.3543	3.4013	3.4354	4.301	5.9719	7.989	4.2592	5.1595	5.1083	7.8877	2.8308	5.5127	3.2111	5.1151	4.9803	3.946	9.5905	7.858	7.1845	8.7571	12.2371	5.5525	9.5355	8.1717	7.5235	10.3189	9.7217	11.7288	13.2824	11.7121	8.1738	15.7335	14.6756	12.3131	20	34	21	15	19	24	34	43	28	28	27	50	16
Cs_ont_2g032160	96.7778	99.4349	107.174	156.09	150.294	151.884	108.543	104.108	107.75	28.0991	26.8448	25.385	49.2687	45.5153	49.1212	51.7046	52.7411	52.4292	25.9089	22.1262	20.3297	41.6559	37.7164	41.0738	24.0387	26.0402	27.2181	29.1074	26.4253	28.9306	35.3372	36.4782	35.1566	29.6906	28.7214	28.0251	3940	4336	4937	5065	6116	6236	4547	4123	5212	1122	1044	1184	2049
Cs_ont_2g032330	19.8214	18.4209	17.8225	19.3599	17.6521	18.4131	18.6286	17.0936	17.7822	12.2089	12.6113	13.2868	13.5959	12.9556	12.5898	11.9173	11.519	11.1199	17.8701	18.103	18.5208	20.1274	18.6246	18.3227	19.2763	17.8206	18.2702	24.5336	24.8771	24.1547	28.6586	28.5903	30.5454	26.079	24.9505	26.3176	2185	2175	2223	1701	1945	2047	2113	1833	2329	1320	1328	1678	1531
Cs_ont_2g032460	0.184	0.3263	0.2926	0.6232	0.3865	0.2736	0.3218	0.416	0.418	0.3751	0.4622	0.4978	0.4322	0.481	0.6718	0.3905	0.3853	0.6312	0.3387	0.2666	0.3	0.3731	0.38	0.2907	0.2664	0.1947	0.4923	0.2143	0.2854	0.2673	0.3704	0.2782	0.1468	0.2393	0.2988	0.2221	10	19	18	27	21	15	18	22	27	20	24	31	24
Cs_ont_2g032500	22.9167	21.463	19.8062	20.3169	18.5513	21.6485	23.6415	25.3789	25.768	39.3968	44.7639	39.7539	34.0045	36.8958	36.5354	37.2125	37.6111	37.0548	34.0951	33.3261	33.7485	29.9779	32.0655	31.9509	32.1589	33.3476	30.5239	18.1107	23.0704	21.8821	19.2867	19.5983	16.3477	18.0121	17.6108	16.2096	634	636	620	448	513	604	673	683	847	1069	1183	1260	961
Cs_ont_2g032510	10.4035	10.9356	12.345	10.3143	10.6993	10.1716	12.3025	13.2375	11.3891	18.544	18.2783	17.5902	18.8018	18.2283	18.0965	19.4752	17.5618	17.3215	17.1756	13.7071	16.6849	14.9203	16.2808	15.0712	18.1385	18.0571	20.9833	12.0375	11.0629	9.4427	9.8878	9.8221	10	8.4445	8.6926	9.6621	143	161	192	113	147	141	174	177	186	250	240	277	264
Cs_ont_2g032550	1.1523	1.1834	1.3239	6.0721	7.4934	8.1125	2.0158	2.7245	2.2307	0.8224	0.7238	0.8046	4.0609	2.7616	3.526	2.8537	2.9213	3.714	1.7471	1.1562	2.9363	6.4923	4.3639	4.5517	5.9605	3.4365	4.6826	1.7455	3.0992	2.5671	3.1322	2.7381	3.0656	3.2285	3.3418	2.9813	10	11	13	42	65	71	18	23	23	7	6	8	36
Cs_ont_2g032610	1.2218	0.8405	1.3071	0.7261	0.772	1.4666	1.8748	1.917	1.2448	3.7371	2.6927	2.5258	2.8327	2.732	1.7773	1.8958	1.9847	2.0726	4.0391	3.4411	4.326	3.4781	2.8043	1.8063	3.3263	3.5262	3.3143	3.5217	2.6608	3.488	0.7769	0.9029	1.0835	3.0242	1.9395	2.4955	19	14	23	9	12	23	30	29	23	57	40	45	45
Cs_ont_2g032630	0.8362	0.5204	0.5912	1.6086	2.2866	1.8241	1.1377	0.1719	0.6569	1.1936	0.7003	0.8272	2.2919	2.004	1.3756	1.6435	1.4132	1.1012	1.2678	1.2429	1.3069	3.7689	2.7509	4.1103	1.0381	1.6625	0.884	1.8187	1.7876	1.9978	1.2347	1.3848	0.9887	1.2829	1.4226	1.2019	15	10	12	23	41	33	21	3	14	21	12	17	42
Cs_ont_2g032790	2.8588	2.0656	2.4387	2.4639	2.0642	2.1692	3.0924	2.7088	2.0504	1.2166	1.3532	1.2151	2.1415	2.1394	1.3005	2.8729	2.0003	2.2744	1.5345	1.4966	1.2923	1.5687	1.5976	1.3966	2.006	1.7697	1.4537	1.9697	3.1116	2.2634	5.3057	5.0209	4.6956	4.3034	5.1907	5.5955	115	89	111	79	83	88	128	106	98	48	52	56	88
Cs_ont_2g032800	0.6694	0.625	0.6556	0.7491	0.6516	0.5561	0.633	0.9113	0.9745	0.7194	0.9849	0.758	1.3106	1.7738	1.3215	0.256	0.2991	0.5455	1.3127	1.6943	1.4015	2.3037	2.2839	2.4298	0.8048	0.9399	0.7531	0.5059	1.2165	0.8937	1.2021	1.0943	1.5723	0.7785	0.7765	0.6865	37	37	41	33	36	31	36	49	64	39	52	48	74
Cs_ont_2g032830	11.6098	11.9078	11.4889	7.4882	8.834	10.2149	11.9186	11.4305	13.8314	27.8422	29.9561	30.4014	18.4884	17.9022	18.5616	21.4043	20.6373	18.956	20.099	15.4042	18.584	12.7138	14.168	11.9134	15.9014	15.8095	14.5053	21.2445	16.6614	16.9471	5.5971	7.2411	5.5828	11.6989	11.6656	14.0313	142	156	159	73	108	126	150	136	201	334	350	426	231
Cs_ont_2g033030	1.6733	1.2226	1.1573	2.1906	1.6013	1.5871	1.6969	1.3462	0.9797	2.8929	2.4371	3.3021	1.1395	0.7925	1.5799	4.8045	5.6936	4.7653	0.4727	0.5678	1.1123	0.8198	0.6679	1.0218	0.8279	0.9099	0.9374	4.4081	2.333	2.4664	1.1719	0.8643	0.7742	3.4943	1.5191	1.5058	23	18	18	24	22	22	24	18	16	39	32	52	16
Cs_ont_2g033040	0.3815	0.1187	0	0.1596	0.6362	0.1892	0.1854	0.523	0.3211	0.6484	0.1997	0.6106	0	0	0	0.8249	0.3505	0.5289	0	0.2127	0.0648	0	0.073	0	0.5263	0.9176	0.8824	1.2596	1.513	1.2935	0.2561	0.3434	0.2256	1.8453	1.254	1.3162	6	2	0	2	10	3	3	8	6	10	3	11	0
Cs_ont_2g033060	12.9581	11.493	10.5932	13.4125	9.0747	10.9216	10.0746	8.3255	8.1797	9.2482	11.5303	13.5728	10.7823	10.2342	12.1511	17.9552	16.7826	13.4724	11.9281	10.4736	8.5852	12.4114	8.9225	8.2465	8.0433	4.3631	8.0271	7.5494	10.3884	8.1583	5.5443	4.8985	7.7565	9.7247	11.2737	12.5719	40	38	37	33	28	34	32	25	30	28	34	48	34
Cs_ont_2g033110	2.7571	3.1591	4.8734	1.1007	3.2599	3.8523	4.5065	3.4785	3.9028	7.1556	10.6268	9.4076	5.2754	6.5532	4.8245	5.7638	6.4925	6.124	8.9576	11.0377	10.0916	6.6373	8.4856	6.8205	10.3721	9.404	10.6825	6.1332	8.4267	6.9192	6.0562	4.7376	6.6682	7.775	8.5774	6.809	22	27	44	7	26	31	37	27	37	56	81	86	43
Cs_ont_2g033170	16.7935	21.295	22.7057	11.0065	10.9081	9.1959	17.0515	19.7114	16.2439	18.1445	16.0057	18.3777	13.0044	9.4202	14.9683	14.3357	12.9851	10.9451	38.9519	46.3863	44.7096	33.3279	34.9492	32.4525	38.5064	35.3254	40.8666	18.1076	20.224	18.8154	24.2246	25.7182	22.1163	20.6915	19.7716	18.6978	134	182	205	70	87	74	140	153	154	142	122	168	106
Cs_ont_2g033240	42.9783	39.0315	40.9244	89.0859	77.8834	87.1382	83.9922	84.4601	79.5646	52.2778	54.5588	49.0098	86.3933	95.4253	102.425	104.35	108.539	97.5061	38.8794	33.5452	28.6156	63.9565	74.6022	68.1699	43.1044	42.879	53.1426	83.774	70.8818	77.6739	38.078	42.6736	36.6167	43.9433	41.4287	49.4731	917	892	988	1515	1661	1875	1844	1753	2017	1094	1112	1198	1883
Cs_ont_2g033250	3.5983	3.4216	3.4549	1.9786	1.7111	2.1804	3.9287	2.8085	2.9163	2.559	2.5577	2.5592	1.3481	1.3066	1.6882	1.8859	2.3258	2.7712	3.0068	2.4267	2.8979	1.752	1.9118	1.7352	2.9642	3.3761	2.994	3.054	3.3086	4.1737	1.5429	1.5833	1.6152	2.8004	3.1434	2.8541	162	165	176	71	77	99	182	123	156	113	110	132	62
Cs_ont_2g033280	0.4322	0.269	0.7003	4.248	2.6667	2.5002	0.7701	1.0368	1.6371	0	0	0	0.2821	0.3139	0.9244	0	0	0.2247	0	0.0803	0.0734	0.6494	2.6456	0.6956	0.1491	0.8316	0.2856	0	0.3726	0.3489	2.1758	2.6455	2.9387	0.3604	0.1671	0.497	6	4	11	47	37	35	11	14	27	0	0	0	4
Cs_ont_2g033320	6.0244	8.4367	6.7884	5.8105	5.4997	5.0403	7.2819	7.0445	7.669	1.9962	2.2467	1.7747	2.7276	2.42	1.7468	2.2201	2.7392	2.1922	1.9572	1.5951	2.226	2.376	3.1111	3.272	4.1679	4.1293	3.396	1.7988	1.9864	2.0788	3.1841	3.05	2.4709	2.675	2.0965	2.4353	160	240	204	123	146	135	199	182	242	52	57	54	74
Cs_ont_2g033340	0.1376	0.1542	0.146	0.0691	0.2479	0.4914	0.1873	0.3679	0.3012	0.1684	0.0576	0.0481	0.4312	0.2399	0.1087	0.422	0.0607	0.2862	0.4472	0.4297	0.2245	0.8066	0.9162	1.2566	1.0823	0.6886	0.8186	0.2566	0.3417	0.32	0.9423	0.9812	1.2207	0.3857	0.3832	0.4511	5	6	6	2	9	18	7	13	13	6	2	2	16
Cs_ont_2g033560	0.9782	0.7931	1.3877	1.5179	0.7983	1.4038	0.9006	1.0585	1.5816	1.181	1.2126	1.2807	0.756	0.7571	1.0418	0.9107	0.9647	1.3649	0.8642	1.0618	1.9154	0.2611	0.8271	0.4745	1.0386	0.6934	0.6378	1.0798	1.0651	0.8976	1.1143	1.0565	0.8218	1.0045	1.1646	1.1544	38	33	61	47	31	55	36	40	73	45	45	57	30
Cs_ont_2g033660	905.58	873.221	859.247	867.679	932.581	964.522	640.775	656.97	613.395	2020.47	2088.97	2033.25	2879.63	2781.87	2841.64	2112.91	2280.02	2228.77	2132.03	2065.03	2058.18	3279.16	3328.16	3182.51	2067.14	2006.65	1881.85	2763.09	2802.94	2930.99	2479.28	2444.56	2487.79	2787.51	2696.77	2681.03	47522	49082	51020	36292	48917	51045	34600	33537	38245	103992	104718	122240	154367
Cs_ont_2g033670	0.4137	0.4828	0.7496	0.1298	0.1656	0.1231	0.0402	0.0425	0.0522	0.5484	0.4764	0.7584	1.8833	1.6	1.4293	6.4157	3.6938	2.882	1.6354	2.1217	1.9398	3.1235	2.8488	3.1413	0.5564	0.796	1.1687	4.7966	5.1785	6.3316	3.6028	3.9323	3.2653	2.1734	2.6156	2.5332	20	25	41	5	8	6	2	2	3	26	22	42	93
Cs_ont_2g033720	4.0602	4.9353	4.6296	7.3114	7.7417	9.0782	6.0813	6.2853	5.9366	8.4254	8.684	7.6855	20.2938	18.7154	22.2388	17.4809	20.6391	19.2691	6.8455	7.2068	8.066	15.8605	16.9021	16.0868	14.8082	14.0308	13.4772	14.1001	14.5107	16.2397	29.6388	30.8172	31.487	26.8936	25.4888	24.7712	255	332	329	366	486	575	393	384	443	519	521	553	1302
Cs_ont_2g033770	22.6486	23.3125	25.3949	25.8181	21.6964	22.1883	24.4499	25.5184	25.8565	21.7487	21.4108	21.5763	20.4517	21.6199	21.9431	25.8702	24.1577	24.4825	24.4595	26.2057	26.5387	22.8348	24.5999	22.7077	29.445	28.7695	34.9468	57.2644	46.6845	49.0808	44.2975	42.7578	44.1381	47.6066	49.0524	46.7111	1083	1194	1374	984	1037	1070	1203	1187	1469	1020	978	1182	999
Cs_ont_2g033780	1.6096	0.6262	1.4226	3.7024	1.342	1.9951	0.2607	1.3789	2.145	4.3764	3.6509	3.2783	5.1211	3.507	2.1184	4.2709	3.2527	5.5784	4.3579	1.944	3.4181	3.4764	1.5394	2.4726	1.6652	2.1937	1.9942	0.9378	0.8325	1.689	1.8906	1.4488	1.0706	3.3555	2.334	2.5449	12	5	12	22	10	15	2	10	19	32	26	28	39
Cs_ont_2g033830	1.7418	1.6262	2.8589	12.7999	5.7257	6.9086	3.3856	1.5348	2.5132	0.2537	1.3024	0.6516	3.4102	1.6264	1.4737	0.8803	1.9199	1.5523	1.6169	1.3871	0.2536	3.0843	2.5701	3.7132	1.802	1.4363	1.7264	0.2899	2.3166	0.482	2.7556	1.6125	0.8827	0	0.5773	0.6438	7	7	13	41	23	28	14	6	12	1	5	3	14
Cs_ont_2g033880	0.0514	0.5759	0.318	0.4515	0.3086	0.3568	0.5995	0.7927	0.4759	0.7862	0.4843	0.7628	0.4026	0.56	0.4567	0.485	0.3966	0.9086	0.668	0.2292	0.3668	0.753	0.4719	0.5866	0.585	0.3956	0.6114	0.4193	1.4358	1.3444	0.6728	0.7218	0.6382	0.3601	0.4771	0.6206	1	12	7	7	6	7	12	15	11	15	9	17	8
Cs_ont_2g033980	1.8788	1.3493	1.4561	1.5594	1.7929	1.4617	1.3765	1.1291	1.265	1.4146	1.0591	0.984	0.9055	1.0391	0.9415	1.1249	0.8284	1.2021	1.659	1.4179	1.4142	2.1171	1.4595	1.7253	1.7643	2.308	2.0341	2.7281	1.6146	1.6518	2.4735	2.8097	2.6402	2.2849	2.0453	2.2684	65	50	57	43	62	51	49	38	52	48	35	39	32
Cs_ont_2g034170	1.3701	1.2792	2.1569	1.2355	0.771	0.7642	2.0806	2.0687	1.6217	1.6152	1.5688	2.6535	1.6347	1.0728	1.2679	1.2623	0.7551	1.8252	2.9212	2.0048	2.313	2.7018	2.5551	1.7664	3.2335	2.3067	2.5462	0.8481	0.9301	0.705	1.0776	1.4336	0.9872	1.0711	1.49	1.0339	32	32	57	23	18	18	50	47	45	37	35	71	39
Cs_ont_2g034230	11.944	11.7087	11.0397	4.1834	3.8337	4.4413	5.8039	6.4461	5.9478	5.1756	5.7828	5.4734	4.0436	3.4155	2.4562	3.4039	5.2113	5.5364	12.1264	10.7635	12.783	4.4863	5.083	6.7711	6.1782	5.7452	4.8833	9.6261	8.7517	11.0387	8.8681	7.5789	10.2388	5.3782	4.0988	5.2361	240	252	251	67	77	90	120	126	142	102	111	126	83
Cs_ont_2g034240	130.292	116.468	119.138	139.896	135.454	147.581	96.3025	117.045	95.2511	67.3214	73.6407	66.2407	100.75	89.244	101.104	81.51	81.2696	88.5407	131.538	126.989	124.354	192.2	195.913	169.701	140.321	149.93	137.063	82.6534	57.1392	77.4025	158.037	171.243	163.308	89.0427	92.8699	92.9027	2656	2543	2748	2273	2760	3034	2020	2321	2307	1346	1434	1547	2098
Cs_ont_2g034290	12.6802	11.5444	12.8075	14.6244	16.7044	16.8687	12.3998	14.1686	11.6004	29.2295	27.9499	26.9484	23.9008	25.0528	25.9655	29.4422	28.9953	28.4141	42.8169	43.6387	42.5473	37.5406	43.8366	37.194	37.8873	39.9295	34.4251	39.4614	36.5809	36.6173	43.2132	53.9313	48.2616	49.8069	49.7924	46.5262	161	157	184	148	212	216	162	175	175	364	339	392	310
Cs_ont_2g034300	5.0498	4.497	3.639	8.675	9.2492	9.0902	9.7398	9.5837	7.9119	36.9122	36.4353	40.8232	49.2821	50.8643	41.3336	41.0444	48.5544	41.9214	19.6034	19.5744	19.1636	22.4112	21.9328	26.5962	22.6649	24.6639	25.3336	24.4417	23.7883	28.8209	22.4474	22.488	25.56	21.7668	23.5218	25.2588	65	62	53	89	119	118	129	120	121	466	448	602	648
Cs_ont_2g034310	0.7693	0.8488	1.0508	2.1059	2.5189	2.3578	1.1555	1.7614	1.1773	2.6383	3.624	4.2732	4.3132	4.076	3.9004	5.8556	5.3191	4.9081	4.8851	5.6138	4.3841	3.9404	4.4143	4.4508	4.7752	4.9451	4.3323	5.5414	5.2812	5.8257	4.999	6.6094	6.202	5.6334	5.2328	6.2123	22	26	34	48	72	68	34	49	40	74	99	140	126
Cs_ont_2g034360	13.2348	17.1986	23.2353	42.1851	31.1336	32.9857	19.9885	23.5334	19.5687	4.5587	4.8679	7.025	35.0159	28.2506	28.599	17.2946	13.2081	17.479	7.5537	7.5768	5.4689	16.5257	15.5989	16.7981	10.1763	10.1513	10.6359	12.9205	7.5854	9.8743	13.3241	16.4194	13.4812	8.2322	9.3361	7.4034	74	103	147	188	174	186	115	128	130	25	26	45	200
Cs_ont_2g034510	1.0605	1.3201	1.4728	0.6969	1.162	0.701	0.9815	1.1421	0.68	2.1625	0.8987	1.0579	1.6313	1.9804	0.9969	1.5483	1.3915	0.945	1.5859	1.126	1.5442	1.2519	2.2022	2.6153	1.6195	2.7205	1.6517	1.5299	1.4104	1.3696	0.9151	0.8727	1.1195	0.9601	0.9373	1.1323	21	28	33	11	23	14	20	22	16	42	17	24	33
Cs_ont_2g034550	2.417	3.5102	4.3196	5.4583	4.5674	3.7281	5.3764	5.5214	5.3795	1.4238	0.5623	0.7501	2.2083	1.3457	1.0073	1.5835	1.8945	1.2285	0.4072	0.7784	0.9854	0.5447	1.2328	1.8387	0.5001	0.9817	0.7453	1.2517	1.6113	1.5087	1.8926	1.4503	2.3339	1.0211	1.1215	1.4822	45	70	91	81	85	70	103	100	119	26	10	16	42
Cs_ont_2g034580	0.3858	0.6484	0.6479	1.3554	0.5018	0.7269	0.9374	0.4363	0.6819	0.4721	0.6462	0.2357	0.9442	0.6305	0.914	1.0465	1.2758	0.9226	0.585	0.7312	0.4326	0.8261	1.1512	1.5918	0.7584	0.1856	0.5736	1.7084	0.6386	1.1959	0.6215	1.5002	0.787	0.8494	0.7609	0.5324	10	18	19	28	13	19	25	11	21	12	16	7	25
Cs_ont_2g034590	0.9837	0.8349	0.8693	1.7951	4.6522	2.7488	1.3036	0.6435	1.2795	1.0941	0.8425	1.3269	2.7137	3.0199	2.7363	1.5818	2.1685	0.6508	0.7747	0.9969	1.0938	3.1238	2.463	2.9828	0.9251	0.6882	1.684	1.3546	1.8501	1.9056	3.5111	3.8634	4.1237	0.6264	1.4523	1.4653	11	10	11	16	52	31	15	7	17	12	9	17	31
Cs_ont_2g034620	32.5814	25.2437	34.6495	29.0045	33.4076	39.9481	25.2262	25.5717	28.5601	30.3246	35.2397	27.9671	24.4835	27.8348	27.8901	27.581	23.8426	27.9712	38.9444	34.2132	43.407	37.6279	38.1666	40.9414	30.2097	28.2225	31.3549	68.5245	62.0931	71.3665	57.8445	59.2831	62.1021	45.5885	37.952	39.7571	241	200	290	171	247	298	192	184	251	220	249	237	185
Cs_ont_2g034760	1.8319	1.8109	1.619	1.8928	2.2639	1.3891	1.9374	2.0493	1.6325	2.6918	1.5229	2.0693	2.4262	2.6412	3.191	4.0664	3.979	3.305	2.4506	2.1624	1.6475	2.1249	2.9679	3.5944	3.0099	4.5094	2.3497	2.8879	2.2851	2.6616	2.9833	3.2588	2.9623	2.9652	1.875	2.0445	34	36	34	28	42	26	37	37	36	49	27	44	46
Cs_ont_2g034830	11.596	12.6357	12.5418	36.5571	33.0288	38.5014	18.4526	16.4794	20.4043	8.1388	8.9066	9.8923	28.0091	27.9126	28.4044	23.3593	24.6581	21.6192	5.0516	5.7131	5.4913	15.2137	16.889	15.5998	8.7678	6.5732	9.2467	4.708	5.403	4.0409	8.3671	6.9896	7.1662	5.4565	6.2494	5.7792	353	412	432	887	1005	1182	578	488	738	243	259	345	871
Cs_ont_2g034960	6.8769	6.77	6.7697	4.0577	5.6198	5.3674	6.5509	7.2093	5.6447	6.5255	6.2724	6.2997	8.3649	7.4172	7.6617	6.303	5.1034	6.4419	7.816	8.5396	5.7256	7.8642	7.931	9.2638	9.474	8.5152	9.043	2.7371	3.8738	2.638	14.2921	11.6192	13.5553	13.592	11.2551	12.9768	202	213	225	95	165	159	198	206	197	188	176	212	251
Cs_ont_2g034980	82.2933	103.469	100.821	26.1888	26.3917	23.5767	48.5015	55.626	52.1996	20.2105	22.3754	19.8802	7.3013	9.979	9.042	7.3197	7.3383	5.1523	57.1908	54.4663	56.4815	21.9982	23.84	22.3651	32.3655	32.9384	35.7217	25.9553	24.2335	18.6667	19.7546	18.9767	17.3565	17.4307	17.4201	17.3107	1644	2214	2279	417	527	475	997	1081	1239	396	427	455	149
Cs_ont_2g035130	0.9953	0.2904	0.1649	1.7951	1.058	0.8019	1.6928	1.215	1.8849	4.5667	0.2605	3.4752	2.8013	3.4561	0.7983	9.6102	8.2283	14.7464	29.3054	25.9379	23.1439	95.7544	64.6801	107.027	34.0442	25.0752	24.5396	0.5799	0.3861	0.1808	10.0205	9.4065	13.0192	3.2369	3.0308	3.1116	16	5	3	23	17	13	28	19	36	72	4	64	46
Cs_ont_2g035180	0.1566	0.2715	0.1779	1.2627	1.0293	1.4415	0.4565	0.2299	0.4518	0.1824	0.2341	0.2928	1.3356	1.267	2.4505	0.9495	0.9861	1.1859	0.218	0.2244	0.3192	1.1089	1.386	0.6871	0.6941	0.5594	0.5985	0.6776	0.5321	0.4766	0.9007	0.773	0.952	0.4476	0.3373	0.5015	7	13	9	45	46	65	21	10	24	8	10	15	61
Cs_ont_2g035210	0.8152	1.1682	0.9047	1.1893	1.0431	0.9211	1.0317	0.8185	1.0371	1.4883	1.3098	1.3073	2.4311	0.9087	0.8795	2.2356	2.5285	2.8777	2.5252	1.9867	2.029	1.3458	0.5874	1.1316	5.3738	3.9029	4.1526	0.5081	0.3726	0.4774	0.668	0.7576	0.7397	1.1192	0.9676	1.0136	43	66	54	50	55	49	56	42	65	77	66	79	131
Cs_ont_2g035270	3.1212	2.6522	3.4191	6.7063	6.6378	5.1334	6.0666	6.8205	6.119	3.2966	3.776	3.1322	6.1108	5.9247	6.1247	4.6725	4.2849	5.4019	3.2991	3.1254	3.1052	5.981	7.0994	5.6435	6.2645	5.9513	6.2982	3.8328	4.0987	4.1636	10.8378	13.5852	12.3972	8.5278	6.7209	6.4632	167	152	207	286	355	277	334	355	389	173	193	192	334
Cs_ont_2g035300	0	0	0.0498	0.0943	0.0188	0.0559	0	0	0.0316	0.115	0	0.0328	0.0736	0.1228	0.0927	0.0222	0.0207	0	0	0	0	0.487	0.1941	0.2474	0	0.0362	0.0186	0	0	0	0.3973	0.6901	0.3666	0.0376	0	0.0162	0	0	3	4	1	3	0	0	2	6	0	2	4
Cs_ont_2g035420	3.2278	2.5794	2.5868	1.4071	1.7515	1.2477	2.1267	2.8401	2.5555	6.4705	5.7558	6.3751	3.3472	3.9633	3.5641	6.4516	5.4876	6.0009	3.9696	4.7879	4.1544	2.2501	2.9509	2.6893	4.2448	4.3947	4.4735	4.3348	3.4805	3.3119	3.0568	2.3931	3.105	4.6258	6.0608	5.2607	118	101	107	41	64	46	80	101	111	232	201	267	125
Cs_ont_2g035630	23.4866	25.4521	25.0563	20.7573	21.2919	21.5805	28.9318	29.3791	30.6643	13.5877	14.2958	15.5026	13.1948	13.7174	13.9048	12.6683	13.9634	14.1455	22.9107	23.6136	23.4489	21.0982	22.7956	21.9507	30.09	29.5898	28.4014	20.4882	19.4994	20.6141	23.543	21.3445	21.075	25.2506	25.0701	26.9627	927	1076	1119	653	840	859	1175	1128	1438	526	539	701	532
Cs_ont_2g035730	0.693	0.759	0.4593	0.4013	0.6933	0.5154	0.7253	0.6165	0.5945	1.2365	1.0045	0.6398	0.7175	0.421	0.6446	0.5658	0.617	0.7066	1.3278	1.3223	1.0052	0.4956	0.6882	0.4796	0.9513	1.3462	1.0303	0.823	0.6755	0.6583	0.6038	0.5758	0.5318	0.6668	0.5411	0.4138	52	61	39	24	52	39	56	45	53	91	72	55	55
Cs_ont_3g000120	0.529	0.3592	1.1476	0.4827	0.3368	0.6676	0.4207	0.445	4.3717	1.1278	0.6545	1.0915	3.1073	8.5922	0.6171	0.8507	9.7011	0.85	6.1979	0.9651	11.569	2.2219	2.3733	1.0976	8.8562	0.2776	6.6258	3.1942	3.6318	0.4658	0.4358	2.857	0.4691	0.5775	0.7253	0.6636	11	8	27	8	7	14	9	9	108	23	13	26	66
Cs_ont_3g000130	1.5764	0.5569	0.5271	0.9087	8.9935	1.1406	0.8281	1.4891	10.3271	0.8253	10.7931	0.5206	0.9175	0.7426	0.5467	10.6512	0.8922	3.0564	0.7844	2.9448	0.6948	0.9121	0.6845	13.0143	0.7933	1.2706	2.4914	3.3757	0.5729	0.6603	0.6863	1.1044	0.6801	8.9525	0.8896	0.9185	37	14	14	17	211	27	20	34	288	19	242	14	22
Cs_ont_3g000140	3.2193	3.5605	1.2913	1.4603	2.6014	3.7815	3.3934	0.9928	3.3348	0.8079	0.7259	0.843	1.2848	0.7014	0.5378	2.5699	2.7023	1.2616	1.9309	2.9816	2.3474	1.0883	0.8526	0.7391	1.4346	0.8338	2.8717	2.6835	1.9981	0.9115	3.1163	3.0223	2.4376	2.9239	2.3556	1.1959	130	154	59	47	105	154	141	39	160	32	28	39	53
Cs_ont_3g000190	9.6586	9.9279	9.0835	8.481	7.7647	9.4074	9.041	9.8206	9.5155	10.3045	11.6008	11.8351	11.4416	10.3208	10.6654	11.4523	11.7937	12.6313	12.3578	12.0019	13.0012	12.2646	12.0371	11.6359	13.4818	12.7651	14.4446	4.4987	5.0706	4.4671	5.5584	4.5827	5.1064	5.4455	5.3958	5.1364	733	807	780	513	589	720	706	725	858	767	841	1029	887
Cs_ont_3g000240	0.4479	0.446	0.5014	0.9366	0.8365	1.0659	0.2902	0.4911	0.8796	0.6089	0.5939	0.3388	0.4677	0.8457	0.6779	0.5282	0.2962	0.4036	0.4527	0.2663	0.5783	0.7066	0.7882	1.1009	0.6178	0.1724	0.4143	0.6959	0.834	1.0412	0.2706	0.5805	0.3442	0.986	0.5196	0.6438	15	16	19	25	28	36	10	16	35	20	19	13	16
Cs_ont_3g000250	54.8715	28.2586	7.8217	14.4349	1.2396	8.9512	36.4686	11.6454	21.3037	1.2633	10.5618	1.545	11.4361	40.6857	46.8242	43.6257	1.3657	1.1042	16.6769	7.4987	28.6866	1.9946	1.0157	16.4695	25.6362	52.9577	11.0525	2.6812	45.4092	26.7457	34.927	1.9118	2.0406	28.6928	57.2869	2.4424	310	171	50	65	7	51	212	64	143	7	57	10	66
Cs_ont_3g000260	6.7985	5.1275	6.9509	5.7867	3.9475	4.0447	4.9229	3.7822	5.52	1.8484	1.9257	3.6768	2.5055	5.0826	3.1053	5.219	5.6423	2.661	4.9372	3.4775	2.0381	5.7381	4.926	3.721	6.7022	0.8464	4.8885	3.2618	3.6956	5.8361	6.1465	1.8429	2.8844	5.1221	4.4226	1.9313	255	206	295	173	148	153	190	138	246	68	69	158	96
Cs_ont_3g000310	2.5184	2.0259	2.1277	1.4507	1.3628	1.4292	1.5085	1.612	1.7464	1.4373	1.6581	1.7282	1.2869	1.0008	0.8443	1.3448	1.0475	1.5315	1.3208	1.6775	1.4369	0.6247	0.7634	0.9176	2.0646	1.7523	2.1036	1.0335	1.0322	0.9512	0.7176	0.4277	0.5759	1.1253	0.6614	0.5874	159	137	152	73	86	91	98	99	131	89	100	125	83
Cs_ont_3g000370	3.7761	3.7333	3.2925	4.6487	4.507	3.9149	3.4041	3.299	3.6894	2.4359	2.1301	2.6333	2.319	2.36	2.3283	4.2142	3.9613	3.947	2.4448	2.6861	2.4352	3.6732	3.1484	3.519	3.3409	3.4379	3.4516	5.1902	5.7178	4.7655	6.2883	5.1828	5.5391	5.6525	6.682	6.2859	373	395	368	366	445	390	346	317	433	236	201	298	234
Cs_ont_3g000400	42.0844	40.3443	40.573	74.3242	69.6982	76.7673	49.2459	51.3606	52.7262	39.6059	42.7212	38.5213	62.6348	62.7811	60.8256	56.479	59.7464	60.418	32.111	30.2612	32.4808	62.9626	62.1572	67.6643	45.0288	43.5012	45.7503	42.0248	41.394	41.5523	55.5163	53.4209	55.7764	42.2362	40.553	43.844	2014	2068	2197	2835	3334	3705	2425	2391	2998	1859	1953	2112	3062
Cs_ont_3g000440	27.3762	28.5875	29.4	41.4494	38.4482	37.2243	38.9438	36.7081	35.9002	16.3166	16.0871	15.5344	36.687	31.4579	31.8818	27.6182	28.7171	28.9124	11.2555	11.1614	11.3847	19.5239	17.7817	18.3355	11.1206	12.9112	10.6669	21.597	18.9628	21.3414	5.8016	5.6746	5.6857	9.4451	9.0312	9.1716	2152	2407	2615	2597	3021	2951	3150	2807	3353	1258	1208	1399	2946
Cs_ont_3g000480	36.307	37.3816	40.0644	32.908	31.4688	33.3768	32.9765	37.393	38.0974	20.8614	21.2771	21.0286	15.7447	17.0774	16.0097	17.3263	18.364	15.3109	25.9431	28.2202	28.4644	16.2118	18.964	20.2835	22.3607	20.8915	23.0374	21.9433	26.0797	23.7295	25.723	23.3085	21.1837	25.8722	24.7978	26.7168	1070	1180	1336	773	927	992	1000	1072	1334	603	599	710	474
Cs_ont_3g000600	0.6932	0.5501	0.919	0.6523	0.6936	0.1031	0.7074	0.677	0.4084	0.8482	0.6531	0.6354	0.8483	0.9062	0.5816	0.9402	1.299	1.5136	0.8634	0.8115	0.6006	0.5078	0.5967	0.639	1.2551	1.2005	1.1681	0.3635	0.0717	0.2686	0.3839	0.5616	0.7685	0.5549	0.9248	0.3886	20	17	30	15	20	3	21	19	14	24	18	21	25
Cs_ont_3g000640	0.8077	0.6512	0.6165	0.5988	0.3306	0.364	0.6066	0.3774	0.3399	0.3369	0.3459	0.1923	0.1438	0.5999	0.0725	0.2598	0.5261	0.4962	0.2386	0.573	0.2245	0	0.5899	0.1289	0.6457	0.4238	0.5822	1.3689	1.2912	1.4224	0.2957	0.1586	0.2605	0.6612	0.3407	0.6649	22	19	19	13	9	10	17	10	11	9	9	6	4
Cs_ont_3g000650	6.427	6.6479	5.4213	10.4806	9.8992	10.866	9.796	10.1401	10.8316	6.3328	6.1956	6.7668	8.781	9.9731	9.0215	7.1611	8.0185	7.0827	6.7765	6.873	7.4464	14.0328	14.9636	14.1647	11.3047	10.3493	11.5792	6.6627	8.0833	6.5835	19.3955	17.7285	19.4354	12.4765	12.5866	13.9429	417	462	398	542	642	711	654	640	835	403	384	503	582
Cs_ont_3g000890	3.2857	2.921	3.2135	4.5619	4.3023	4.372	3.2402	3.2659	3.7618	2.6726	2.1877	2.4251	2.8854	2.6582	2.4801	2.1653	1.8641	2.2104	2.8388	2.4376	2.5857	4.1925	3.2855	4.1778	3.1867	3.4979	3.4961	5.0531	5.0234	5.7333	8.5737	9.0807	9.2019	5.3305	5.3109	5.0838	272	259	301	301	356	365	276	263	370	217	173	230	244
Cs_ont_3g000940	9.1214	8.7611	8.8553	8.1495	7.411	7.8112	7.1051	6.8052	6.5837	4.0159	5.0203	4.4996	5.6416	5.164	5.7159	3.8789	4.8747	4.3538	6.4208	6.4095	6.6349	8.7989	8.9611	10.2388	5.0041	5.7835	5.9586	6.1677	6.1188	6.4924	7.6246	6.9709	6.4343	5.0338	5.3546	5.6971	660	679	725	470	536	570	529	479	566	285	347	373	417
Cs_ont_3g000980	8.9588	9.8664	9.8664	8.349	9.5988	8.9425	9.9035	8.6174	8.4932	13.3874	15.1178	14.9635	12.7759	11.4474	11.4509	21.3874	19.3995	23.9573	10.9713	11.4051	10.7919	10.498	11.4211	11.9616	16.1524	16.5301	14.4317	9.2353	8.8359	9.8127	6.5195	7.2732	7.927	10.4751	9.8855	9.4049	451	532	562	335	483	454	513	422	508	661	727	863	657
Cs_ont_3g000990	1.0833	0.5779	0.5243	1.7798	2.2966	2.1228	0.4011	0.875	0.7381	0.4208	0.405	0.7655	0.9342	1.433	1.7822	1.8554	2.246	2.3867	0.5587	0.7764	0.3944	1.7729	2.1904	1.5848	1.1207	0.8933	0.8436	0.4809	0.4002	0.6246	0.8829	1.0029	0.8006	0.4129	0.5086	0.3559	42	24	23	55	89	83	16	33	34	16	15	34	37
Cs_ont_3g001110	0.8975	0.8708	0.7776	0.9935	0.9507	1.1342	0.7696	0.9407	0.548	0.5562	0.3316	0.5069	0.3445	0.5559	0.4343	0.8301	0.5431	0.3842	1.0482	0.4905	0.6457	0.4164	0.8482	0.7724	0.4005	0.6602	0.8198	1.948	1.4563	1.892	1.0098	1.4635	1.1704	1.0741	1.2656	1.3507	51	53	50	45	54	65	45	52	37	31	18	33	20
Cs_ont_3g001180	6.167	6.7957	6.6729	4.6554	4.6435	3.9998	4.9128	4.891	5.5496	3.3087	2.9099	3.4307	2.6072	3.2535	3.1777	2.1802	2.5651	2.3389	6.0766	6.097	5.548	4.356	4.5699	4.2785	4.9756	4.4403	4.8823	1.9584	2.2736	2.3793	3.9439	3.3793	4.0931	2.9108	3.4045	3.6906	477	563	584	287	359	312	391	368	510	251	215	304	206
Cs_ont_3g001220	0.292	0.3817	0.1548	0.0733	0.0584	0.1737	0.0568	0	0.4915	1.0122	0.9782	1.6822	0.2858	0.1272	0.1729	0.9642	1.223	1.5787	0.0632	0.1953	0.1191	0.2632	0.067	0	0.4833	0.2809	0.3473	0.6124	0.6645	0.8485	0	0	0	0.5259	0.4065	1.0576	5	7	3	1	1	3	1	0	10	17	16	33	5
Cs_ont_3g001290	4.0241	4.8677	4.2986	5.3122	6.5115	5.7251	2.8566	2.554	2.8568	5.2089	5.8243	5.4062	8.8035	6.8233	7.9787	1.0316	0.8485	1.2733	16.5222	17.906	16.6208	15.8116	15.9023	18.3987	7.8916	7.3385	7.8035	19.9788	19.2208	19.7599	53.3707	49.699	50.4251	17.472	14.7753	15.7223	115	149	139	121	186	165	84	71	97	146	159	177	257
Cs_ont_3g001400	3.2173	3.9078	3.6164	3.1548	3.3906	3.438	4.083	3.5161	3.9304	6.6402	5.8695	6.1891	5.3817	6.0229	4.6249	5.7464	6.1113	6.5926	6.5794	5.7807	6.7816	5.3501	6.0044	5.4975	6.5598	6.4907	7.678	3.1301	2.6657	3.0407	3.6793	3.4581	2.9085	3.9851	3.7865	3.044	206	268	262	161	217	222	269	219	299	417	359	454	352
Cs_ont_3g001500	21.0448	19.9498	18.8177	50.1809	46.7153	48.4709	19.6387	18.602	17.5523	24.328	24.8789	24.2985	28.6667	29.1233	28.511	25.3784	35.5081	29.1801	30.8271	28.9772	27.5407	35.6139	34.611	36.5115	26.4366	25.8652	25.6864	19.7991	16.8292	18.283	31.3013	30.0256	29.0061	24.1044	23.7502	22.2185	1106	1123	1119	2102	2454	2569	1062	951	1096	1254	1249	1463	1539
Cs_ont_3g001550	0.3263	0.39	0.623	0.3112	0.2089	0.2071	0.241	0.1208	0.1868	0.173	0.1913	0.0798	0.1533	0.0995	0.1804	0.0616	0.1439	0.1221	0.2827	0.3202	0.2528	0.3383	0.1798	0.1375	0.0945	0.226	0.2588	0.1673	0.1215	0.3287	0.2103	0.282	0.3241	0.1959	0.1666	0.1914	25	32	54	19	16	16	19	9	17	13	14	7	12
Cs_ont_3g001590	0.9169	0.9305	1.0923	2.1008	1.9544	1.6603	2.5959	2.8688	2.3488	1.4633	1.7528	1.2875	1.3659	1.3898	1.6528	1.6455	1.7138	1.4093	1.727	1.7778	1.8693	1.3477	1.4183	1.2598	2.3096	3.6435	2.2918	0.6039	0.5361	0.4634	0.4415	0.8181	0.6717	0.7181	0.6937	1.4096	23	25	31	42	49	42	67	70	70	36	42	37	35
Cs_ont_3g001620	0.7829	0.9055	0.7126	1.7006	1.5548	1.6453	1.0107	1.2613	1.1507	0.1787	0.3303	0.306	0.5719	0.4964	0.4498	0.248	0.2705	0.3402	0.4429	0.8728	0.5598	1.0534	1.2605	1.0257	0.9066	0.6295	0.6022	0.6944	0.4593	0.5772	2.5293	2.8018	2.601	0.8419	0.9624	0.776	67	83	69	116	133	142	89	105	117	15	27	30	50
Cs_ont_3g001640	0.7616	0.7374	1.5207	0.814	0.5926	0.6993	1.5626	0.7249	0.8547	1.1504	0.7678	1.1572	0.6351	0.8911	0.7518	0.7984	1.4614	1.3491	0.8859	0.4717	1.0926	0.5404	0.518	0.619	0.7587	0.8955	1.1743	0.8875	0.817	1.1475	1.2495	0.9445	1.5009	1.0444	0.5563	1.0217	27	28	61	23	21	25	57	25	36	40	26	47	23
Cs_ont_3g001670	1.9316	2.4045	2.8451	3.7697	5.5826	4.2562	4.5887	3.0888	3.7933	2.1882	2.696	2.6227	1.8909	1.4028	3.1777	3.0371	5.9141	5.1321	3.9512	1.6749	3.7189	2.4184	3.2019	3.7678	2.4423	6.8134	3.4035	4.0012	3.1082	2.2867	0.4321	1.3908	1.5226	2.3623	1.7427	2.7763	9	12	15	14	26	20	22	14	21	10	12	14	9
Cs_ont_3g001680	3.3833	3.3198	3.6918	4.2014	4.5936	4.416	5.905	5.7848	6.9736	6.723	6.9389	6.9609	7.604	7.484	7.2584	5.6997	7.5726	6.7838	4.2621	4.888	4.0115	4.8627	5.5863	5.0911	7.643	8.2365	7.4594	1.1263	1.6785	1.0366	4.6573	3.5796	3.9187	4.8708	5.1261	4.5254	98	103	121	97	133	129	176	163	240	191	192	231	225
Cs_ont_3g001690	10.1583	11.1204	10.6324	16.2435	13.8693	14.8523	9.64	10.5655	10.6956	0.8123	0.7923	0.5563	7.2534	6.0321	4.9938	3.6173	3.6884	3.4377	0.7765	1.1547	0.8121	3.0973	2.103	2.3778	1.1539	1.5329	0.7897	2.1352	1.1126	1.4663	1.8047	1.0757	1.5897	1.2357	1.3863	0.8932	255	299	302	325	348	376	249	258	319	20	19	16	186
Cs_ont_3g001740	0.236	0.1542	0.2085	1.0657	1.2511	1.3804	0.2522	0.5336	0.2979	0.1925	0.2964	0.2471	0.3696	0.5398	0.8384	0.2783	0.7802	0.9322	0.1022	0.0526	0.0481	0.4254	0.3249	0.2485	0.6591	0.3405	0.608	0.6323	0.8299	0.9142	2.9693	1.631	1.8413	1.936	1.2864	1.3023	10	7	10	36	53	59	11	22	15	8	12	12	16
Cs_ont_3g001750	233.292	236.203	225.213	158.61	166.867	164.434	199.068	193.357	201.479	190.39	190.061	187.842	173.414	170.096	170.339	144.936	148.705	151.737	167.148	166.109	169.72	146.148	154.085	156.004	128.503	134.256	129.692	97.9179	104.542	112.638	101.674	104.232	105.1	94.9476	98.1115	95.1496	20635	22378	22540	11182	14753	14668	18118	16637	21174	16517	16059	19035	15669
Cs_ont_3g001760	7.7685	7.463	9.9502	3.8139	2.9849	3.9073	6.3462	6.7128	7.1543	7.691	8.0734	8.1566	5.5107	4.7833	4.8898	4.7797	7.1357	6.1454	7.9252	8.2214	6.9429	3.4254	4.5222	5.5837	5.2413	6.0112	6.6396	4.7883	5.8815	5.3435	5.2706	3.344	3.794	2.8728	4.8323	5.2431	138	142	200	54	53	70	116	116	151	134	137	166	100
Cs_ont_3g001830	0.9031	0.687	0.8572	0.7553	0.7362	0.796	1.3652	0.7908	0.9571	1.2277	1.1905	1.5765	0.9823	1.166	1.6177	0.6705	1.4009	1.2867	0.7607	1.3051	0.9887	1.0176	0.3838	0.9101	1.2457	0.9653	1.0608	0.8964	0.5536	0.4536	0.7408	1.0115	0.8602	0.502	0.582	0.7211	27	22	29	18	22	24	42	23	34	36	34	54	30
Cs_ont_3g001920	34.5439	36.1126	36.0374	29.1387	33.2732	30.5395	39.737	42.952	41.2822	54.3689	54.5939	48.7654	44.2124	43.8723	43.2839	43.7026	45.7159	47.567	35.987	31.7187	31.2789	26.2651	33.0037	32.015	40.189	43.7983	42.4373	24.4566	24.1116	24.9049	13.9839	15.5156	13.2348	19.7158	18.0258	17.426	1236	1384	1459	831	1190	1102	1463	1495	1755	1908	1866	1999	1616
Cs_ont_3g001930	2.1631	1.3253	1.7922	1.9506	1.082	1.7427	2.4963	2.4321	3.2998	5.1	5.5195	4.8972	2.5807	1.9146	2.2018	3.5871	2.9058	4.0059	2.9282	2.3361	2.3426	1.5234	0.6206	0.4747	2.2378	1.9509	3.5509	3.5444	4.615	2.0952	0.3403	0.5841	0.1798	1.691	2.5092	2.1569	32	21	30	23	16	26	38	35	58	74	78	83	39
Cs_ont_3g002030	6.8678	5.9747	4.8971	4.5041	4.3724	4.411	8.4947	6.4182	7.094	3.899	7.1895	5.654	7.1814	5.6111	5.6235	4.2335	3.2689	3.0833	4.4794	5.4814	4.8524	4.485	5.1947	5.2064	4.6828	5.8561	5.724	6.4565	5.4897	6.7277	9.5069	13.8239	11.4886	10.23	8.4194	7.6727	88	82	71	46	56	57	112	80	108	49	88	83	94
Cs_ont_3g002080	1.0803	1.1002	0.792	1.6787	1.5474	1.5824	1.6225	1.3629	1.2398	0.6759	0.771	0.6429	0.8051	0.6553	0.4362	0.6514	0.6765	0.7402	1.223	1.2727	1.1136	1.4939	1.3947	1.4224	1.3588	1.0274	1.1315	2.1312	1.981	2.485	3.0649	2.4661	2.1881	2.2356	2.0221	1.9585	88	96	73	109	126	130	136	108	120	54	60	60	67
Cs_ont_3g002160	5.76	6.7005	6.8308	16.3003	15.0231	14.6527	11.1419	11.1803	11.7248	6.323	6.0683	5.381	15.3304	14.3737	14.4953	13.1293	13.4686	14.5792	3.3879	3.5493	2.9074	6.6564	7.0115	7.156	5.1021	6.1254	5.4171	5.4679	6.1487	5.4365	7.6144	8.4473	7.36	6.3896	7.3434	7.1257	313	390	420	706	816	803	623	591	757	337	315	335	851
Cs_ont_3g002170	2.5819	2.9227	3.0234	3.0368	2.583	2.4641	2.7915	3.8817	2.336	5.8571	4.5948	5.0425	5.3077	5.3791	4.874	4.3387	3.7352	4.4963	5.3824	4.6414	4.8686	3.9276	4.5186	5.3259	4.0065	4.1604	5.5019	2.8204	2.0031	1.563	1.4946	1.9869	1.8603	2.1314	1.6847	1.8926	80	97	106	75	80	77	89	117	86	178	136	179	168
Cs_ont_3g002180	31.9849	32.4895	39.145	6.7417	5.8111	7.561	19.8443	22.3059	18.2196	16.3055	17.8665	16.6617	6.2371	5.8815	6.087	5.1297	4.8511	4.8418	28.625	29.5535	29.2633	14.2437	13.8309	12.3085	18.0269	17.9451	20.289	18.7239	16.8874	19.3071	8.9647	9.3412	9.9161	12.0338	12.2885	11.4086	1250	1360	1731	210	227	298	798	848	846	625	667	746	249
Cs_ont_3g002200	34.225	34.5423	32.4313	59.034	54.1745	53.7724	35.0369	34.8317	38.0646	10.1576	9.3973	10.4742	24.7676	21.9778	23.1445	18.6147	19.4997	18.9396	5.9069	6.33	6.417	14.7214	14.6158	14.3059	8.5661	9.483	9.236	11.8535	11.7061	11.7376	21.4754	20.6972	20.1988	14.0852	13.5236	13.3069	2604	2815	2792	3580	4120	4126	2743	2578	3441	758	683	913	1925
Cs_ont_3g002260	2.7757	2.9195	2.8257	2.0718	1.406	1.9858	2.9707	2.9979	3.1938	4.0122	4.1563	4.4469	2.9236	3.1768	3.156	2.2789	2.2462	1.79	5.289	5.5622	4.9064	5.0677	4.5967	5.1197	4.4708	6.2532	5.6763	2.8658	3.4528	2.7906	4.5984	4.8574	4.2686	3.3751	3.7905	3.6361	79	89	91	47	40	57	87	83	108	112	113	145	85
Cs_ont_3g002310	99.4626	104.142	111.486	167.803	167.614	143.735	120.735	131.701	107.69	149.522	141.099	146.048	108.607	132.178	111.67	211.372	203.414	201.022	94.2716	97.2916	91.906	93.655	105.799	102.714	206.981	195.315	216.078	100.476	115.389	114.665	109.492	119.12	104.641	116.869	122.356	122.793	1819	2040	2307	2446	3064	2651	2272	2343	2340	2682	2465	3060	2029
Cs_ont_3g002320	3.8193	3.8549	2.828	3.7557	3.6144	2.0471	1.7054	2.1223	0.9557	0.842	1.1886	0.4505	0.8084	1.1245	1.4264	1.2173	1.5929	0.6439	1.3414	1.3809	0.8417	1.1632	0.7108	0.453	1.495	1.3902	1.5346	0.7217	1.0678	2.2996	1.1431	0.6689	0.7323	0.4132	0.3592	1.1573	37	40	31	29	35	20	17	20	11	8	11	5	8
Cs_ont_3g002420	1.7023	1.6406	1.6501	2.7558	2.0876	1.8513	2.5616	3.1048	3.0504	1.3437	2.2419	1.7255	2.3115	2.2134	1.9513	1.7484	1.3921	2.5121	1.4867	1.3468	1.2874	1.6707	1.5125	1.5425	1.2498	2.2716	3.32	0.7678	0.9657	0.5319	1.2162	1.72	2.4348	1.7034	1.4014	0.8998	31	32	34	40	38	34	48	55	66	24	39	36	43
Cs_ont_3g002470	0.8083	0.9014	0.9922	0.5916	1.1906	1.0242	0.851	0.6001	0.8504	0.9844	0.9872	0.9211	0.7254	0.9539	0.5098	1.1121	1.6335	2.031	1.2401	0.776	0.9383	0.7843	0.5927	0.749	1.2776	1.0152	0.8679	0.7849	0.5574	0.696	0.4295	0.5578	0.5376	0.5842	0.7554	0.8714	36	43	50	21	53	46	39	26	45	43	42	47	33
Cs_ont_3g002480	0.2991	0.3413	0.7342	0.1668	0.3657	0.3295	0.6459	0.6149	0.5034	0.2372	0.1044	0.2901	0.2928	0.1086	0.0984	0.2743	0.1831	0.4492	0.4319	0.4816	0.5758	1.0859	0.6865	0.4959	0.2063	0.0639	0.1317	0.4647	0.3094	0.1609	0.3346	0.2512	0.2652	0.2993	0.3084	0.172	9	11	25	4	11	10	20	18	18	7	3	10	9
Cs_ont_3g002510	3.3079	3.2774	3.4604	3.2185	2.5664	1.2049	2.4275	2.7065	2.1591	4.6116	5.3002	5.0675	3.106	2.9416	2.6654	2.6271	2.3811	1.8951	3.2167	2.9352	1.9955	3.3471	3.1764	4.0295	3.2824	3.2472	3.5462	0.5506	1.1173	0.9154	2.9224	3.7915	2.8137	1.4186	1.5662	1.0479	49	52	58	38	38	18	37	39	38	67	75	86	47
Cs_ont_3g002520	3.3231	3.3704	3.0848	3.7194	3.2529	3.141	4.5772	4.1166	4.5878	8.9701	9.0849	9.234	6.3775	7.4616	6.7019	14.167	14.3354	14.2924	5.0616	5.0108	5.3245	4.9973	6.3927	5.2779	8.9038	7.3943	7.6774	9.0535	10.5601	9.4827	7.9908	7.6432	8.3638	11.5904	12.05	11.1748	278	302	292	248	272	265	394	335	456	736	726	885	545
Cs_ont_3g002580	9.1422	7.0781	7.9319	8.9523	6.9155	9.1757	10.2392	9.3408	7.6007	15.7436	19.1408	16.6896	15.9891	15.4853	18.2131	19.4585	21.26	17.735	12.0135	11.0001	12.5573	9.6736	14.65	11.9884	15.9744	11.1546	11.658	17.7975	16.2039	14.7945	13.1885	12.8846	13.2979	11.6022	13.5151	15.2396	164	136	161	128	124	166	189	163	162	277	328	343	293
Cs_ont_3g002720	0.0572	0	0	0	0.0143	0.0142	0.0278	0.0147	0.012	0.2331	0.0748	0.1122	0.3637	0.3113	0.2962	0.2022	0.2362	0.1486	0.0619	0	0.0146	0.161	0.1476	0.2258	0	0.0412	0.0566	0.1332	0.0887	0.0969	0.1007	0.0154	0.0127	0	0.0497	0.0246	4	0	0	0	1	1	2	1	1	16	5	9	26
Cs_ont_3g002730	2.1999	1.9434	2.216	1.9142	1.8932	2.1345	2.1495	2.4803	2.4289	3.0027	2.9839	2.3538	2.2577	2.2548	2.6501	2.929	2.7377	2.6192	3.3815	3.4283	3.4479	3.5984	3.4612	3.3534	2.9488	2.8218	2.3328	1.0474	1.2847	1.4549	1.4051	1.2391	1.4159	1.6924	1.4406	1.6218	186	176	212	129	160	182	187	204	244	249	241	228	195
Cs_ont_3g002780	10.6998	11.3834	12.0953	11.5512	14.1898	11.1032	14.7515	15.0921	18.2205	18.5204	18.2341	18.4617	14.3717	14.6378	17.93	23.1817	21.9421	18.3684	28.0254	29.6829	21.5587	16.8236	20.5606	17.9107	20.079	22.2625	26.8826	22.3255	18.0183	24.825	13.7781	14.5129	17.8738	14.6903	17.3191	16.309	43	49	55	37	57	45	61	59	87	73	70	85	59
Cs_ont_3g002950	1.8225	2.0864	1.2272	1.4427	1.7365	1.2693	1.3706	1.4275	1.5339	1.0618	0.9994	1.1742	1.3169	1.6309	1.0922	1.177	1.0044	1.3986	0.7519	1.1611	0.951	1.4914	1.4442	1.695	1.2121	1.3567	1.1398	0.5815	0.5611	0.9037	1.1795	1.0077	1.2122	0.6079	1.1829	0.973	84	103	64	53	80	59	65	64	84	48	44	62	62
Cs_ont_3g003010	8.5658	9.4834	10.3505	6.8476	7.1287	7.8923	10.9767	9.6627	10.2399	18.1239	18.2911	18.328	18.5515	15.731	17.7332	16.1353	13.6194	14.1074	16.9519	15.0004	17.3074	12.5991	17.4856	15.6035	16.9388	17.0643	19.0084	13.3373	13.0168	12.1515	16.0643	16.0471	15.9316	16.8389	14.1573	14.8723	226	268	309	144	188	210	298	248	321	469	461	554	500
Cs_ont_3g003030	0.181	0.047	0.1511	0.1767	0.1308	0.2094	0.0978	0.1137	0.0593	0.523	0.4106	0.36	0.1083	0.2191	0.1787	2.5976	2.1952	1.9242	0.0218	0.1346	0.1128	0.0453	0.1154	0.0265	0.3642	0.3967	0.2791	0.6798	0.5827	0.682	0.2633	0.2064	0.2319	0.8756	0.7817	1.0843	18	5	17	14	13	21	10	11	7	51	39	41	11
Cs_ont_3g003060	4.978	3.6463	3.7346	2.9721	2.9785	4.0155	5.5534	5.8413	6.7359	6.7563	7.0711	6.6643	5.5938	6.0854	7.0466	7.9278	9.2979	9.1695	7.107	7.0843	6.3139	3.463	4.4821	3.8357	8.3623	8.1919	8.5827	9.2508	9.9512	8.2325	4.5442	3.5095	4.3577	6.6148	7.557	6.6672	311	244	264	148	186	253	357	355	500	414	422	477	357
Cs_ont_3g003210	77.5692	72.3056	75.6807	75.2409	76.4077	76.3991	78.6034	66.7235	75.1181	97.8437	87.5253	92.4084	86.1991	77.1199	82.1049	87.9313	91.2459	101.432	83.7384	81.3165	87.9718	76.8013	86.0638	89.1083	101.086	105.593	106.906	164.799	153.441	180.261	117.293	134.843	129.392	148.149	149.982	145.24	2530	2526	2793	1956	2491	2513	2638	2117	2911	3130	2727	3453	2872
Cs_ont_3g003320	8.6842	7.1793	7.3234	2.3288	2.3212	2.4979	4.8319	5.3155	4.9099	6.8265	4.1638	4.3976	3.699	3.0331	3.8606	3.9869	2.4844	3.7907	14.5735	13.8941	13.8518	8.2169	9.2053	7.7974	13.2359	12.8185	13.7979	14.8307	13.0978	13.5483	12.4134	11.1695	10.1113	11.0113	13.6112	12.6916	131	116	125	28	35	38	75	78	88	101	60	76	57
Cs_ont_3g003360	28.422	29.4982	32.4542	18.2452	22.8874	25.3125	24.6055	27.4251	27.4437	80.2507	85.7187	83.6489	54.4512	59.1127	57.1765	88.4605	92.2549	93.6177	44.187	43	42.3	31.2017	31.2968	31.4076	41.5253	45.09	45.1417	18.489	18.6507	20.7401	21.5218	19.0966	18.4318	24.8107	26.3761	22.3757	815	906	1053	417	656	732	726	765	935	2257	2348	2748	1595
Cs_ont_3g003380	0	0.047	0.0445	2.969	4.4832	3.1953	0.1468	0.3106	0.1271	0	0.369	0.0879	16.6105	12.6155	15.556	0.3563	0.666	0.6282	0.7634	0.3929	0.7185	47.6587	49.982	51.1359	1.3543	1.5985	0.9482	0.0587	0.1563	0.1463	49.5241	48.7261	51.6159	0.1511	0.5841	0.2171	0	1	1	47	89	64	3	6	3	0	7	2	337
Cs_ont_3g003480	25.9046	28.7483	28.7421	17.2645	16.6255	17.3355	21.6676	22.4169	19.8091	25.6067	23.5757	29.0762	10.7839	15.4409	14.5477	13.9219	12.4325	12.3523	33.2652	32.3167	32.1526	19.6155	20.4086	22.5737	35.5503	33.0588	37.8606	20.7215	20.3796	23.0883	20.8181	20.5069	19.6046	20.3906	18.9284	20.3298	689	819	865	366	442	465	593	580	626	668	599	886	293
Cs_ont_3g003490	49.8828	50.1268	49.1042	40.2049	42.7981	40.3651	44.1283	48.2114	46.4448	36.6005	39.6073	37.7872	31.2391	33.4777	31.8509	30.673	34.1928	34.7989	47.4853	50.3236	49.8007	41.8812	43.6501	42.7114	50.1765	47.4097	48.536	59.1617	64.2708	59.5112	66.5854	65.9029	68.9012	69.4563	67.2164	70.2895	2240	2411	2495	1439	1921	1828	2039	2106	2478	1612	1699	1944	1433
Cs_ont_3g003500	0.9483	0.9087	0.816	1.1585	0.5493	0.7671	0.6791	1.0775	0.8192	1.7302	1.1756	1.2634	0.9039	1.4137	1.9214	1.5303	1.2653	0.8303	1.5945	1.7806	1.628	2.5028	1.8616	2.4534	1.265	1.6325	1.6077	1.4539	1.5489	1.5954	2.3114	1.3746	1.7483	1.8229	1.158	1.7863	38	39	37	37	22	31	28	42	39	68	45	58	37
Cs_ont_3g003920	1.4506	1.9206	2.0046	1.6545	1.5304	2.3014	1.461	1.2472	1.3097	1.2907	1.5737	2.0028	1.4975	1.5802	1.7703	1.8661	1.7442	1.8372	0.6284	0.2646	0.914	0.8619	1.2107	0.926	0.6821	0.888	0.8626	1.7824	1.3914	1.6349	2.1507	2.2504	2.409	1.3195	1.4685	1.9106	55	78	86	50	58	88	57	46	59	48	57	87	58
Cs_ont_3g004080	2.3566	2.5145	3.8679	1.6895	5.0521	4.3397	2.9446	2.7686	2.5501	4.119	2.467	3.8201	4.2843	6.2346	3.9877	6.3521	5.9373	4.9003	2.5521	4.8792	2.0589	1.8968	3.4772	1.7731	6.6173	10.6877	5.6725	3.5305	5.2238	4.2391	6.1007	5.8178	3.8811	6.0636	5.4674	3.1936	7	8	13	4	15	13	9	8	9	12	7	13	13
Cs_ont_3g004090	14.2799	13.6646	13.3025	11.1742	9.5638	10.2738	9.4058	10.59	10.0947	9.898	10.722	10.0803	10.5786	10.3814	11.5751	16.3496	15.8709	15.5566	3.9545	3.5745	3.8431	6.0216	5.6216	5.3683	5.344	4.9124	4.6786	18.4032	14.3418	14.1478	18.6502	16.1607	15.3487	16.398	15.3596	16.8978	481	493	507	300	322	349	326	347	404	327	345	389	364
Cs_ont_3g004170	10.6197	9.3826	8.9613	13.1356	13.0254	12.8802	10.5539	11.0711	11.7912	15.6296	14.2575	15.3706	13.5675	14.1831	13.2659	26.6034	25.6927	26.0746	10.1037	9.03	8.2254	12.4061	10.4659	12.4554	8.3794	9.2928	10.258	9.1233	7.7891	7.2933	4.5	3.5317	4.2299	6.9341	7.2731	8.2011	354	335	338	349	434	433	362	359	467	511	454	587	462
Cs_ont_3g004190	1.761	1.6441	0.5836	1.9332	2.4224	1.7461	2.781	2.0365	3.3348	4.0397	1.3826	1.9214	3.0168	2.3979	1.3037	4.932	2.1837	6.1792	3.099	2.9448	3.8142	1.7363	3.5366	2.5119	2.7326	1.9058	1.0909	3.3343	2.0493	5.117	1.3296	1.6642	1.7568	2.8634	2.0428	0.9492	8	8	3	7	11	8	13	9	18	18	6	10	14
Cs_ont_3g004210	3.7637	3.0067	3.0348	3.0182	2.8726	3.0972	2.847	3.2508	2.6615	1.9583	1.9497	1.5579	1.4624	1.6485	1.8958	1.7845	1.5611	1.654	2.017	2.6387	1.8984	2.2517	2.4045	2.5544	2.0472	1.997	2.1921	4.7698	3.6927	4.322	5.625	5.5737	5.2129	4.232	4.636	3.6306	194	166	177	124	148	161	151	163	163	99	96	92	77
Cs_ont_3g004270	4.2171	4.9917	6.3225	19.9352	17.9306	15.2328	4.757	4.4899	4.6902	3.2247	3.3109	3.0236	9.0673	9.6801	7.1358	9.6796	7.4704	9.3952	2.6097	2.6865	3.4541	3.3942	4.6667	2.9746	3.0383	3.5498	4.6275	3.0711	3.1938	2.9905	4.7762	3.2534	3.2722	2.7127	1.3977	2.6626	56	71	95	211	238	204	65	58	74	42	42	46	123
Cs_ont_3g004290	7.1588	6.8059	7.1755	22.1255	24.5866	22.2045	14.2963	14.2696	14.2548	1.9583	1.3252	1.5622	8.0762	6.7048	6.8939	10.3982	8.9012	10.3929	3.2618	1.5573	2.0022	13.6742	7.3138	10.0389	11.3799	12.304	9.2154	2.3397	2.032	2.8751	6.6358	7.732	7.2	3.4506	3.899	3.8774	164	167	186	404	563	513	337	318	388	44	29	41	189
Cs_ont_3g004330	108.072	99.2778	93.4414	184.862	180.946	186.721	116.796	113.305	128.596	91.3623	87.5818	91.1316	176.969	177.151	174.908	159.48	169.13	164.651	76.4115	76.6782	79.3941	127.378	126.341	128.365	72.2085	69.8612	69.6108	112.477	104.007	96.9451	98.6878	89.9168	91.7588	98.1097	97.8061	98.8332	4981	4901	4873	6791	8336	8679	5539	5080	7042	4130	3856	4812	8332
Cs_ont_3g004370	2.9554	2.8288	3.6435	1.4645	1.1429	1.2806	2.655	2.1956	2.4874	3.1905	2.1579	2.9048	1.2885	1.0822	1.7405	1.8744	1.6972	1.6267	2.0172	2.9072	3.2149	0.8396	0.8835	0.9592	0.9506	0.8362	1.0338	0.3762	0.4624	0.3608	0.175	0.0536	0.2643	0.2982	0.6914	0.4498	119	122	166	47	46	52	110	86	119	126	83	134	53
Cs_ont_3g004380	4.1578	3.2753	3.3957	3.7959	4.0111	3.8835	3.6439	3.3583	4.2181	2.8198	2.7786	2.6571	4.1247	4.9944	3.591	2.4735	2.2096	2.0649	3.0554	2.9385	3.1406	3.8485	3.7491	4.7087	3.034	2.7678	2.7964	0.9949	0.864	0.827	2.0555	1.8444	1.6296	0.39	0.9043	0.9124	224	189	207	163	216	211	202	176	270	149	143	164	227
Cs_ont_3g004390	7.6011	7.0108	7.2657	4.2353	4.7557	5.761	6.8069	6.4211	6.7454	11.9409	11.4188	11.8663	7.8231	9.4061	8.1602	10.2636	9.2136	10.8634	8.4057	7.834	7.6775	3.6486	4.6646	4.8983	6.5569	5.4346	6.0999	7.0641	6.2713	7.3624	4.462	4.9109	4.1951	8.525	6.6597	5.5254	331	327	358	147	207	253	305	272	349	510	475	592	348
Cs_ont_3g004400	0.7664	1.209	0.6073	0.5305	0.8196	0.9434	1.2842	1.5757	1.0899	1.0778	0.581	0.8074	0.6726	1.0652	0.7304	0.9661	1.0487	1.1815	1.0876	1.1785	1.5624	0.5658	0.6066	0.2784	0.7382	0.9915	0.8382	0.4619	0.7928	0.4096	0.3991	0.3996	0.7265	0.3438	0.5825	0.4558	29	49	26	16	31	36	50	58	49	40	21	35	26
Cs_ont_3g004490	72.2237	73.1486	71.5287	99.6219	96.3909	91.6502	79.4243	73.2635	80.2183	84.2987	78.6922	78.4496	123.559	114.465	110.658	94.8609	89.5371	98.2544	61.0064	58.2501	59.3331	85.2437	83.7352	84.5874	61.5658	63.4291	58.3151	74.9074	67.6253	73.1778	56.8127	58.1226	61.2439	65.5134	59.98	59.2039	4386	4758	4915	4822	5851	5613	4963	4328	5788	5021	4565	5458	7665
Cs_ont_3g004630	2.9988	2.108	2.089	6.6837	7.165	8.3608	5.6573	7.5073	5.0182	21.9059	21.4207	23.4653	16.8882	19.101	18.5262	27.1675	28.2321	29.8209	7.1828	7.0403	5.8255	14.9477	14.1301	13.595	10.6938	11.5056	12.9729	23.0206	24.8165	20.8107	7.9205	6.3635	7.446	17.3332	18.8256	19.3808	85	64	67	151	203	239	165	207	169	609	580	762	489
Cs_ont_3g004650	20.0157	21.4838	20.767	20.3603	18.9557	20.112	21.3158	22.4001	21.5918	43.7915	42.3758	43.0111	42.8674	42.133	42.3579	47.3876	43.9564	45.8953	26.7593	26.8666	27.1115	28.2521	25.4227	27.9371	29.3131	29.4889	29.4645	25.2789	25.3435	25.3198	22.9457	23.1021	25.1864	25.2023	24.2146	24.0574	2098	2412	2463	1701	1986	2126	2299	2284	2689	4502	4243	5165	4590
Cs_ont_3g004660	96.9292	91.4668	87.6157	198.186	179.745	187.44	144.933	149.512	172.984	67.6318	62.1098	59.359	150.805	169.881	165.262	150.646	155.654	149.574	55.3373	55.6658	51.5051	149.458	148.883	144.833	68.558	73.9487	72.9362	99.5277	100.725	84.6285	81.6738	74.8468	80.334	71.3616	80.6801	79.0215	3073	3106	3143	5008	5696	5993	4728	4611	6516	2103	1881	2156	4884
Cs_ont_3g004690	1.4531	1.6373	1.5277	1.5087	1.2031	0.8198	0.8522	1.0044	1.0754	1.8136	1.2851	1.4651	1.6432	1.6648	1.5827	1.5363	1.5188	1.7191	1.0038	0.782	0.4852	1.0163	0.4313	1.0116	1.0626	0.964	1.6637	0.7882	0.8293	0.6067	1.3368	1.2176	1.1553	0.6518	1.1043	1.3827	58	70	69	48	48	33	35	39	51	71	49	67	67
Cs_ont_3g004800	0.4142	0.4218	0.2662	2.6927	1.1301	1.5681	0.1098	0.1161	0.2218	0.4991	0.4336	0.4601	1.4006	1.0664	1.4123	0.0444	0.083	0.0783	0.3262	0.5457	0.3454	0.9334	1.7284	1.9169	0.1169	0.0362	0.0746	0.6581	0.2726	0.4741	2.5018	3.294	3.0051	0.113	0.1747	0.0974	11	12	8	57	30	42	3	3	7	13	11	14	38
Cs_ont_3g004810	3.264	2.0455	3.7935	6.3951	5.9047	4.7439	2.9548	3.0336	3.7632	0.6838	0.7957	0.5854	4.4208	4.0428	3.9721	2.7946	4.3863	2.9287	3.0505	1.5951	0.8203	2.4184	2.2577	2.8651	0.9251	1.4625	1.9056	0.2605	1.0175	0.4764	1.2154	1.7868	1.9429	0.7606	0.9855	0.6555	73	49	96	114	132	107	68	66	100	15	17	15	101
Cs_ont_3g004950	8.8498	8.1426	7.3226	4.2482	3.5672	3.9934	7.1049	6.7506	6.9735	4.6815	4.4039	4.3437	3.1389	3.0459	2.8358	4.477	3.5626	4.6139	6.306	5.6909	6.7196	6.3302	6.8591	6.0795	10.6149	9.6735	8.7206	6.6056	6.4746	6.7085	6.3529	4.8208	5.8234	8.7527	7.1118	7.1896	345	340	323	132	139	157	285	256	323	179	164	194	125
Cs_ont_3g005060	9.6959	9.4748	9.969	5.1324	5.538	5.6097	6.7162	7.0505	6.1534	11.5363	12.6648	11.7451	9.9857	8.6282	9.2269	12.8094	13.4119	12.7231	8.37	9.6062	9.0667	7.8069	6.5524	6.2801	7.5635	9.1099	8.4886	3.2656	4.4657	3.8948	4.9245	5.6591	5.372	4.5462	4.4222	4.4886	557	583	648	235	318	325	397	394	420	650	695	773	586
Cs_ont_3g005080	1.6348	1.7769	2.0486	1.1939	1.6355	1.6936	2.727	2.0568	2.7724	2.239	2.1711	2.6622	1.6481	1.5417	1.6859	1.1797	1.1296	2.1817	2.5631	3.1827	3.4321	2.667	2.4362	2.6344	4.266	4.9998	5.127	1.2225	1.262	1.6307	1.4002	1.2386	1.017	1.7335	2.0662	2.2726	67	78	95	39	67	70	115	82	135	90	85	125	69
Cs_ont_3g005120	15.6389	15.0889	15.5692	12.8621	13.5083	13.2758	17.3635	17.432	15.3627	6.5356	6.5438	6.0515	6.4753	6.6363	6.6414	7.3448	6.6647	6.8536	11.2498	10.162	9.0361	8.8625	8.6346	9.0786	10.7232	11.0431	11.8506	9.9853	11.5924	10.5022	11.1447	10.606	12.2357	11.3044	10.2309	12.7028	688	711	775	451	594	589	786	746	803	282	275	305	291
Cs_ont_3g005260	26.758	23.5514	24.3019	19.9506	18.9477	20.8489	27.5449	25.1989	29.3239	30.1635	27.4582	30.6187	18.6953	19.0204	19.3463	48.9674	44.1391	56.1344	16.8202	17.3155	17.6621	10.8046	11.6404	11.9178	19.1285	19.0331	16.8341	19.729	21.5316	21.6195	7.313	8.5018	6.7462	16.4137	18.7526	17.5633	1013	955	1041	602	717	796	1073	928	1319	1120	993	1328	723
Cs_ont_3g005350	39.6184	38.6755	36.2167	26.0567	27.0044	24.8184	25.9722	26.0967	25.0651	18.6504	19.1491	20.2699	17.5355	14.6293	16.1622	13.3638	11.9501	13.8927	20.462	18.7517	19.9411	20.3359	20.5572	21.3242	15.2544	14.4858	14.7917	17.5453	18.4147	17.437	18.3932	15.1068	15.905	15.2903	16.5098	15.4866	1776	1857	1837	931	1210	1122	1198	1138	1335	820	820	1041	803
Cs_ont_3g005400	6.5494	5.8224	6.7568	15.9105	14.6189	16.6885	8.1655	8.1813	9.0701	11.0674	9.8882	8.7004	22.4272	20.2388	21.6094	16.0317	16.998	17.0371	5.1995	5.3235	5.9842	12.1434	12.1877	11.2919	6.4516	5.7735	6.6466	6.4761	6.2352	5.6361	5.3064	6.7357	5.7386	4.9609	4.843	4.7481	251	239	293	486	560	645	322	305	413	416	362	382	878
Cs_ont_3g005450	0.2645	0.2305	0.5299	0.1549	0.3352	0.1224	0.3599	0.4532	0.4898	0.3056	0.2031	0.1847	0.2244	0.2305	0.2263	0.3119	0.4859	0.66	0.1719	0.2556	0.2876	0.2782	0.2226	0.2631	0.5655	0.5089	0.5593	0.2877	0.3648	0.4782	0.4438	0.2095	0.2346	0.5117	0.5114	0.6083	15	14	34	7	19	7	21	25	33	17	11	12	13
Cs_ont_3g005460	10.3569	8.4907	8.6825	7.4252	7.6577	7.7854	10.027	9.5314	9.4973	9.9965	9.3758	9.3846	9.791	8.3598	8.159	10.4688	10.3504	8.6349	11.6647	9.655	11.6224	10.8258	9.984	10.7363	9.3063	8.9767	8.5641	6.5282	6.2037	6.0572	4.3097	4.8793	4.9859	4.3625	4.554	5.291	525	461	498	300	388	398	523	470	572	497	454	545	507
Cs_ont_3g005500	0.2515	0.5635	0.2	0.4102	0.2768	0.5736	0.5622	0.8532	0.5927	0.3846	0.2896	0.3293	0.4185	0.2192	0.1241	0.6228	0.3049	0.3661	0.1907	0.2524	0.3076	0.5101	0.7216	0.8389	1.0668	0.8468	0.4736	0.4982	0.4163	0.7065	0.6077	0.9779	1.1375	0.604	0.7002	0.5856	10	24	9	13	11	23	23	33	28	15	11	15	17
Cs_ont_3g005550	5.5607	4.2517	5.4017	7.3375	7.3377	6.5358	6.9648	8.3528	7.7062	8.0645	7.9037	8.243	7.8133	9.9742	8.8484	13.1433	9.6695	11.3136	5.2433	6.1993	6.01	3.7002	4.5936	4.2499	8.1083	7.5631	7.7921	6.5632	7.711	8.2184	4.8019	5.9283	5.6326	7.1711	7.7573	8.7436	232	190	255	244	306	275	299	339	382	330	315	394	333
[truncated: 4,246 more rows]
[truncated: 160 more columns]

## Sheet: Table S3
Table S3 Statistics of differentially expressed genes
group	total	down	up
CK2_vs_CK1	1580	774	806
[truncated: 29 more rows]

## Sheet: Table S4
Table S4 Targeted metabolite information
[truncated: 84 more rows]

[truncated: 1 more sheets: Table S5]
